# Supplementary material for: Metabolomic Predictors of Non-alcoholic Steatohepatitis and Advanced Fibrosis in Children
Source: Front Microbiol. 2021 Aug 12;12:713234. doi: 10.3389/fmicb.2021.713234 (PMC8406633; doi:10.3389/fmicb.2021.713234)
Supplement: Supplementary file 2 [file Table_2.xlsx]

## Sheet: RectalSwab - Genus
Genus	metadata_variable	class	method	coefficient	Estimate	SE	Z	pvalue	padj
Corynebacterium	ALT	numeric	ZINB	ALT	-0.00585585	0.00118869	-4.92631	8.3796e-07	5.78193e-05
Corynebacterium	AST	numeric	ZINB	AST	-0.00793976	0.00196763	-4.03519	5.45588e-05	0.00130858
Prevotella	GGT	numeric	ZINB	GGT	-0.0174957	0.00434641	-4.02533	5.68949e-05	0.00130858
Corynebacterium	GGT	numeric	ZINB	GGT	-0.0383384	0.0111376	-3.44224	0.000576921	0.00993274
Porphyromonas	GGT	numeric	ZINB	GGT	-0.02995	0.00885587	-3.38194	0.000719764	0.00993274
Gallicola	ALT	numeric	ZINB	ALT	-0.00341735	0.00109811	-3.11202	0.00185813	0.0213685
Gallicola	AST	numeric	ZINB	AST	-0.00641152	0.00233297	-2.74823	0.00599185	0.0590625
Alistipes	ALT	numeric	ZINB	ALT	-0.00347516	0.00137498	-2.52743	0.01149	0.099101
Murdochiella	GGT	numeric	ZINB	GGT	-0.0245449	0.0101826	-2.41047	0.015932	0.109931
Sutterella	AST	numeric	ZINB	AST	-0.0112723	0.00466246	-2.41768	0.0156199	0.109931
Varibaculum	ALT	numeric	ZINB	ALT	-0.00237388	0.00101357	-2.34209	0.0191762	0.120287
Ezakiella	AST	numeric	ZINB	AST	-0.00444991	0.00200493	-2.21949	0.0264535	0.152108
Ezakiella	ALT	numeric	ZINB	ALT	-0.00243408	0.00112771	-2.15844	0.0308937	0.152262
Parabacteroides	GGT	numeric	ZINB	GGT	0.00829704	0.00384376	2.15857	0.0308833	0.152262
Alistipes	AST	numeric	ZINB	AST	-0.00505512	0.00251253	-2.01196	0.0442238	0.188091
Faecalibacterium	ALT	numeric	ZINB	ALT	-0.00214403	0.00110126	-1.94688	0.0515493	0.188091
Fusobacterium	AST	numeric	ZINB	AST	0.0102926	0.00529225	1.94485	0.0517931	0.188091
Subdoligranulum	ALT	numeric	ZINB	ALT	-0.00208226	0.00103864	-2.00478	0.0449861	0.188091
uncultured	ALT	numeric	ZINB	ALT	-0.001241	0.000624533	-1.98708	0.046913	0.188091
Fusobacterium	ALT	numeric	ZINB	ALT	0.00675278	0.0036574	1.84633	0.064844	0.223712
Varibaculum	AST	numeric	ZINB	AST	-0.00320647	0.00175914	-1.82275	0.0683413	0.22455
Dialister	GGT	numeric	ZINB	GGT	-0.0125771	0.00720903	-1.74463	0.0810492	0.2542
Varibaculum	GGT	numeric	ZINB	GGT	-0.0127345	0.00740346	-1.72008	0.085418	0.256254
Murdochiella	ALT	numeric	ZINB	ALT	-0.00132737	0.000816858	-1.62497	0.104169	0.294287
Ruminococcus	ALT	numeric	ZINB	ALT	-0.00233715	0.00144846	-1.61355	0.106626	0.294287
Fusobacterium	GGT	numeric	ZINB	GGT	0.0242653	0.016525	1.4684	0.141997	0.337855
Murdochiella	AST	numeric	ZINB	AST	-0.00260808	0.0017392	-1.49958	0.133722	0.337855
Parabacteroides	ALT	numeric	ZINB	ALT	0.00347188	0.00235918	1.47165	0.141117	0.337855
Subdoligranulum	AST	numeric	ZINB	AST	-0.00270275	0.00182121	-1.48404	0.137797	0.337855
Faecalibacterium	AST	numeric	ZINB	AST	-0.00272866	0.00194008	-1.40647	0.159584	0.367044
Ruminococcus	GGT	numeric	ZINB	GGT	0.00839849	0.00620979	1.35246	0.176228	0.392249
Dialister	ALT	numeric	ZINB	ALT	-0.000711044	0.000544516	-1.30583	0.191611	0.413161
Ruminococcus	AST	numeric	ZINB	AST	-0.00328586	0.00256349	-1.28179	0.199916	0.418006
Parabacteroides	AST	numeric	ZINB	AST	0.00512358	0.00409194	1.25212	0.210528	0.427247
Sutterella	GGT	numeric	ZINB	GGT	0.018379	0.016915	1.08655	0.277236	0.546552
Bacteroides	GGT	numeric	ZINB	GGT	0.00723091	0.00681627	1.06083	0.288767	0.55257
Negativicoccus	GGT	numeric	ZINB	GGT	0.00972824	0.00931477	1.04439	0.296306	0.55257
Bacteroides	ALT	numeric	ZINB	ALT	0.0013735	0.00139451	0.984938	0.324655	0.582911
Prevotella	ALT	numeric	ZINB	ALT	0.000688629	0.000706981	0.974041	0.330036	0.582911
uncultured	AST	numeric	ZINB	AST	-0.00114179	0.0011915	-0.958284	0.33792	0.582911
Bacteroides	AST	numeric	ZINB	AST	0.0020487	0.002209	0.927432	0.353702	0.595255
Campylobacter	GGT	numeric	ZINB	GGT	-0.00613025	0.00711646	-0.861419	0.389008	0.639084
Bifidobacterium	ALT	numeric	ZINB	ALT	-0.00122161	0.00146041	-0.836482	0.402884	0.646194
Bifidobacterium	AST	numeric	ZINB	AST	-0.00192808	0.00237322	-0.81243	0.416545	0.646194
Peptoniphilus	ALT	numeric	ZINB	ALT	-0.000497148	0.000618388	-0.803942	0.421431	0.646194
Dialister	AST	numeric	ZINB	AST	-0.000722222	0.000919644	-0.785328	0.432261	0.648392
Porphyromonas	ALT	numeric	ZINB	ALT	-0.000628021	0.000843676	-0.744387	0.456642	0.656424
Subdoligranulum	GGT	numeric	ZINB	GGT	0.00331947	0.00440751	0.75314	0.451366	0.656424
Finegoldia	ALT	numeric	ZINB	ALT	0.000524425	0.000738808	0.709826	0.477812	0.659381
Peptoniphilus	GGT	numeric	ZINB	GGT	-0.00367369	0.00517445	-0.709966	0.477725	0.659381
Faecalibacterium	GGT	numeric	ZINB	GGT	0.00273952	0.004925	0.556248	0.578042	0.779778
Prevotella	AST	numeric	ZINB	AST	0.000671894	0.00123913	0.542232	0.587659	0.779778
Alistipes	GGT	numeric	ZINB	GGT	0.00247551	0.00642563	0.385255	0.700048	0.820654
Anaerococcus	ALT	numeric	ZINB	ALT	-0.000256533	0.000555403	-0.461887	0.644163	0.820654
Bifidobacterium	GGT	numeric	ZINB	GGT	0.00177566	0.00505728	0.35111	0.725506	0.820654
Finegoldia	AST	numeric	ZINB	AST	0.000398873	0.00109647	0.36378	0.716022	0.820654
Finegoldia	GGT	numeric	ZINB	GGT	-0.00289485	0.00671856	-0.430875	0.66656	0.820654
Negativicoccus	ALT	numeric	ZINB	ALT	-0.000321384	0.00083965	-0.382759	0.701898	0.820654
Peptoniphilus	AST	numeric	ZINB	AST	-0.000384048	0.00106334	-0.361173	0.71797	0.820654
Porphyromonas	AST	numeric	ZINB	AST	-0.000688484	0.00157634	-0.436762	0.662284	0.820654
Sutterella	ALT	numeric	ZINB	ALT	-0.00119701	0.00307438	-0.389349	0.697018	0.820654
Anaerococcus	GGT	numeric	ZINB	GGT	-0.00147793	0.00544347	-0.271506	0.786002	0.865342
Campylobacter	AST	numeric	ZINB	AST	-0.000422874	0.00161675	-0.261559	0.793662	0.865342
Negativicoccus	AST	numeric	ZINB	AST	-0.000353673	0.00141504	-0.249937	0.802636	0.865342
uncultured	GGT	numeric	ZINB	GGT	0.000790072	0.00343282	0.230152	0.817974	0.86831
Ezakiella	GGT	numeric	ZINB	GGT	-0.00214942	0.0135151	-0.159039	0.873638	0.899717
Gallicola	GGT	numeric	ZINB	GGT	-0.00107951	0.00668964	-0.16137	0.871802	0.899717
Anaerococcus	AST	numeric	ZINB	AST	0.000114292	0.000964671	0.118478	0.905689	0.919008
Campylobacter	ALT	numeric	ZINB	ALT	-4.55396e-05	0.00105601	-0.043124	0.965603	0.965603

## Sheet: RectalSwab - Species
Species	metadata_variable	class	method	coefficient	Estimate	SE	Z	pvalue	padj
Anaerococcus uncultured_Anaerococcus_sp.	GGT	numeric	ZINB	GGT	-0.0210628	0.00501165	-4.20277	2.63671e-05	0.00392869
Porphyromonas Porphyromonas_asaccharolytica_DSM_20707+Porphyromonas_asaccharolytica	GGT	numeric	ZINB	GGT	-0.0332828	0.00872322	-3.81543	0.000135946	0.0101279
Anaerococcus uncultured_Anaerococcus_sp.	ALT	numeric	ZINB	ALT	-0.00263473	0.000767245	-3.43401	0.000594727	0.0295381
Peptoniphilus	ALT	numeric	ZINB	ALT	-0.00289244	0.000880811	-3.28384	0.00102404	0.0305165
Prevotella Prevotella_buccalis	GGT	numeric	ZINB	GGT	-0.0281578	0.0085015	-3.3121	0.000925996	0.0305165
Prevotella Prevotella_buccalis	AST	numeric	ZINB	AST	-0.00417945	0.00132623	-3.15138	0.00162504	0.0381111
Prevotella_7 uncultured_Bacteroidetes_bacterium	AST	numeric	ZINB	AST	-0.0111041	0.00355563	-3.12295	0.00179046	0.0381111
Anaerococcus uncultured_Anaerococcus_sp.	AST	numeric	ZINB	AST	-0.00450011	0.00149944	-3.00118	0.00268931	0.0400708
Porphyromonas	ALT	numeric	ZINB	ALT	-0.0028179	0.00092109	-3.05931	0.00221849	0.0400708
Prevotella Prevotella_buccalis	ALT	numeric	ZINB	ALT	-0.00217064	0.00071583	-3.03234	0.00242666	0.0400708
Prevotella Prevotella_timonensis	GGT	numeric	ZINB	GGT	-0.0489524	0.0167127	-2.92906	0.00339993	0.0460535
Ezakiella Bacteroides_coagulans	ALT	numeric	ZINB	ALT	-0.00267941	0.000950053	-2.82027	0.00479834	0.0549963
Ezakiella Bacteroides_coagulans	AST	numeric	ZINB	AST	-0.00465789	0.00165124	-2.82085	0.00478965	0.0549963
Peptoniphilus	AST	numeric	ZINB	AST	-0.00396599	0.00150016	-2.64372	0.00820004	0.0872718
Alistipes Alistipes_putredinis_DSM_17216	AST	numeric	ZINB	AST	-0.00884226	0.00363242	-2.43426	0.0149223	0.111171
Bacteroides gut_metagenome	GGT	numeric	ZINB	GGT	0.0201714	0.00822099	2.45364	0.0141417	0.111171
Faecalibacterium uncultured_Firmicutes_bacterium+Faecalibacterium_sp._canine_oral_taxon_147	ALT	numeric	ZINB	ALT	-0.00285625	0.0011367	-2.51276	0.0119792	0.111171
Gallicola Peptoniphilaceae_bacterium_SIT14	AST	numeric	ZINB	AST	-0.00549252	0.00217199	-2.52879	0.0114455	0.111171
Peptoniphilus	GGT	numeric	ZINB	GGT	-0.0233732	0.00953377	-2.45162	0.0142215	0.111171
Porphyromonas	AST	numeric	ZINB	AST	-0.00468102	0.00188374	-2.48496	0.0129567	0.111171
Bacteroides Bacteroides_uniformis	GGT	numeric	ZINB	GGT	-0.0254809	0.0105651	-2.4118	0.0158741	0.11263
Alistipes Alistipes_putredinis_DSM_17216	ALT	numeric	ZINB	ALT	-0.00397662	0.00166563	-2.38745	0.0169655	0.114903
Bacteroides bacterium_NLAE-zl-C221+bacterium_NLAE-zl-C184+bacterium_NLAE-zl-H314	GGT	numeric	ZINB	GGT	-0.0406262	0.0172932	-2.34925	0.018811	0.121863
Porphyromonas	GGT	numeric	ZINB	GGT	-0.0315683	0.0135798	-2.32465	0.0200907	0.124729
Peptoniphilus Peptoniphilus_timonensis_JC401	GGT	numeric	ZINB	GGT	-0.0334496	0.014747	-2.26823	0.0233153	0.138959
Gallicola Peptoniphilaceae_bacterium_SIT14	ALT	numeric	ZINB	ALT	-0.00254916	0.00114073	-2.23466	0.0254395	0.145788
Faecalibacterium uncultured_Firmicutes_bacterium	ALT	numeric	ZINB	ALT	-0.00370049	0.00167529	-2.20887	0.027184	0.150015
Faecalibacterium uncultured_Firmicutes_bacterium+Faecalibacterium_sp._canine_oral_taxon_147	AST	numeric	ZINB	AST	-0.00439787	0.00202472	-2.17209	0.0298491	0.15884
Bifidobacterium Bifidobacterium_adolescentis	GGT	numeric	ZINB	GGT	-0.0273958	0.0131604	-2.08169	0.037371	0.19201
Campylobacter Campylobacter_ureolyticus	GGT	numeric	ZINB	GGT	0.0221203	0.0107482	2.05805	0.0395857	0.196609
Bacteroides Bacteroides_fragilis	GGT	numeric	ZINB	GGT	0.0204628	0.0101336	2.0193	0.0434556	0.208867
Bacteroides gut_metagenome	ALT	numeric	ZINB	ALT	0.00361867	0.00183282	1.97437	0.0483394	0.21184
Bacteroides gut_metagenome	AST	numeric	ZINB	AST	0.00664239	0.00336126	1.97616	0.0481365	0.21184
Faecalibacterium uncultured_Firmicutes_bacterium+Faecalibacterium_sp._canine_oral_taxon_147	GGT	numeric	ZINB	GGT	-0.0113039	0.005699	-1.98348	0.0473139	0.21184
Murdochiella Murdochiella_sp._SIT12	ALT	numeric	ZINB	ALT	-0.00631268	0.00324512	-1.94528	0.0517409	0.220268
Bifidobacterium Bifidobacterium_adolescentis	ALT	numeric	ZINB	ALT	-0.00222927	0.00116424	-1.91479	0.0555193	0.229788
Subdoligranulum uncultured_Ruminococcaceae_bacterium	ALT	numeric	ZINB	ALT	-0.00262472	0.00137947	-1.9027	0.0570797	0.229861
Dialister Dialister_propionicifaciens	GGT	numeric	ZINB	GGT	-0.0142314	0.00781799	-1.82034	0.0687074	0.269405
Campylobacter Campylobacter_hominis_ATCC_BAA-381	GGT	numeric	ZINB	GGT	-0.0261564	0.0147676	-1.77121	0.0765262	0.273556
Murdochiella unidentified	GGT	numeric	ZINB	GGT	-0.0141218	0.00798877	-1.76771	0.0771097	0.273556
Prevotella_6 Prevotella_corporis	GGT	numeric	ZINB	GGT	-0.0180984	0.0101296	-1.78668	0.0739898	0.273556
Prevotella_9	GGT	numeric	ZINB	GGT	-0.0362324	0.0204304	-1.77345	0.0761535	0.273556
Bacteroides Bacteroides_ovatus_CL02T12C04	GGT	numeric	ZINB	GGT	-0.0103671	0.0062252	-1.66534	0.0958443	0.331804
Campylobacter Campylobacter_hominis_ATCC_BAA-381	AST	numeric	ZINB	AST	-0.00458712	0.00284785	-1.61073	0.107239	0.331804
Murdochiella Murdochiella_sp._SIT12	AST	numeric	ZINB	AST	-0.00900697	0.00565699	-1.59218	0.111344	0.331804
Peptoniphilus Peptoniphilus_timonensis_JC401	AST	numeric	ZINB	AST	-0.00605098	0.00375558	-1.6112	0.107136	0.331804
Porphyromonas Porphyromonas_uenonis+unidentified	AST	numeric	ZINB	AST	0.00265055	0.00163046	1.62564	0.104025	0.331804
Prevotella_7 uncultured_Bacteroidetes_bacterium	ALT	numeric	ZINB	ALT	-0.00482235	0.00296996	-1.62371	0.104438	0.331804
Ruminococcus_2 uncultured_Ruminococcaceae_bacterium	ALT	numeric	ZINB	ALT	-0.00239276	0.00145798	-1.64114	0.100768	0.331804
Varibaculum Varibaculum_cambriense	ALT	numeric	ZINB	ALT	-0.00191461	0.00119675	-1.59985	0.109633	0.331804
Faecalibacterium	GGT	numeric	ZINB	GGT	0.00625984	0.00395852	1.58136	0.113796	0.332462
Parabacteroides Parabacteroides_merdae+gut_metagenome	GGT	numeric	ZINB	GGT	0.00783355	0.00507758	1.54277	0.122886	0.349871
Peptoniphilus Peptoniphilus_timonensis_JC401	ALT	numeric	ZINB	ALT	-0.00255421	0.00167136	-1.52822	0.126459	0.349871
Prevotella_9	AST	numeric	ZINB	AST	-0.00948489	0.00621207	-1.52685	0.126799	0.349871
Subdoligranulum uncultured_Ruminococcaceae_bacterium	AST	numeric	ZINB	AST	-0.00344619	0.00229401	-1.50225	0.133032	0.359284
Varibaculum Varibaculum_cambriense	GGT	numeric	NB	GGT	-0.0125855	0.00842092	-1.49455	0.135033	0.359284
Murdochiella Murdochiella_sp._SIT12	GGT	numeric	ZINB	GGT	-0.0546057	0.0370722	-1.47295	0.140763	0.36796
Prevotella Prevotella_timonensis	ALT	numeric	ZINB	ALT	0.00221396	0.00153245	1.44472	0.148537	0.381586
Anaerococcus Anaerococcus_prevotii	GGT	numeric	ZINB	GGT	0.0175989	0.0123202	1.42847	0.153158	0.386788
Faecalibacterium uncultured_Firmicutes_bacterium	AST	numeric	ZINB	AST	-0.00394041	0.00278268	-1.41605	0.156761	0.38929
Bifidobacterium Bifidobacterium_adolescentis	AST	numeric	ZINB	AST	-0.0027272	0.00198534	-1.37367	0.169544	0.407453
Ruminococcus_2 uncultured_Ruminococcaceae_bacterium	AST	numeric	ZINB	AST	-0.00345437	0.00250919	-1.37669	0.168609	0.407453
Peptoniphilus Peptoniphilus_duerdenii+Peptoniphilus_sp._BV3AC2+Peptoniphilus_duerdenii_ATCC_BAA-1640	GGT	numeric	ZINB	GGT	0.0148402	0.011033	1.34508	0.178601	0.422405
Porphyromonas Porphyromonas_uenonis+unidentified	ALT	numeric	ZINB	ALT	0.00119163	0.00091405	1.30369	0.19234	0.447793
Prevotella_6	GGT	numeric	ZINB	GGT	-0.0255967	0.019856	-1.28911	0.197358	0.452406
Bacteroides Bacteroides_vulgatus	ALT	numeric	ZINB	ALT	0.00212911	0.00169462	1.2564	0.208972	0.466847
Prevotella_9	ALT	numeric	ZINB	ALT	-0.00372831	0.00297367	-1.25377	0.209924	0.466847
Subdoligranulum uncultured_Ruminococcaceae_bacterium	GGT	numeric	ZINB	GGT	0.00653496	0.00532198	1.22792	0.219478	0.480915
Anaerococcus uncultured_microorganism	GGT	numeric	ZINB	GGT	0.0130357	0.0110748	1.17705	0.239174	0.512147
Bacteroides Bacteroides_caccae	ALT	numeric	ZINB	ALT	-0.00223352	0.00190334	-1.17347	0.240606	0.512147
Bacteroides Bacteroides_ovatus_CL02T12C04	ALT	numeric	ZINB	ALT	0.0050315	0.0044217	1.13791	0.255157	0.513763
Dialister Dialister_invisus_DSM_15470	GGT	numeric	ZINB	GGT	-0.014066	0.0122858	-1.14491	0.252248	0.513763
Prevotella_6 Prevotella_corporis	ALT	numeric	ZINB	ALT	0.00113384	0.000975752	1.16202	0.245228	0.513763
Varibaculum Varibaculum_cambriense	AST	numeric	ZINB	AST	-0.00245662	0.00214166	-1.14706	0.251355	0.513763
Peptoniphilus Peptoniphilus_tyrrelliae+Peptoniphilus_gorbachii+Peptoniphilus_harei+Peptoniphilus_sp._WAL_1768N+Peptoniphilus_senegalensis_JC140+Peptoniphilus_sp._SIT15+Peptoniphilus_rhinitidis_1-13	ALT	numeric	ZINB	ALT	-0.000774286	0.000694475	-1.11492	0.264884	0.526236
Bacteroides Bacteroides_ovatus_CL02T12C04	AST	numeric	ZINB	AST	0.0096859	0.00879712	1.10103	0.270883	0.531074
Campylobacter Campylobacter_ureolyticus	AST	numeric	ZINB	AST	0.00199827	0.00184896	1.08076	0.279805	0.54144
Bacteroides Bacteroides_ovatus	GGT	numeric	ZINB	GGT	-0.00628697	0.00594018	-1.05838	0.289882	0.546857
Faecalibacterium uncultured_Firmicutes_bacterium	GGT	numeric	ZINB	GGT	-0.00511426	0.00486968	-1.05023	0.293615	0.546857
Parabacteroides Parabacteroides_merdae+gut_metagenome	ALT	numeric	ZINB	ALT	0.00246551	0.00234045	1.05344	0.292141	0.546857
Dialister Dialister_propionicifaciens	ALT	numeric	ZINB	ALT	-0.000642455	0.000639807	-1.00414	0.315312	0.580018
Bacteroides Bacteroides_vulgatus	AST	numeric	ZINB	AST	0.00242695	0.0025766	0.94192	0.346234	0.629132
Prevotella_6	ALT	numeric	ZINB	ALT	0.0038851	0.00423418	0.917558	0.35885	0.644201
Campylobacter Campylobacter_ureolyticus	ALT	numeric	ZINB	ALT	0.000844075	0.00098219	0.85938	0.390131	0.674473
Parabacteroides Parabacteroides_merdae+gut_metagenome	AST	numeric	ZINB	AST	0.00331687	0.00384584	0.862457	0.388436	0.674473
Peptoniphilus Peptoniphilus_tyrrelliae+Peptoniphilus_gorbachii+Peptoniphilus_harei+Peptoniphilus_sp._WAL_1768N+Peptoniphilus_senegalensis_JC140+Peptoniphilus_sp._SIT15+Peptoniphilus_rhinitidis_1-13	GGT	numeric	ZINB	GGT	-0.00540004	0.0063328	-0.85271	0.39382	0.674473
Prevotella_6 Prevotella_corporis	AST	numeric	ZINB	AST	0.0016457	0.00190171	0.865378	0.386831	0.674473
Anaerococcus Anaerococcus_vaginalis	AST	numeric	ZINB	AST	0.00091072	0.00113145	0.804915	0.420868	0.677285
Bacteroides Bacteroides_uniformis	AST	numeric	ZINB	AST	-0.00161241	0.00200734	-0.803257	0.421826	0.677285
Murdochiella unidentified	ALT	numeric	ZINB	ALT	-0.000623964	0.000782988	-0.7969	0.425509	0.677285
Peptoniphilus Peptoniphilus_tyrrelliae+Peptoniphilus_gorbachii+Peptoniphilus_harei+Peptoniphilus_sp._WAL_1768N+Peptoniphilus_senegalensis_JC140+Peptoniphilus_sp._SIT15+Peptoniphilus_rhinitidis_1-13	AST	numeric	ZINB	AST	-0.000923405	0.00116319	-0.793854	0.42728	0.677285
Porphyromonas Porphyromonas_asaccharolytica_DSM_20707+Porphyromonas_asaccharolytica	ALT	numeric	ZINB	ALT	-0.000726702	0.000885895	-0.820303	0.412044	0.677285
Porphyromonas Porphyromonas_asaccharolytica_DSM_20707+Porphyromonas_asaccharolytica	AST	numeric	ZINB	AST	-0.00141637	0.00173587	-0.815944	0.414532	0.677285
Prevotella_6	AST	numeric	ZINB	AST	0.0082823	0.0103443	0.800664	0.423326	0.677285
Anaerococcus uncultured_microorganism	ALT	numeric	ZINB	ALT	-0.000732189	0.00102026	-0.717652	0.472972	0.684991
Bacteroides Bacteroides_uniformis	ALT	numeric	ZINB	ALT	-0.000997647	0.00139187	-0.716768	0.473517	0.684991
Bifidobacterium Bifidobacterium_pseudocatenulatum_DSM_20438_=_JCM_1200_=_LMG_10505+Bifidobacterium_catenulatum_DSM_16992_=_JCM_1194_=_LMG_11043	AST	numeric	ZINB	AST	-0.00276403	0.00385025	-0.717883	0.472829	0.684991
Dialister Dialister_invisus_DSM_15470	AST	numeric	ZINB	AST	-0.0022709	0.00316576	-0.717331	0.47317	0.684991
Finegoldia Finegoldia_magna	ALT	numeric	ZINB	ALT	0.000545924	0.000741035	0.736705	0.461302	0.684991
Gallicola Peptoniphilaceae_bacterium_SIT14	GGT	numeric	ZINB	GGT	-0.00396207	0.00526827	-0.752063	0.452013	0.684991
Murdochiella unidentified	AST	numeric	ZINB	AST	-0.00127746	0.00166765	-0.766022	0.443663	0.684991
Peptoniphilus unidentified_marine_bacterioplankton+Peptoniphilus_sp._35-6-1+Peptoniphilus_asaccharolyticus+Peptoniphilus_sp._KHD2+Peptoniphilus_grossensis_ph5+Peptoniphilus_harei	GGT	numeric	ZINB	GGT	0.0048247	0.006611	0.729799	0.465513	0.684991
Peptoniphilus unidentified+Peptoniphilus_lacrimalis+Peptoniphilus_lacrimalis_DSM_7455	ALT	numeric	ZINB	ALT	-0.000509016	0.000705498	-0.721499	0.470603	0.684991
Dialister Dialister_invisus_DSM_15470	ALT	numeric	ZINB	ALT	-0.00125317	0.00184879	-0.677834	0.497877	0.713304
Peptoniphilus uncultured_Peptoniphilus_sp.+Peptoniphilus_sp._S362+Peptoniphilus_sp._KHD5	GGT	numeric	ZINB	GGT	-0.00296911	0.00445339	-0.666709	0.504958	0.71656
Anaerococcus	GGT	numeric	ZINB	GGT	0.00649856	0.00999439	0.650221	0.51555	0.724688
Prevotella Prevotella_disiens	AST	numeric	ZINB	AST	0.0015094	0.00241193	0.625805	0.531443	0.740047
Prevotella Prevotella_disiens	ALT	numeric	ZINB	ALT	0.000842135	0.0013951	0.603636	0.546085	0.753396
Porphyromonas Porphyromonas_uenonis+unidentified	GGT	numeric	ZINB	GGT	-0.00842732	0.0144956	-0.58137	0.560991	0.76686
Anaerococcus	AST	numeric	ZINB	AST	0.000844979	0.0015036	0.561971	0.574136	0.777693
Bacteroides Bacteroides_caccae	GGT	numeric	ZINB	GGT	0.00283758	0.00530776	0.534608	0.592921	0.795903
Anaerococcus Anaerococcus_vaginalis	ALT	numeric	ZINB	ALT	0.000334769	0.000651884	0.513541	0.607573	0.801136
Campylobacter Campylobacter_hominis_ATCC_BAA-381	ALT	numeric	ZINB	ALT	-0.00112886	0.00218296	-0.517123	0.605071	0.801136
Bacteroides Bacteroides_fragilis	ALT	numeric	ZINB	ALT	-0.00163817	0.0034601	-0.473445	0.635896	0.8239
Dialister Dialister_propionicifaciens	AST	numeric	ZINB	AST	-0.00053846	0.00112305	-0.479463	0.631609	0.8239
Finegoldia Finegoldia_magna	GGT	numeric	ZINB	GGT	-0.0032066	0.00697866	-0.459486	0.645885	0.829628
Bacteroides Bacteroides_fragilis	AST	numeric	ZINB	AST	0.00246945	0.00564829	0.437203	0.661964	0.843014
Bifidobacterium Bifidobacterium_pseudocatenulatum_DSM_20438_=_JCM_1200_=_LMG_10505+Bifidobacterium_catenulatum_DSM_16992_=_JCM_1194_=_LMG_11043	ALT	numeric	ZINB	ALT	-0.00110044	0.00258216	-0.426169	0.669985	0.845998
Alistipes Alistipes_putredinis_DSM_17216	GGT	numeric	ZINB	GGT	-0.00584677	0.0154364	-0.378766	0.704862	0.873982
Bacteroides Bacteroides_caccae	AST	numeric	ZINB	AST	-0.00136999	0.00369371	-0.370899	0.710713	0.873982
Finegoldia Finegoldia_magna	AST	numeric	ZINB	AST	0.000412444	0.00109611	0.376279	0.70671	0.873982
Peptoniphilus uncultured_Peptoniphilus_sp.+Peptoniphilus_sp._S362+Peptoniphilus_sp._KHD5	ALT	numeric	ZINB	ALT	-0.000216387	0.000593926	-0.364333	0.71561	0.873982
Anaerococcus Anaerococcus_prevotii	ALT	numeric	ZINB	ALT	-0.000319654	0.000953159	-0.335363	0.737351	0.879979
Bacteroides bacterium_NLAE-zl-C221+bacterium_NLAE-zl-C184+bacterium_NLAE-zl-H314	ALT	numeric	ZINB	ALT	-0.00067899	0.00224126	-0.30295	0.761928	0.879979
Bifidobacterium Bifidobacterium_pseudocatenulatum_DSM_20438_=_JCM_1200_=_LMG_10505+Bifidobacterium_catenulatum_DSM_16992_=_JCM_1194_=_LMG_11043	GGT	numeric	ZINB	GGT	-0.0042837	0.0134428	-0.318662	0.749983	0.879979
Faecalibacterium	AST	numeric	ZINB	AST	0.000723031	0.00244849	0.295297	0.767767	0.879979
Peptoniphilus Peptoniphilus_duerdenii+Peptoniphilus_sp._BV3AC2+Peptoniphilus_duerdenii_ATCC_BAA-1640	AST	numeric	ZINB	AST	0.000614626	0.00186421	0.329698	0.741628	0.879979
Peptoniphilus uncultured_Peptoniphilus_sp.+Peptoniphilus_sp._S362+Peptoniphilus_sp._KHD5	AST	numeric	ZINB	AST	-0.000310229	0.00104573	-0.296663	0.766724	0.879979
Prevotella Prevotella_disiens	GGT	numeric	ZINB	GGT	-0.00469416	0.0148657	-0.315771	0.752176	0.879979
Ruminococcus_2 uncultured_Ruminococcaceae_bacterium	GGT	numeric	ZINB	GGT	0.00203012	0.00647478	0.313544	0.753868	0.879979
Anaerococcus uncultured_microorganism	AST	numeric	ZINB	AST	-0.000479066	0.00172942	-0.27701	0.781772	0.889191
Ezakiella Ezakiella_sp._Marseille-P2951+Ezakiella_peruensis	ALT	numeric	ZINB	ALT	0.000735956	0.00303727	0.242308	0.808541	0.89905
Peptoniphilus unidentified+Peptoniphilus_lacrimalis+Peptoniphilus_lacrimalis_DSM_7455	AST	numeric	ZINB	AST	-0.000314053	0.00127149	-0.246996	0.804911	0.89905
Prevotella_7 uncultured_Bacteroidetes_bacterium	GGT	numeric	ZINB	GGT	-0.0050016	0.0202029	-0.247569	0.804468	0.89905
Faecalibacterium	ALT	numeric	ZINB	ALT	0.000295001	0.00140498	0.209968	0.833693	0.92015
Anaerococcus	ALT	numeric	ZINB	ALT	0.000131569	0.000835986	0.157381	0.874944	0.937533
Bacteroides bacterium_NLAE-zl-C221+bacterium_NLAE-zl-C184+bacterium_NLAE-zl-H314	AST	numeric	ZINB	AST	0.000577695	0.00331355	0.174343	0.861596	0.937533
Bacteroides Bacteroides_ovatus	ALT	numeric	ZINB	ALT	0.000343803	0.00226421	0.151842	0.879311	0.937533
Ezakiella Bacteroides_coagulans	GGT	numeric	ZINB	GGT	-0.0019255	0.0128071	-0.150346	0.880491	0.937533
Peptoniphilus unidentified_marine_bacterioplankton+Peptoniphilus_sp._35-6-1+Peptoniphilus_asaccharolyticus+Peptoniphilus_sp._KHD2+Peptoniphilus_grossensis_ph5+Peptoniphilus_harei	ALT	numeric	ZINB	ALT	-9.16643e-05	0.000611813	-0.149824	0.880903	0.937533
Anaerococcus Anaerococcus_prevotii	AST	numeric	ZINB	AST	0.000183418	0.00167707	0.109368	0.912911	0.955287
Ezakiella Ezakiella_sp._Marseille-P2951+Ezakiella_peruensis	GGT	numeric	ZINB	GGT	0.00230577	0.0225861	0.102088	0.918687	0.955287
Peptoniphilus Peptoniphilus_duerdenii+Peptoniphilus_sp._BV3AC2+Peptoniphilus_duerdenii_ATCC_BAA-1640	ALT	numeric	ZINB	ALT	0.000111337	0.00115536	0.0963659	0.92323	0.955287
Peptoniphilus unidentified_marine_bacterioplankton+Peptoniphilus_sp._35-6-1+Peptoniphilus_asaccharolyticus+Peptoniphilus_sp._KHD2+Peptoniphilus_grossensis_ph5+Peptoniphilus_harei	AST	numeric	ZINB	AST	0.000102535	0.00102412	0.100121	0.920249	0.955287
Ezakiella Ezakiella_sp._Marseille-P2951+Ezakiella_peruensis	AST	numeric	ZINB	AST	0.000518584	0.00599104	0.0865598	0.931021	0.956705
Bacteroides Bacteroides_vulgatus	GGT	numeric	ZINB	GGT	0.000439766	0.00809953	0.0542952	0.9567	0.970429
Peptoniphilus unidentified+Peptoniphilus_lacrimalis+Peptoniphilus_lacrimalis_DSM_7455	GGT	numeric	ZINB	GGT	-0.000459431	0.00860144	-0.0534132	0.957403	0.970429
Anaerococcus Anaerococcus_vaginalis	GGT	numeric	ZINB	GGT	-0.000180311	0.00560655	-0.0321608	0.974344	0.979675
Bacteroides Bacteroides_ovatus	AST	numeric	ZINB	AST	7.57776e-05	0.00297445	0.0254762	0.979675	0.979675
Prevotella Prevotella_timonensis	AST	numeric	ZINB	AST	1.34502	NaN	NaN	NA	NA

## Sheet: OralSwab - Genus
Genus	metadata_variable	class	method	coefficient	Estimate	SE	Z	pvalue	padj
Granulicatella	ALT	numeric	ZINB	ALT	-0.00105595	0.000451717	-2.33764	0.019406	0.183369
Granulicatella	AST	numeric	ZINB	AST	-0.00170467	0.000743321	-2.29332	0.0218296	0.183369
Porphyromonas	GGT	numeric	ZINB	GGT	-0.00676151	0.00271945	-2.48635	0.012906	0.183369
Prevotella	ALT	numeric	NB	ALT	0.00157451	0.000656153	2.39961	0.0164124	0.183369
Prevotella	AST	numeric	NB	AST	0.00255023	0.00108865	2.34255	0.0191522	0.183369
Granulicatella	GGT	numeric	ZINB	GGT	-0.00388986	0.00190874	-2.03791	0.0415585	0.218182
Rothia	ALT	numeric	ZINB	ALT	-0.00134502	0.000627219	-2.14441	0.0319998	0.218182
Streptococcus	AST	numeric	NB	AST	-0.00131069	0.000634618	-2.06532	0.0388925	0.218182
Alloprevotella	ALT	numeric	ZINB	ALT	0.00127462	0.000696923	1.82892	0.0674114	0.283128
Alloprevotella	AST	numeric	ZINB	AST	0.00207242	0.00111592	1.85715	0.0632902	0.283128
Rothia	AST	numeric	ZINB	AST	-0.00207349	0.00116595	-1.77837	0.0753429	0.287673
Actinobacillus	GGT	numeric	ZINB	GGT	-0.0104076	0.00627785	-1.65783	0.0973528	0.340735
Fusobacterium	GGT	numeric	NB	GGT	0.00515961	0.00333934	1.5451	0.122323	0.395196
Veillonella	AST	numeric	ZINB	AST	0.00142087	0.00098208	1.4468	0.147954	0.443862
Aggregatibacter	ALT	numeric	ZINB	ALT	-0.000901547	0.000649433	-1.38821	0.165074	0.462207
Streptococcus	ALT	numeric	NB	ALT	-0.000504717	0.000383508	-1.31605	0.188156	0.488695
Veillonella	GGT	numeric	NB	GGT	0.00334187	0.00259496	1.28783	0.197805	0.488695
Aggregatibacter	AST	numeric	ZINB	AST	-0.00125406	0.00101881	-1.23092	0.218354	0.509493
Veillonella	ALT	numeric	ZINB	ALT	0.000694446	0.000585519	1.18603	0.235609	0.520819
Alloprevotella	GGT	numeric	ZINB	GGT	-0.00405909	0.00466927	-0.869319	0.384673	0.771996
Prevotella	GGT	numeric	NB	GGT	0.00312267	0.00360212	0.866898	0.385998	0.771996
Rothia	GGT	numeric	ZINB	GGT	-0.00241048	0.00337935	-0.713298	0.475661	0.908081
Actinobacillus	ALT	numeric	ZINB	ALT	0.000454131	0.000928334	0.48919	0.624707	0.912112
Actinobacillus	AST	numeric	ZINB	AST	-0.000202727	0.00145515	-0.139317	0.8892	0.912112
Actinomyces	ALT	numeric	ZINB	ALT	-0.000112095	0.000741036	-0.151267	0.879765	0.912112
Actinomyces	AST	numeric	ZINB	AST	0.000289886	0.00116419	0.249002	0.803359	0.912112
Actinomyces	GGT	numeric	ZINB	GGT	0.000357835	0.00259669	0.137804	0.890395	0.912112
Aggregatibacter	GGT	numeric	ZINB	GGT	0.00158527	0.00442171	0.358519	0.719955	0.912112
Fusobacterium	ALT	numeric	ZINB	ALT	0.000142522	0.000626441	0.22751	0.820027	0.912112
Fusobacterium	AST	numeric	ZINB	AST	0.000613281	0.00100739	0.608785	0.542667	0.912112
Haemophilus	ALT	numeric	NB	ALT	-6.37023e-05	0.000411211	-0.154914	0.876889	0.912112
Haemophilus	GGT	numeric	NB	GGT	-0.000442121	0.0023024	-0.192026	0.847722	0.912112
Leptotrichia	ALT	numeric	ZINB	ALT	-0.000129833	0.000761658	-0.170461	0.864647	0.912112
Leptotrichia	AST	numeric	ZINB	AST	0.000376733	0.00124516	0.302557	0.762228	0.912112
Leptotrichia	GGT	numeric	ZINB	GGT	0.0011768	0.0029517	0.398684	0.690126	0.912112
Neisseria	ALT	numeric	ZINB	ALT	0.000174534	0.000489932	0.35624	0.721661	0.912112
Neisseria	AST	numeric	ZINB	AST	0.000470853	0.000826257	0.569863	0.568771	0.912112
Neisseria	GGT	numeric	NB	GGT	0.00066877	0.00257404	0.259813	0.795008	0.912112
Porphyromonas	ALT	numeric	ZINB	ALT	0.00025663	0.000580418	0.442147	0.658383	0.912112
Porphyromonas	AST	numeric	ZINB	AST	0.000231955	0.000901757	0.257225	0.797005	0.912112
Streptococcus	GGT	numeric	NB	GGT	-0.00137698	0.0023071	-0.596843	0.550612	0.912112
Haemophilus	AST	numeric	NB	AST	3.36751e-07	0.000682713	0.000493254	0.999606	0.999606

## Sheet: OralSwab - Species
Species	metadata_variable	class	method	coefficient	Estimate	SE	Z	pvalue	padj
Granulicatella Granulicatella_elegans	AST	numeric	ZINB	AST	-0.00403448	0.00104706	-3.85314	0.000116614	0.011195
Granulicatella Granulicatella_elegans	GGT	numeric	ZINB	GGT	-0.00910251	0.00248233	-3.66692	0.000245485	0.0117833
Granulicatella Granulicatella_elegans	ALT	numeric	ZINB	ALT	-0.00216488	0.000623276	-3.47339	0.00051393	0.0164458
Alloprevotella uncultured_Bacteroidetes_bacterium	ALT	numeric	ZINB	ALT	0.00327241	0.00096456	3.39264	0.000692219	0.0166133
Alloprevotella uncultured_Bacteroidetes_bacterium	AST	numeric	ZINB	AST	0.00509218	0.00158152	3.2198	0.00128278	0.0205245
Porphyromonas Porphyromonas_sp._oral_clone_HF001	GGT	numeric	ZINB	GGT	-0.0368851	0.0112835	-3.26895	0.00107945	0.0205245
Rothia Rothia_dentocariosa	ALT	numeric	ZINB	ALT	-0.00265402	0.000978536	-2.71223	0.00668319	0.0801983
Rothia Rothia_dentocariosa	AST	numeric	ZINB	AST	-0.00584966	0.00213437	-2.7407	0.00613084	0.0801983
Prevotella_7 Prevotella_melaninogenica_ATCC_25845+Prevotella_melaninogenica	ALT	numeric	ZINB	ALT	0.00209997	0.000787573	2.66638	0.00766726	0.0817841
Leptotrichia Leptotrichia_sp._oral_clone_GT018+uncultured_Leptotrichia_sp.	GGT	numeric	ZINB	GGT	-0.0181159	0.00716697	-2.52769	0.0114817	0.100204
Prevotella Prevotella_nanceiensis	ALT	numeric	ZINB	ALT	0.00311722	0.00123016	2.53399	0.0112771	0.100204
Neisseria Neisseria_oralis	ALT	numeric	ZINB	ALT	-0.00261509	0.00111003	-2.35587	0.0184792	0.11154
Neisseria Neisseria_oralis	AST	numeric	ZINB	AST	-0.00392993	0.00163492	-2.40375	0.0162278	0.11154
Porphyromonas Porphyromonas_sp._oral_clone_HF001	AST	numeric	ZINB	AST	-0.00480911	0.00206309	-2.33103	0.0197519	0.11154
Porphyromonas uncultured_Porphyromonas_sp.	GGT	numeric	ZINB	GGT	-0.00645759	0.00265538	-2.43189	0.0150202	0.11154
Prevotella Prevotella_nanceiensis	AST	numeric	ZINB	AST	0.00467171	0.00199717	2.33916	0.0193269	0.11154
Prevotella_7 Prevotella_melaninogenica_ATCC_25845+Prevotella_melaninogenica	AST	numeric	ZINB	AST	0.00302157	0.00126262	2.39309	0.0167071	0.11154
Rothia Rothia_aeria+Rothia_dentocariosa	ALT	numeric	ZINB	ALT	-0.00178194	0.000781701	-2.27957	0.0226332	0.120711
Actinobacillus Actinobacillus_porcinus	GGT	numeric	ZINB	GGT	-0.017463	0.00804208	-2.17145	0.0298972	0.15106
Fusobacterium Fusobacterium_nucleatum_subsp._nucleatum	GGT	numeric	ZINB	GGT	0.00711085	0.00339848	2.09236	0.0364063	0.17475
Streptococcus uncultured_Streptococcus_sp.	AST	numeric	NB	AST	-0.00137205	0.000680978	-2.01483	0.0439228	0.20079
Rothia Rothia_aeria+Rothia_dentocariosa	GGT	numeric	ZINB	GGT	-0.0103259	0.00519383	-1.98811	0.0467994	0.204216
Rothia Rothia_aeria+Rothia_dentocariosa	AST	numeric	ZINB	AST	-0.00243906	0.00128761	-1.89425	0.0581918	0.242888
Haemophilus	ALT	numeric	ZINB	ALT	-0.00239357	0.00149172	-1.60456	0.10859	0.418498
Leptotrichia Leptotrichia_sp._oral_clone_GT018+uncultured_Leptotrichia_sp.	ALT	numeric	ZINB	ALT	-0.00178046	0.00111086	-1.60278	0.108984	0.418498
Prevotella_7 Prevotella_jejuni	GGT	numeric	ZINB	GGT	-0.00746306	0.00488329	-1.52829	0.126442	0.466862
Fusobacterium Fusobacterium_periodonticum	GGT	numeric	ZINB	GGT	-0.00959606	0.00645662	-1.48624	0.137217	0.487881
Haemophilus	AST	numeric	ZINB	AST	-0.00347721	0.00239569	-1.45144	0.146657	0.502822
Neisseria uncultured_Neisseria_sp.	GGT	numeric	ZINB	GGT	-0.00597477	0.00420309	-1.42152	0.155166	0.513652
Aggregatibacter Aggregatibacter_segnis	ALT	numeric	ZINB	ALT	-0.000898616	0.000646918	-1.38907	0.164811	0.527395
Alloprevotella	GGT	numeric	ZINB	GGT	-0.01029	0.00760233	-1.35353	0.175886	0.527658
Porphyromonas uncultured_Porphyromonas_sp.	ALT	numeric	ZINB	ALT	0.000831818	0.000606797	1.37083	0.170427	0.527658
Aggregatibacter Aggregatibacter_segnis	AST	numeric	ZINB	AST	-0.00126044	0.00100574	-1.25325	0.210114	0.576314
Alloprevotella	ALT	numeric	ZINB	ALT	0.0013898	0.00110251	1.26057	0.207464	0.576314
Neisseria uncultured_Neisseria_sp.	AST	numeric	ZINB	AST	0.00135252	0.00107356	1.25985	0.207723	0.576314
Alloprevotella uncultured_Prevotellaceae_bacterium	GGT	numeric	ZINB	GGT	-0.00562016	0.00474985	-1.18323	0.236718	0.598026
Neisseria uncultured_Neisseria_sp.	ALT	numeric	ZINB	ALT	0.000815113	0.00067083	1.21508	0.224335	0.598026
Streptococcus uncultured_Streptococcus_sp.	ALT	numeric	NB	ALT	-0.000488167	0.000411533	-1.18622	0.235537	0.598026
Haemophilus	GGT	numeric	ZINB	GGT	-0.0115251	0.010094	-1.14177	0.25355	0.624123
Porphyromonas Porphyromonas_sp._oral_clone_HF001	ALT	numeric	ZINB	ALT	-0.00160645	0.00146712	-1.09497	0.27353	0.647133
Porphyromonas uncultured_Porphyromonas_sp.	AST	numeric	ZINB	AST	0.00101369	0.000931279	1.08849	0.27638	0.647133
Neisseria Neisseria_mucosa	GGT	numeric	ZINB	GGT	0.00395032	0.00371425	1.06356	0.287529	0.657209
Actinobacillus Actinobacillus_rossii	ALT	numeric	ZINB	ALT	0.00129572	0.00123585	1.04845	0.294434	0.65734
Haemophilus Haemophilus_influenzae+Haemophilus_influenzae_2019+Haemophilus_influenzae_CGSHiCZ412602+Haemophilus_influenzae_KR494+Haemophilus_influenzae_R2846	ALT	numeric	ZINB	ALT	0.000689626	0.000682953	1.00977	0.312606	0.669109
Veillonella Veillonella_dispar	AST	numeric	ZINB	AST	0.00137066	0.00136032	1.0076	0.313645	0.669109
Alloprevotella	AST	numeric	ZINB	AST	0.00150499	0.00154604	0.97345	0.33033	0.689383
Haemophilus Haemophilus_influenzae+Haemophilus_influenzae_2019+Haemophilus_influenzae_CGSHiCZ412602+Haemophilus_influenzae_KR494+Haemophilus_influenzae_R2846	AST	numeric	ZINB	AST	0.00114768	0.00123193	0.931613	0.351537	0.703073
Leptotrichia Leptotrichia_sp._oral_clone_GT018+uncultured_Leptotrichia_sp.	AST	numeric	ZINB	AST	-0.00187017	0.00197799	-0.945492	0.344408	0.703073
Prevotella Prevotella_nanceiensis	GGT	numeric	ZINB	GGT	0.00690683	0.00787181	0.877413	0.380262	0.740253
Streptococcus uncultured_Streptococcus_sp.	GGT	numeric	NB	GGT	-0.00207381	0.00238995	-0.867719	0.385548	0.740253
Actinomyces Actinomyces_odontolyticus	ALT	numeric	ZINB	ALT	-0.000560874	0.000735989	-0.762068	0.446019	0.751313
Actinomyces Actinomyces_odontolyticus	GGT	numeric	ZINB	GGT	-0.0022275	0.00290779	-0.766048	0.443648	0.751313
Alloprevotella uncultured_Prevotellaceae_bacterium	AST	numeric	ZINB	AST	-0.00124424	0.00159798	-0.778635	0.436195	0.751313
Haemophilus Haemophilus_parainfluenzae_T3T1	ALT	numeric	NB	ALT	-0.000442092	0.000543337	-0.81366	0.41584	0.751313
Prevotella_7 Prevotella_histicola	ALT	numeric	ZINB	ALT	-0.00100181	0.0013148	-0.761947	0.446092	0.751313
Prevotella_7 Prevotella_jejuni	AST	numeric	ZINB	AST	0.00115434	0.00150572	0.766636	0.443298	0.751313
Streptococcus	ALT	numeric	ZINB	ALT	0.000780359	0.000980951	0.795513	0.426315	0.751313
Veillonella Veillonella_dispar	ALT	numeric	ZINB	ALT	0.000578664	0.00081575	0.709364	0.478099	0.791335
Streptococcus Streptococcus_sanguinis	GGT	numeric	ZINB	GGT	0.00298504	0.00433674	0.688314	0.491255	0.79933
Actinobacillus Actinobacillus_rossii	AST	numeric	ZINB	AST	0.00116068	0.00180821	0.641892	0.520943	0.802355
Alloprevotella uncultured_Bacteroidetes_bacterium	GGT	numeric	ZINB	GGT	0.00585226	0.00906121	0.645858	0.518371	0.802355
Prevotella_7 Prevotella_jejuni	ALT	numeric	ZINB	ALT	0.000608129	0.000948449	0.641183	0.521404	0.802355
Streptococcus	GGT	numeric	ZINB	GGT	0.00175415	0.00276991	0.633288	0.526545	0.802355
Actinobacillus Actinobacillus_porcinus	ALT	numeric	ZINB	ALT	0.000770274	0.00125474	0.613889	0.539289	0.808933
Alloprevotella uncultured_Prevotellaceae_bacterium	ALT	numeric	ZINB	ALT	-0.000620653	0.0010357	-0.599259	0.549	0.810831
Rothia Rothia_dentocariosa	GGT	numeric	ZINB	GGT	-0.00250376	0.00443042	-0.56513	0.571985	0.831979
Rothia	AST	numeric	ZINB	AST	-0.000811005	0.0015113	-0.536626	0.591526	0.835095
Streptococcus Streptococcus_sanguinis	AST	numeric	ZINB	AST	0.000878216	0.00161902	0.542436	0.587518	0.835095
Aggregatibacter Aggregatibacter_segnis	GGT	numeric	ZINB	GGT	0.00203925	0.00447716	0.455479	0.648765	0.84164
Fusobacterium Fusobacterium_periodonticum	ALT	numeric	ZINB	ALT	-0.00031969	0.000643711	-0.496636	0.619446	0.84164
Haemophilus Haemophilus_parainfluenzae_T3T1	AST	numeric	NB	AST	-0.000412145	0.000902682	-0.456579	0.647974	0.84164
Haemophilus Haemophilus_parainfluenzae_T3T1	GGT	numeric	NB	GGT	-0.00139862	0.00290084	-0.482143	0.629704	0.84164
Neisseria Neisseria_mucosa	AST	numeric	ZINB	AST	0.000529455	0.00115177	0.459688	0.64574	0.84164
Prevotella_7 Prevotella_histicola	AST	numeric	ZINB	AST	-0.00124486	0.00258204	-0.482123	0.629719	0.84164
Veillonella Veillonella_tobetsuensis	AST	numeric	ZINB	AST	0.000391125	0.000889393	0.439767	0.660106	0.844936
Prevotella_7 Prevotella_histicola	GGT	numeric	ZINB	GGT	0.00164208	0.00392795	0.41805	0.67591	0.853782
Rothia	ALT	numeric	ZINB	ALT	-0.000345282	0.000857269	-0.40277	0.687117	0.856666
Actinobacillus Actinobacillus_rossii	GGT	numeric	ZINB	GGT	-0.00392607	0.0102375	-0.383498	0.701351	0.863201
Streptococcus Streptococcus_sanguinis	ALT	numeric	ZINB	ALT	0.000362171	0.000991875	0.365138	0.715009	0.868871
Haemophilus Haemophilus_influenzae+Haemophilus_influenzae_2019+Haemophilus_influenzae_CGSHiCZ412602+Haemophilus_influenzae_KR494+Haemophilus_influenzae_R2846	GGT	numeric	ZINB	GGT	0.00211734	0.00605843	0.349487	0.726724	0.872069
Rothia	GGT	numeric	ZINB	GGT	0.00115421	0.00370576	0.311463	0.755448	0.884427
Veillonella Veillonella_tobetsuensis	ALT	numeric	ZINB	ALT	0.000171736	0.00054824	0.313249	0.754092	0.884427
Actinomyces Actinomyces_odontolyticus	AST	numeric	ZINB	AST	-0.000297051	0.00120111	-0.247314	0.804665	0.887906
Fusobacterium Fusobacterium_nucleatum_subsp._nucleatum	AST	numeric	ZINB	AST	0.000260428	0.00104947	0.248152	0.804017	0.887906
Fusobacterium Fusobacterium_periodonticum	AST	numeric	ZINB	AST	-0.000253352	0.00102174	-0.24796	0.804165	0.887906
Neisseria Neisseria_mucosa	ALT	numeric	ZINB	ALT	0.000160989	0.00063547	0.253339	0.800006	0.887906
Veillonella Veillonella_dispar	GGT	numeric	ZINB	GGT	-0.000901928	0.00341638	-0.264001	0.791779	0.887906
Prevotella_7 Prevotella_melaninogenica_ATCC_25845+Prevotella_melaninogenica	GGT	numeric	ZINB	GGT	-0.000829424	0.00460912	-0.179953	0.85719	0.935116
Actinobacillus Actinobacillus_porcinus	AST	numeric	ZINB	AST	-0.000294567	0.00205493	-0.143346	0.886017	0.948944
Neisseria Neisseria_oralis	GGT	numeric	ZINB	GGT	0.00146068	0.0105262	0.138766	0.889635	0.948944
Fusobacterium Fusobacterium_nucleatum_subsp._nucleatum	ALT	numeric	ZINB	ALT	-3.96079e-05	0.000656428	-0.0603385	0.951886	0.985979
Granulicatella uncultured_Granulicatella_sp.	ALT	numeric	ZINB	ALT	2.29121e-05	0.000471671	0.0485764	0.961257	0.985979
Granulicatella uncultured_Granulicatella_sp.	AST	numeric	ZINB	AST	3.34433e-05	0.000771818	0.0433306	0.965438	0.985979
Granulicatella uncultured_Granulicatella_sp.	GGT	numeric	ZINB	GGT	-0.000151694	0.001882	-0.0806023	0.935758	0.985979
Streptococcus	AST	numeric	ZINB	AST	2.26798e-05	0.00167119	0.013571	0.989172	0.989172
Veillonella Veillonella_tobetsuensis	GGT	numeric	ZINB	GGT	-5.53468e-05	0.00270876	-0.0204325	0.983698	0.989172
