# Supplementary material for: Metabolomic Predictors of Non-alcoholic Steatohepatitis and Advanced Fibrosis in Children
Source: Front Microbiol. 2021 Aug 12;12:713234. doi: 10.3389/fmicb.2021.713234 (PMC8406633; doi:10.3389/fmicb.2021.713234)
Supplement: Supplementary file 3 [file Table_4.XLSX]

## Sheet: Sheet1
	baseMean	log2FoldChange	lfcSE	stat	pvalue	padj
k__Archaea;p__Crenarchaeota;c__Thermoprotei;o__Desulfurococcales;f__Desulfurococcaceae;g__Desulfurococcus;s__Desulfurococcus_amylolyticus	92.3093	-8.04245	1.70778	-4.70931	2.48553e-06	0.000581614
k__Archaea;p__Crenarchaeota;c__Thermoprotei;o__Sulfolobales;f__Sulfolobaceae;g__Sulfolobus;s__Sulfolobus_solfataricus	41.2767	5.06491	1.33549	3.79256	0.000149103	0.017445
k__Archaea;p__Euryarchaeota;c__Archaeoglobi;o__Archaeoglobales;f__Archaeoglobaceae;g__Archaeoglobus;s__Archaeoglobus_profundus	1435.06	-3.7865	1.11984	-3.38129	0.000721466	0.0562743
k__Archaea;p__Euryarchaeota;c__Archaeoglobi;o__Archaeoglobales;f__Archaeoglobaceae;g__Geoglobus;s__Geoglobus_acetivorans	91.1174	-5.35781	1.73527	-3.08759	0.00201787	0.0972509
k__Archaea;p__Euryarchaeota;c__Halobacteria;o__Halobacteriales;f__Haloarculaceae;g__Haloarcula;s__Haloarcula_marismortui	1732.29	3.8079	1.2497	3.04704	0.00231104	0.0972509
k__Archaea;p__Euryarchaeota;c__Halobacteria;o__Halobacteriales;f__Haloarculaceae;g__Halorhabdus;s__Halorhabdus_tiamatea	712.885	3.19952	1.058	3.02412	0.00249361	0.0972509
k__Archaea;p__Euryarchaeota;c__Halobacteria;o__Halobacteriales;f__Haloarculaceae;g__Halorhabdus;s__Halorhabdus_utahensis	269.132	-3.63026	1.22817	-2.95583	0.0031183	0.10424
k__Archaea;p__Euryarchaeota;c__Halobacteria;o__Halobacteriales;f__Haloarculaceae;g__Natronomonas;s__Natronomonas_moolapensis	16.8872	-3.08928	1.07701	-2.86838	0.00412576	0.10727
k__Archaea;p__Euryarchaeota;c__Halobacteria;o__Halobacteriales;f__Halobacteriaceae;g__Halalkalicoccus;s__Halalkalicoccus_jeotgali	17.9148	-2.51443	0.873675	-2.87799	0.00400216	0.10727
k__Archaea;p__Euryarchaeota;c__Halobacteria;o__Halobacteriales;f__Halobacteriaceae;g__Halobacterium;s__Halobacterium_hubeiense	55.9784	-4.57935	1.67732	-2.73016	0.00633037	0.110157
k__Archaea;p__Euryarchaeota;c__Halobacteria;o__Halobacteriales;f__Halobacteriaceae;g__Halobacterium;s__Halobacterium_salinarum	45104.9	3.32767	1.23102	2.70319	0.00686768	0.110157
k__Archaea;p__Euryarchaeota;c__Halobacteria;o__Halobacteriales;f__Halobacteriaceae;g__Halobacterium;s__Halobacterium_sp_DL1	572.493	3.04754	1.12448	2.71019	0.00672447	0.110157
k__Archaea;p__Euryarchaeota;c__Halobacteria;o__Halobacteriales;f__Halobacteriaceae;g__Halodesulfurarchaeum;s__Halodesulfurarchaeum_formicicum	82.4261	3.69432	1.35765	2.72112	0.00650615	0.110157
k__Archaea;p__Euryarchaeota;c__Halobacteria;o__Haloferacales;f__Haloferacaceae;g__Haloferax;s__Haloferax_gibbonsii	37.0732	-3.12671	1.16065	-2.69394	0.00706134	0.110157
k__Archaea;p__Euryarchaeota;c__Halobacteria;o__Haloferacales;f__Haloferacaceae;g__Haloferax;s__Haloferax_mediterranei	3283.76	-3.34154	1.22269	-2.73293	0.00627736	0.110157
k__Archaea;p__Euryarchaeota;c__Halobacteria;o__Haloferacales;f__Haloferacaceae;g__Halogeometricum;s__Halogeometricum_borinquense	20.6547	-5.56924	2.10383	-2.64719	0.00811649	0.111721
k__Archaea;p__Euryarchaeota;c__Halobacteria;o__Haloferacales;f__Haloferacaceae;g__Haloquadratum;s__Haloquadratum_walsbyi	23.9814	-2.52891	0.949773	-2.66265	0.00775288	0.111721
k__Archaea;p__Euryarchaeota;c__Halobacteria;o__Natrialbales;f__Natrialbaceae;g__Halobiforma;s__Halobiforma_lacisalsi	126.347	-6.79395	2.82047	-2.4088	0.0160051	0.15605
k__Archaea;p__Euryarchaeota;c__Halobacteria;o__Natrialbales;f__Natrialbaceae;g__Haloterrigena;s__Haloterrigena_turkmenica	21.6942	-3.17784	1.31296	-2.42037	0.0155049	0.15605
k__Archaea;p__Euryarchaeota;c__Halobacteria;o__Natrialbales;f__Natrialbaceae;g__Natrinema;s__Natrinema_sp_J7-2	5159.38	2.68284	1.08594	2.47053	0.0134915	0.15605
k__Archaea;p__Euryarchaeota;c__Halobacteria;o__Natrialbales;f__Natrialbaceae;g__Natronobacterium;s__Natronobacterium_gregoryi	254.985	3.28323	1.35429	2.42433	0.0153367	0.15605
k__Archaea;p__Euryarchaeota;c__Halobacteria;o__Natrialbales;f__Natrialbaceae;g__Salinarchaeum;s__Salinarchaeum_sp_Harcht-Bsk1	108.178	3.07595	1.26037	2.44052	0.0146662	0.15605
k__Archaea;p__Euryarchaeota;c__Methanobacteria;o__Methanobacteriales;f__Methanobacteriaceae;g__Methanobacterium;s__Methanobacterium_congolense	65.5304	3.96731	1.63771	2.42247	0.0154152	0.15605
k__Archaea;p__Euryarchaeota;c__Methanobacteria;o__Methanobacteriales;f__Methanobacteriaceae;g__Methanobacterium;s__Methanobacterium_formicicum	71.3896	4.43026	1.81635	2.4391	0.0147238	0.15605
k__Archaea;p__Euryarchaeota;c__Methanobacteria;o__Methanobacteriales;f__Methanobacteriaceae;g__Methanobacterium;s__Methanobacterium_sp_MB1	51439.4	3.46286	1.45162	2.38551	0.0170555	0.159639
k__Archaea;p__Euryarchaeota;c__Methanobacteria;o__Methanobacteriales;f__Methanobacteriaceae;g__Methanobrevibacter;s__Methanobrevibacter_millerae	688.712	-4.1715	1.76607	-2.36202	0.0181759	0.163583
k__Archaea;p__Euryarchaeota;c__Methanobacteria;o__Methanobacteriales;f__Methanobacteriaceae;g__Methanobrevibacter;s__Methanobrevibacter_olleyae	26.2488	-4.85586	2.12454	-2.28561	0.0222772	0.186173
k__Archaea;p__Euryarchaeota;c__Methanobacteria;o__Methanobacteriales;f__Methanobacteriaceae;g__Methanobrevibacter;s__Methanobrevibacter_ruminantium	27.2214	-4.47341	1.94936	-2.29482	0.0217436	0.186173
k__Archaea;p__Euryarchaeota;c__Methanobacteria;o__Methanobacteriales;f__Methanobacteriaceae;g__Methanobrevibacter;s__Methanobrevibacter_smithii	110.983	3.42773	1.5207	2.25405	0.024193	0.195075
k__Archaea;p__Euryarchaeota;c__Methanobacteria;o__Methanobacteriales;f__Methanobacteriaceae;g__Methanobrevibacter;s__Methanobrevibacter_sp_AbM4	364.346	2.45435	1.09508	2.24125	0.0250096	0.195075
k__Archaea;p__Euryarchaeota;c__Methanobacteria;o__Methanobacteriales;f__Methanobacteriaceae;g__Methanobrevibacter;s__Methanobrevibacter_sp_YE315	401.473	-3.416	1.5406	-2.21731	0.0266016	0.19715
k__Archaea;p__Euryarchaeota;c__Methanobacteria;o__Methanobacteriales;f__Methanobacteriaceae;g__Methanosphaera;s__Methanosphaera_stadtmanae	4565.94	2.9332	1.32599	2.21209	0.0269606	0.19715
k__Archaea;p__Euryarchaeota;c__Methanococci;o__Methanococcales;f__Methanocaldococcaceae;g__Methanocaldococcus;s__Methanocaldococcus_bathoardescens	32.9926	-3.03857	1.39454	-2.1789	0.0293389	0.20804
k__Archaea;p__Euryarchaeota;c__Methanococci;o__Methanococcales;f__Methanocaldococcaceae;g__Methanocaldococcus;s__Methanocaldococcus_fervens	18.5509	-2.29815	1.07155	-2.14468	0.0319781	0.220084
k__Archaea;p__Euryarchaeota;c__Methanococci;o__Methanococcales;f__Methanocaldococcaceae;g__Methanocaldococcus;s__Methanocaldococcus_jannaschii	21.9719	-5.07773	2.41816	-2.09983	0.0357436	0.238971
k__Archaea;p__Euryarchaeota;c__Methanococci;o__Methanococcales;f__Methanocaldococcaceae;g__Methanocaldococcus;s__Methanocaldococcus_vulcanius	17.5479	-3.29646	1.64303	-2.00633	0.0448211	0.291337
k__Archaea;p__Euryarchaeota;c__Methanococci;o__Methanococcales;f__Methanococcaceae;g__Methanococcus;s__Methanococcus_maripaludis	18.8069	-5.33973	2.68103	-1.99167	0.0464071	0.293494
k__Archaea;p__Euryarchaeota;c__Methanomicrobia;o__Methanocellales;f__Methanocellaceae;g__Methanocella;s__Methanocella_arvoryzae	54.7157	-2.81938	1.47235	-1.91488	0.0555078	0.333047
k__Archaea;p__Euryarchaeota;c__Methanomicrobia;o__Methanomicrobiales;f__Methanocorpusculaceae;g__Methanocorpusculum;s__Methanocorpusculum_labreanum	64.8184	-3.78584	1.9662	-1.92546	0.0541715	0.333047
k__Archaea;p__Euryarchaeota;c__Methanomicrobia;o__Methanomicrobiales;f__Methanomicrobiaceae;g__Methanoculleus;s__Methanoculleus_bourgensis	335.487	-3.29425	1.76644	-1.86491	0.0621935	0.363832
k__Archaea;p__Euryarchaeota;c__Methanomicrobia;o__Methanomicrobiales;f__Methanomicrobiaceae;g__Methanoculleus;s__Methanoculleus_marisnigri	31.5983	-2.48986	1.39432	-1.78572	0.074145	0.404593
k__Archaea;p__Euryarchaeota;c__Methanomicrobia;o__Methanomicrobiales;f__Methanomicrobiaceae;g__Methanolacinia;s__Methanolacinia_petrolearia	442.436	-1.80408	1.01099	-1.78446	0.0743482	0.404593
k__Archaea;p__Euryarchaeota;c__Methanomicrobia;o__Methanomicrobiales;f__Methanoregulaceae;g__Methanoregula;s__Methanoregula_formicica	23.8285	-4.97862	2.76866	-1.79821	0.0721441	0.404593
k__Archaea;p__Euryarchaeota;c__Methanomicrobia;o__Methanomicrobiales;f__Methanoregulaceae;g__Methanosphaerula;s__Methanosphaerula_palustris	1131.67	-2.37751	1.39943	-1.69891	0.0893368	0.418096
k__Archaea;p__Euryarchaeota;c__Methanomicrobia;o__Methanosarcinales;f__Methanosaetaceae;g__Methanosaeta;s__Methanosaeta_concilii	153.135	-2.28771	1.34138	-1.70549	0.0881033	0.418096
k__Archaea;p__Euryarchaeota;c__Methanomicrobia;o__Methanosarcinales;f__Methanosaetaceae;g__Methanosaeta;s__Methanosaeta_harundinacea	42.0208	-3.13127	1.83372	-1.70761	0.0877095	0.418096
k__Archaea;p__Euryarchaeota;c__Methanomicrobia;o__Methanosarcinales;f__Methanosarcinaceae;g__Methanococcoides;s__Methanococcoides_burtonii	1584.53	-2.18853	1.26651	-1.728	0.0839881	0.418096
k__Archaea;p__Euryarchaeota;c__Methanomicrobia;o__Methanosarcinales;f__Methanosarcinaceae;g__Methanococcoides;s__Methanococcoides_methylutens	8139.95	1.86591	1.06782	1.7474	0.0805687	0.418096
k__Archaea;p__Euryarchaeota;c__Methanomicrobia;o__Methanosarcinales;f__Methanosarcinaceae;g__Methanohalobium;s__Methanohalobium_evestigatum	138890	2.36285	1.37157	1.72273	0.0849377	0.418096
k__Archaea;p__Euryarchaeota;c__Methanomicrobia;o__Methanosarcinales;f__Methanosarcinaceae;g__Methanomethylovorans;s__Methanomethylovorans_hollandica	958.347	2.9077	1.68115	1.72959	0.0837039	0.418096
k__Archaea;p__Euryarchaeota;c__Methanomicrobia;o__Methanosarcinales;f__Methanosarcinaceae;g__Methanosalsum;s__Methanosalsum_zhilinae	71.61	1.57963	0.939154	1.68197	0.0925738	0.424751
k__Archaea;p__Euryarchaeota;c__Methanomicrobia;o__Methanosarcinales;f__Methanosarcinaceae;g__Methanosarcina;s__Methanosarcina_barkeri	200.617	2.60249	1.56404	1.66396	0.0961204	0.432542
k__Archaea;p__Euryarchaeota;c__Methanomicrobia;o__Methanosarcinales;f__Methanosarcinaceae;g__Methanosarcina;s__Methanosarcina_horonobensis	561.339	1.44872	0.894117	1.62028	0.105172	0.452557
k__Archaea;p__Euryarchaeota;c__Methanomicrobia;o__Methanosarcinales;f__Methanosarcinaceae;g__Methanosarcina;s__Methanosarcina_siciliae	51470.5	2.21966	1.36392	1.62741	0.10365	0.452557
k__Archaea;p__Euryarchaeota;c__Methanomicrobia;o__Methanosarcinales;f__Methanosarcinaceae;g__Methanosarcina;s__Methanosarcina_sp_Kolksee	1281.43	2.16545	1.34106	1.61473	0.10637	0.452557
k__Archaea;p__Euryarchaeota;c__Methanomicrobia;o__Methanosarcinales;f__Methanosarcinaceae;g__Methanosarcina;s__Methanosarcina_sp_WH1	52.1016	-2.0749	1.31869	-1.57345	0.115614	0.483101
k__Archaea;p__Euryarchaeota;c__Methanomicrobia;o__Methanosarcinales;f__Methanosarcinaceae;g__Methanosarcina;s__Methanosarcina_sp_WWM596	336.909	2.32312	1.50239	1.54628	0.122037	0.500994
k__Archaea;p__Euryarchaeota;c__Methanomicrobia;o__Methanosarcinales;f__Methanosarcinaceae;g__Methanosarcina;s__Methanosarcina_thermophila	97.9276	-3.9469	2.59034	-1.5237	0.127584	0.514734
k__Archaea;p__Euryarchaeota;c__Thermococci;o__Thermococcales;f__Thermococcaceae;g__Pyrococcus;s__Pyrococcus_furiosus	138.545	-1.76665	1.17312	-1.50594	0.132083	0.523853
k__Archaea;p__Euryarchaeota;c__Thermococci;o__Thermococcales;f__Thermococcaceae;g__Pyrococcus;s__Pyrococcus_yayanosii	31.8891	-1.89192	1.31276	-1.44118	0.149535	0.583185
k__Archaea;p__Euryarchaeota;c__Thermococci;o__Thermococcales;f__Thermococcaceae;g__Thermococcus;s__Thermococcus_barossii	16.1294	-1.94117	1.36881	-1.41814	0.156149	0.589338
k__Archaea;p__Euryarchaeota;c__Thermococci;o__Thermococcales;f__Thermococcaceae;g__Thermococcus;s__Thermococcus_gorgonarius	3161.82	-1.6574	1.16765	-1.41944	0.155772	0.589338
k__Archaea;p__Euryarchaeota;c__Thermococci;o__Thermococcales;f__Thermococcaceae;g__Thermococcus;s__Thermococcus_kodakarensis	2412.77	2.48708	1.78637	1.39225	0.163846	0.608571
k__Archaea;p__Euryarchaeota;c__Thermococci;o__Thermococcales;f__Thermococcaceae;g__Thermococcus;s__Thermococcus_piezophilus	56.0018	2.66088	1.9295	1.37906	0.167877	0.613801
k__Archaea;p__Euryarchaeota;c__Thermococci;o__Thermococcales;f__Thermococcaceae;g__Thermococcus;s__Thermococcus_sp_4557	881.866	1.48343	1.10837	1.33838	0.180772	0.650778
k__Archaea;p__Euryarchaeota;c__Thermococci;o__Thermococcales;f__Thermococcaceae;g__Thermococcus;s__Thermococcus_sp_AM4	751.186	-1.14123	0.870722	-1.31067	0.18997	0.67353
k__Archaea;p__Euryarchaeota;c__Thermococci;o__Thermococcales;f__Thermococcaceae;g__Thermococcus;s__Thermococcus_sp_P6	326.858	1.48582	1.1446	1.29812	0.194248	0.678417
k__Archaea;p__Euryarchaeota;c__Thermoplasmata;o__Methanomassiliicoccales;f__Methanomassiliicoccaceae;g__Methanomassiliicoccus;s__Candidatus_Methanomassiliicoccus_intestinalis	4172.1	1.70474	1.32895	1.28277	0.199573	0.686767
k__Archaea;p__Euryarchaeota;c__Thermoplasmata;o__Thermoplasmatales;f__Cuniculiplasmataceae;g__Cuniculiplasma;s__Cuniculiplasma_divulgatum	31.1436	-1.2323	0.969036	-1.27168	0.203487	0.690087
k__Archaea;p__Euryarchaeota;c__Thermoplasmata;o__Thermoplasmatales;f__Thermoplasmataceae;g__Thermoplasma;s__Thermoplasma_acidophilum	35.2949	-2.35686	1.90329	-1.23831	0.215602	0.710334
k__Archaea;p__Euryarchaeota;c__Thermoplasmata;o__Thermoplasmatales;s__Thermoplasmatales_archaeon_BRNA1	466.684	-1.34442	1.09271	-1.23035	0.218564	0.710334
k__Archaea;p__Euryarchaeota;c__Thermoplasmata;s__methanogenic_archaeon_ISO4-H5	2133.43	-1.27867	1.03256	-1.23835	0.215587	0.710334
k__Archaea;p__Euryarchaeota;g__Aciduliprofundum;s__Aciduliprofundum_sp_MAR08-339	16.7845	-1.96425	1.60714	-1.2222	0.221633	0.710439
k__Archaea;p__Thaumarchaeota;g__Candidatus_Nitrosopelagicus;s__Candidatus_Nitrosopelagicus_brevis	1719.28	-1.27196	1.08214	-1.1754	0.239833	0.748279
k__Archaea;p__Thaumarchaeota;g__Candidatus_Nitrosotenuis;s__Candidatus_Nitrosotenuis_cloacae	17.3172	1.57413	1.33342	1.18052	0.237795	0.748279
k__Archaea;p__Thaumarchaeota;o__Nitrosopumilales;f__Nitrosopumilaceae;g__Candidatus_Nitrosomarinus;s__Candidatus_Nitrosomarinus_catalina	344.166	1.31344	1.16223	1.1301	0.258435	0.795707
k__Archaea;p__Thaumarchaeota;o__Nitrosopumilales;f__Nitrosopumilaceae;g__Nitrosopumilus;s__Candidatus_Nitrosopumilus_adriaticus	8469.75	0.887835	0.797597	1.11314	0.265649	0.796948
k__Archaea;p__Thaumarchaeota;o__Nitrosopumilales;f__Nitrosopumilaceae;g__Nitrosopumilus;s__Candidatus_Nitrosopumilus_sediminis	24.9586	-2.01198	1.80673	-1.11361	0.265448	0.796948
k__Bacteria;g__Thermobaculum;s__Thermobaculum_terrenum	229.286	-1.36098	1.23557	-1.1015	0.27068	0.801762
k__Bacteria;p__Acidobacteria;c__Acidobacteriia;o__Acidobacteriales;f__Acidobacteriaceae;g__Acidobacterium;s__Acidobacterium_capsulatum	10067.9	-1.5503	1.43502	-1.08033	0.279994	0.818984
k__Bacteria;p__Acidobacteria;c__Acidobacteriia;o__Acidobacteriales;f__Acidobacteriaceae;g__Candidatus_Koribacter;s__Candidatus_Koribacter_versatilis	29.1889	1.31962	1.24804	1.05735	0.29035	0.83879
k__Bacteria;p__Acidobacteria;c__Acidobacteriia;o__Acidobacteriales;f__Acidobacteriaceae;g__Granulicella;s__Granulicella_mallensis	355.592	1.16792	1.12865	1.03479	0.300767	0.858287
k__Bacteria;p__Acidobacteria;c__Acidobacteriia;o__Acidobacteriales;f__Acidobacteriaceae;g__Granulicella;s__Granulicella_tundricola	237.402	-1.35459	1.37228	-0.987108	0.32359	0.912289
k__Bacteria;p__Acidobacteria;c__Acidobacteriia;o__Acidobacteriales;f__Acidobacteriaceae;g__Terriglobus;s__Terriglobus_roseus	3116.63	1.17785	1.21524	0.969237	0.332427	0.926047
k__Bacteria;p__Acidobacteria;c__Acidobacteriia;o__Acidobacteriales;f__Acidobacteriaceae;g__Terriglobus;s__Terriglobus_saanensis	20.3269	-1.36541	1.42471	-0.958379	0.337872	0.930141
k__Bacteria;p__Acidobacteria;c__Blastocatellia;g__Chloracidobacterium;s__Chloracidobacterium_thermophilum	65.5071	-0.906095	0.973082	-0.93116	0.351771	0.935391
k__Bacteria;p__Acidobacteria;c__Solibacteres;o__Solibacterales;f__Solibacteraceae;g__Candidatus_Solibacter;s__Candidatus_Solibacter_usitatus	9041.37	-1.56957	1.6644	-0.943026	0.345667	0.935391
k__Bacteria;p__Actinobacteria;c__Acidimicrobiia;o__Acidimicrobiales;f__Acidimicrobiaceae;g__Acidimicrobium;s__Acidimicrobium_ferrooxidans	25.5666	-1.23195	1.32116	-0.932475	0.351091	0.935391
k__Bacteria;p__Actinobacteria;c__Acidimicrobiia;o__Acidimicrobiales;f__Acidimicrobiaceae;g__Ilumatobacter;s__Ilumatobacter_coccineus	18.0427	-1.08632	1.20351	-0.902622	0.366727	0.964203
k__Bacteria;p__Actinobacteria;c__Actinobacteria;g__Thermobispora;s__Thermobispora_bispora	2536.48	-0.987133	1.10755	-0.891276	0.372781	0.969231
k__Bacteria;p__Actinobacteria;c__Actinobacteria;o__Acidothermales;f__Acidothermaceae;g__Acidothermus;s__Acidothermus_cellulolyticus	20.007	-0.778444	0.886309	-0.878299	0.379781	0.97658
k__Bacteria;p__Actinobacteria;c__Actinobacteria;o__Actinomycetales;f__Actinomycetaceae;g__Actinomyces;s__Actinomyces_meyeri	14892.2	1.13944	1.31648	0.865521	0.386753	0.983697
k__Bacteria;p__Actinobacteria;c__Actinobacteria;o__Actinomycetales;f__Actinomycetaceae;g__Actinomyces;s__Actinomyces_oris	24.4409	-1.6132	1.92546	-0.837823	0.40213	0.99051
k__Bacteria;p__Actinobacteria;c__Actinobacteria;o__Actinomycetales;f__Actinomycetaceae;g__Actinomyces;s__Actinomyces_radicidentis	3006.41	1.15214	1.37393	0.838573	0.401709	0.99051
k__Bacteria;p__Actinobacteria;c__Actinobacteria;o__Actinomycetales;f__Actinomycetaceae;g__Actinomyces;s__Actinomyces_sp_Marseille-P2985	26.8477	-0.800212	0.944815	-0.846951	0.397022	0.99051
k__Bacteria;p__Actinobacteria;c__Actinobacteria;o__Actinomycetales;f__Actinomycetaceae;g__Actinomyces;s__Actinomyces_sp_VUL4_3	134.196	1.19041	1.44327	0.824798	0.409486	0.998122
k__Bacteria;p__Actinobacteria;c__Actinobacteria;o__Actinomycetales;f__Actinomycetaceae;g__Actinomyces;s__Actinomyces_sp_oral_taxon_414	117.93	-1.19049	5.79495	-0.205436	0.837232	0.999383
k__Bacteria;p__Actinobacteria;c__Actinobacteria;o__Actinomycetales;f__Actinomycetaceae;g__Actinomyces;s__Actinomyces_sp_pika_114	18.6949	-0.0420914	1.18019	-0.0356649	0.97155	0.999383
k__Bacteria;p__Actinobacteria;c__Actinobacteria;o__Actinomycetales;f__Actinomycetaceae;g__Actinotignum;s__Actinotignum_schaalii	23.1602	0.175426	1.35376	0.129584	0.896896	0.999383
k__Bacteria;p__Actinobacteria;c__Actinobacteria;o__Actinomycetales;f__Actinomycetaceae;g__Arcanobacterium;s__Arcanobacterium_haemolyticum	805.06	-0.663371	1.45661	-0.455422	0.648806	0.999383
k__Bacteria;p__Actinobacteria;c__Actinobacteria;o__Actinomycetales;f__Actinomycetaceae;g__Mobiluncus;s__Mobiluncus_curtisii	6367.62	0.774317	5.69712	0.135914	0.891889	0.999383
k__Bacteria;p__Actinobacteria;c__Actinobacteria;o__Actinomycetales;f__Actinomycetaceae;g__Trueperella;s__Trueperella_pyogenes	914.984	1.32418	5.70391	0.232153	0.81642	0.999383
k__Bacteria;p__Actinobacteria;c__Actinobacteria;o__Bifidobacteriales;f__Bifidobacteriaceae;g__Bifidobacterium;s__Bifidobacterium_actinocoloniiforme	59.5864	1.16713	5.21912	0.223626	0.823048	0.999383
k__Bacteria;p__Actinobacteria;c__Actinobacteria;o__Bifidobacteriales;f__Bifidobacteriaceae;g__Bifidobacterium;s__Bifidobacterium_adolescentis	5158.39	-0.226678	5.69743	-0.0397861	0.968264	0.999383
k__Bacteria;p__Actinobacteria;c__Actinobacteria;o__Bifidobacteriales;f__Bifidobacteriaceae;g__Bifidobacterium;s__Bifidobacterium_angulatum	353.891	-0.589715	0.803497	-0.733936	0.462988	0.999383
k__Bacteria;p__Actinobacteria;c__Actinobacteria;o__Bifidobacteriales;f__Bifidobacteriaceae;g__Bifidobacterium;s__Bifidobacterium_animalis	1010.9	1.88493	5.70037	0.330668	0.740896	0.999383
k__Bacteria;p__Actinobacteria;c__Actinobacteria;o__Bifidobacteriales;f__Bifidobacteriaceae;g__Bifidobacterium;s__Bifidobacterium_asteroides	8889.35	0.0213348	1.3223	0.0161347	0.987127	0.999383
k__Bacteria;p__Actinobacteria;c__Actinobacteria;o__Bifidobacteriales;f__Bifidobacteriaceae;g__Bifidobacterium;s__Bifidobacterium_bifidum	18.9441	-0.439786	5.79415	-0.0759017	0.939497	0.999383
k__Bacteria;p__Actinobacteria;c__Actinobacteria;o__Bifidobacteriales;f__Bifidobacteriaceae;g__Bifidobacterium;s__Bifidobacterium_breve	62.694	-0.276219	1.81377	-0.15229	0.878958	0.999383
k__Bacteria;p__Actinobacteria;c__Actinobacteria;o__Bifidobacteriales;f__Bifidobacteriaceae;g__Bifidobacterium;s__Bifidobacterium_catenulatum	4901.08	-3.60254	5.74011	-0.627608	0.530261	0.999383
k__Bacteria;p__Actinobacteria;c__Actinobacteria;o__Bifidobacteriales;f__Bifidobacteriaceae;g__Bifidobacterium;s__Bifidobacterium_coryneforme	16.3135	-1.78232	4.14904	-0.429575	0.667505	0.999383
k__Bacteria;p__Actinobacteria;c__Actinobacteria;o__Bifidobacteriales;f__Bifidobacteriaceae;g__Bifidobacterium;s__Bifidobacterium_dentium	778.637	-1.93098	5.75654	-0.335441	0.737292	0.999383
k__Bacteria;p__Actinobacteria;c__Actinobacteria;o__Bifidobacteriales;f__Bifidobacteriaceae;g__Bifidobacterium;s__Bifidobacterium_indicum	206.453	-1.18199	5.73496	-0.206103	0.83671	0.999383
k__Bacteria;p__Actinobacteria;c__Actinobacteria;o__Bifidobacteriales;f__Bifidobacteriaceae;g__Bifidobacterium;s__Bifidobacterium_kashiwanohense	5082.6	-1.95542	5.70681	-0.342647	0.731864	0.999383
k__Bacteria;p__Actinobacteria;c__Actinobacteria;o__Bifidobacteriales;f__Bifidobacteriaceae;g__Bifidobacterium;s__Bifidobacterium_longum	92.3757	-1.55167	2.04533	-0.75864	0.448068	0.999383
k__Bacteria;p__Actinobacteria;c__Actinobacteria;o__Bifidobacteriales;f__Bifidobacteriaceae;g__Bifidobacterium;s__Bifidobacterium_pseudocatenulatum	1301.98	-1.41949	5.71154	-0.24853	0.803724	0.999383
k__Bacteria;p__Actinobacteria;c__Actinobacteria;o__Bifidobacteriales;f__Bifidobacteriaceae;g__Bifidobacterium;s__Bifidobacterium_pseudolongum	8358.03	-2.23857	5.71576	-0.391648	0.695318	0.999383
k__Bacteria;p__Actinobacteria;c__Actinobacteria;o__Bifidobacteriales;f__Bifidobacteriaceae;g__Bifidobacterium;s__Bifidobacterium_scardovii	611.375	-2.45746	5.76287	-0.42643	0.669795	0.999383
k__Bacteria;p__Actinobacteria;c__Actinobacteria;o__Bifidobacteriales;f__Bifidobacteriaceae;g__Bifidobacterium;s__Bifidobacterium_thermophilum	4375.45	-0.200532	1.60296	-0.125101	0.900443	0.999383
k__Bacteria;p__Actinobacteria;c__Actinobacteria;o__Bifidobacteriales;f__Bifidobacteriaceae;g__Gardnerella;s__Gardnerella_vaginalis	1172.91	-0.869965	5.70261	-0.152556	0.878749	0.999383
k__Bacteria;p__Actinobacteria;c__Actinobacteria;o__Bifidobacteriales;f__Bifidobacteriaceae;g__Parascardovia;s__Parascardovia_denticolens	1156.8	1.35317	5.70722	0.237098	0.812581	0.999383
k__Bacteria;p__Actinobacteria;c__Actinobacteria;o__Bifidobacteriales;f__Bifidobacteriaceae;g__Scardovia;s__Scardovia_inopinata	23.2848	-0.178703	1.12742	-0.158506	0.874058	0.999383
k__Bacteria;p__Actinobacteria;c__Actinobacteria;o__Catenulisporales;f__Catenulisporaceae;g__Catenulispora;s__Catenulispora_acidiphila	99.6606	-0.242097	1.05401	-0.229691	0.818332	0.999383
k__Bacteria;p__Actinobacteria;c__Actinobacteria;o__Corynebacteriales;f__Corynebacteriaceae;g__Corynebacterium;s__Corynebacterium_ammoniagenes	58037.3	0.950039	1.6798	0.565565	0.571689	0.999383
k__Bacteria;p__Actinobacteria;c__Actinobacteria;o__Corynebacteriales;f__Corynebacteriaceae;g__Corynebacterium;s__Corynebacterium_aquilae	2300.66	-0.120232	1.21958	-0.0985852	0.921468	0.999383
k__Bacteria;p__Actinobacteria;c__Actinobacteria;o__Corynebacteriales;f__Corynebacteriaceae;g__Corynebacterium;s__Corynebacterium_argentoratense	106025	0.192544	1.5676	0.122827	0.902244	0.999383
k__Bacteria;p__Actinobacteria;c__Actinobacteria;o__Corynebacteriales;f__Corynebacteriaceae;g__Corynebacterium;s__Corynebacterium_atypicum	745.326	0.58533	1.02958	0.568515	0.569686	0.999383
k__Bacteria;p__Actinobacteria;c__Actinobacteria;o__Corynebacteriales;f__Corynebacteriaceae;g__Corynebacterium;s__Corynebacterium_aurimucosum	28859.3	0.364683	1.25949	0.289548	0.772162	0.999383
k__Bacteria;p__Actinobacteria;c__Actinobacteria;o__Corynebacteriales;f__Corynebacteriaceae;g__Corynebacterium;s__Corynebacterium_callunae	4864.46	0.753069	1.07799	0.698586	0.484811	0.999383
k__Bacteria;p__Actinobacteria;c__Actinobacteria;o__Corynebacteriales;f__Corynebacteriaceae;g__Corynebacterium;s__Corynebacterium_camporealensis	90601.3	0.680049	5.69616	0.119387	0.904969	0.999383
k__Bacteria;p__Actinobacteria;c__Actinobacteria;o__Corynebacteriales;f__Corynebacteriaceae;g__Corynebacterium;s__Corynebacterium_casei	406.769	-0.931011	1.29138	-0.720941	0.470946	0.999383
k__Bacteria;p__Actinobacteria;c__Actinobacteria;o__Corynebacteriales;f__Corynebacteriaceae;g__Corynebacterium;s__Corynebacterium_crudilactis	1214.2	-0.660414	1.34667	-0.490406	0.623846	0.999383
k__Bacteria;p__Actinobacteria;c__Actinobacteria;o__Corynebacteriales;f__Corynebacteriaceae;g__Corynebacterium;s__Corynebacterium_deserti	2613.37	-0.0943923	1.3996	-0.0674423	0.94623	0.999383
k__Bacteria;p__Actinobacteria;c__Actinobacteria;o__Corynebacteriales;f__Corynebacteriaceae;g__Corynebacterium;s__Corynebacterium_diphtheriae	3483.99	0.828934	1.36043	0.609316	0.542315	0.999383
k__Bacteria;p__Actinobacteria;c__Actinobacteria;o__Corynebacteriales;f__Corynebacteriaceae;g__Corynebacterium;s__Corynebacterium_doosanense	3139.97	0.170752	1.36873	0.124752	0.90072	0.999383
k__Bacteria;p__Actinobacteria;c__Actinobacteria;o__Corynebacteriales;f__Corynebacteriaceae;g__Corynebacterium;s__Corynebacterium_efficiens	2959.34	-0.820633	1.17664	-0.697438	0.485529	0.999383
k__Bacteria;p__Actinobacteria;c__Actinobacteria;o__Corynebacteriales;f__Corynebacteriaceae;g__Corynebacterium;s__Corynebacterium_epidermidicanis	35.9924	0.164587	0.919723	0.178953	0.857975	0.999383
k__Bacteria;p__Actinobacteria;c__Actinobacteria;o__Corynebacteriales;f__Corynebacteriaceae;g__Corynebacterium;s__Corynebacterium_falsenii	17.6799	-0.490752	4.46964	-0.109797	0.912571	0.999383
k__Bacteria;p__Actinobacteria;c__Actinobacteria;o__Corynebacteriales;f__Corynebacteriaceae;g__Corynebacterium;s__Corynebacterium_flavescens	25.265	-0.716593	5.69878	-0.125745	0.899934	0.999383
k__Bacteria;p__Actinobacteria;c__Actinobacteria;o__Corynebacteriales;f__Corynebacteriaceae;g__Corynebacterium;s__Corynebacterium_frankenforstense	120.127	-0.238099	5.73619	-0.0415082	0.966891	0.999383
k__Bacteria;p__Actinobacteria;c__Actinobacteria;o__Corynebacteriales;f__Corynebacteriaceae;g__Corynebacterium;s__Corynebacterium_glutamicum	16.6349	-1.13384	4.14457	-0.273572	0.784413	0.999383
k__Bacteria;p__Actinobacteria;c__Actinobacteria;o__Corynebacteriales;f__Corynebacteriaceae;g__Corynebacterium;s__Corynebacterium_glyciniphilum	34.6781	-0.136693	5.81614	-0.0235023	0.98125	0.999383
k__Bacteria;p__Actinobacteria;c__Actinobacteria;o__Corynebacteriales;f__Corynebacteriaceae;g__Corynebacterium;s__Corynebacterium_halotolerans	218.671	-0.166027	5.40038	-0.0307435	0.975474	0.999383
k__Bacteria;p__Actinobacteria;c__Actinobacteria;o__Corynebacteriales;f__Corynebacteriaceae;g__Corynebacterium;s__Corynebacterium_humireducens	18434.3	-0.641164	5.70669	-0.112353	0.910543	0.999383
k__Bacteria;p__Actinobacteria;c__Actinobacteria;o__Corynebacteriales;f__Corynebacteriaceae;g__Corynebacterium;s__Corynebacterium_imitans	920.734	-0.672707	5.74707	-0.117052	0.906819	0.999383
k__Bacteria;p__Actinobacteria;c__Actinobacteria;o__Corynebacteriales;f__Corynebacteriaceae;g__Corynebacterium;s__Corynebacterium_jeikeium	186.082	-4.11264	5.77182	-0.712538	0.476132	0.999383
k__Bacteria;p__Actinobacteria;c__Actinobacteria;o__Corynebacteriales;f__Corynebacteriaceae;g__Corynebacterium;s__Corynebacterium_kroppenstedtii	18.1093	-0.543409	5.81141	-0.0935073	0.925501	0.999383
k__Bacteria;p__Actinobacteria;c__Actinobacteria;o__Corynebacteriales;f__Corynebacteriaceae;g__Corynebacterium;s__Corynebacterium_kutscheri	52.7693	0.104866	5.80128	0.0180764	0.985578	0.999383
k__Bacteria;p__Actinobacteria;c__Actinobacteria;o__Corynebacteriales;f__Corynebacteriaceae;g__Corynebacterium;s__Corynebacterium_lactis	26.4485	-0.0126815	4.42962	-0.00286288	0.997716	0.999383
k__Bacteria;p__Actinobacteria;c__Actinobacteria;o__Corynebacteriales;f__Corynebacteriaceae;g__Corynebacterium;s__Corynebacterium_marinum	74.7771	0.504712	3.05272	0.165332	0.868683	0.999383
k__Bacteria;p__Actinobacteria;c__Actinobacteria;o__Corynebacteriales;f__Corynebacteriaceae;g__Corynebacterium;s__Corynebacterium_maris	474.72	-1.07767	1.40681	-0.766041	0.443652	0.999383
k__Bacteria;p__Actinobacteria;c__Actinobacteria;o__Corynebacteriales;f__Corynebacteriaceae;g__Corynebacterium;s__Corynebacterium_mustelae	625.507	0.216513	1.54971	0.139712	0.888888	0.999383
k__Bacteria;p__Actinobacteria;c__Actinobacteria;o__Corynebacteriales;f__Corynebacteriaceae;g__Corynebacterium;s__Corynebacterium_phocae	6336.66	-0.174612	5.70359	-0.0306144	0.975577	0.999383
k__Bacteria;p__Actinobacteria;c__Actinobacteria;o__Corynebacteriales;f__Corynebacteriaceae;g__Corynebacterium;s__Corynebacterium_pseudotuberculosis	38.951	0.520407	5.81087	0.0895575	0.928639	0.999383
k__Bacteria;p__Actinobacteria;c__Actinobacteria;o__Corynebacteriales;f__Corynebacteriaceae;g__Corynebacterium;s__Corynebacterium_resistens	41.4417	1.59994	4.88046	0.327826	0.743043	0.999383
k__Bacteria;p__Actinobacteria;c__Actinobacteria;o__Corynebacteriales;f__Corynebacteriaceae;g__Corynebacterium;s__Corynebacterium_simulans	17.5087	0.621278	2.22684	0.278996	0.780248	0.999383
k__Bacteria;p__Actinobacteria;c__Actinobacteria;o__Corynebacteriales;f__Corynebacteriaceae;g__Corynebacterium;s__Corynebacterium_singulare	140.165	0.421122	1.34902	0.31217	0.754911	0.999383
k__Bacteria;p__Actinobacteria;c__Actinobacteria;o__Corynebacteriales;f__Corynebacteriaceae;g__Corynebacterium;s__Corynebacterium_sp_ATCC_6931	274.126	0.0426444	1.53685	0.027748	0.977863	0.999383
k__Bacteria;p__Actinobacteria;c__Actinobacteria;o__Corynebacteriales;f__Corynebacteriaceae;g__Corynebacterium;s__Corynebacterium_sp_NML98-0116	4161.86	-0.131457	1.20249	-0.109321	0.912948	0.999383
k__Bacteria;p__Actinobacteria;c__Actinobacteria;o__Corynebacteriales;f__Corynebacteriaceae;g__Corynebacterium;s__Corynebacterium_sphenisci	1582.09	-0.45602	4.76753	-0.0956512	0.923798	0.999383
k__Bacteria;p__Actinobacteria;c__Actinobacteria;o__Corynebacteriales;f__Corynebacteriaceae;g__Corynebacterium;s__Corynebacterium_stationis	163.949	-0.371789	1.35975	-0.273425	0.784527	0.999383
k__Bacteria;p__Actinobacteria;c__Actinobacteria;o__Corynebacteriales;f__Corynebacteriaceae;g__Corynebacterium;s__Corynebacterium_striatum	92.4731	0.00404344	5.2278	0.00077345	0.999383	0.999383
k__Bacteria;p__Actinobacteria;c__Actinobacteria;o__Corynebacteriales;f__Corynebacteriaceae;g__Corynebacterium;s__Corynebacterium_terpenotabidum	71.5646	0.674824	1.38792	0.486211	0.626818	0.999383
k__Bacteria;p__Actinobacteria;c__Actinobacteria;o__Corynebacteriales;f__Corynebacteriaceae;g__Corynebacterium;s__Corynebacterium_testudinoris	244.642	0.452669	1.18993	0.380418	0.703635	0.999383
k__Bacteria;p__Actinobacteria;c__Actinobacteria;o__Corynebacteriales;f__Corynebacteriaceae;g__Corynebacterium;s__Corynebacterium_ulcerans	21.0929	0.554456	4.25987	0.130158	0.896442	0.999383
k__Bacteria;p__Actinobacteria;c__Actinobacteria;o__Corynebacteriales;f__Corynebacteriaceae;g__Corynebacterium;s__Corynebacterium_urealyticum	363.965	-0.201579	1.02958	-0.195786	0.844777	0.999383
k__Bacteria;p__Actinobacteria;c__Actinobacteria;o__Corynebacteriales;f__Corynebacteriaceae;g__Corynebacterium;s__Corynebacterium_ureicelerivorans	1348.5	0.624859	5.70267	0.109573	0.912748	0.999383
k__Bacteria;p__Actinobacteria;c__Actinobacteria;o__Corynebacteriales;f__Corynebacteriaceae;g__Corynebacterium;s__Corynebacterium_uterequi	360.507	0.226744	1.39437	0.162613	0.870823	0.999383
k__Bacteria;p__Actinobacteria;c__Actinobacteria;o__Corynebacteriales;f__Corynebacteriaceae;g__Corynebacterium;s__Corynebacterium_variabile	1074.4	-0.658184	5.70148	-0.115441	0.908096	0.999383
k__Bacteria;p__Actinobacteria;c__Actinobacteria;o__Corynebacteriales;f__Corynebacteriaceae;g__Corynebacterium;s__Corynebacterium_vitaeruminis	1032.81	0.428821	1.17842	0.363895	0.715937	0.999383
k__Bacteria;p__Actinobacteria;c__Actinobacteria;o__Corynebacteriales;f__Dietziaceae;g__Dietzia;s__Dietzia_timorensis	3789.71	0.362716	1.05562	0.343605	0.731143	0.999383
k__Bacteria;p__Actinobacteria;c__Actinobacteria;o__Corynebacteriales;f__Gordoniaceae;g__Gordonia;s__Gordonia_bronchialis	59.0558	-0.94544	1.4761	-0.640497	0.52185	0.999383
k__Bacteria;p__Actinobacteria;c__Actinobacteria;o__Corynebacteriales;f__Gordoniaceae;g__Gordonia;s__Gordonia_polyisoprenivorans	61.5634	1.05114	1.34636	0.78073	0.434961	0.999383
k__Bacteria;p__Actinobacteria;c__Actinobacteria;o__Corynebacteriales;f__Gordoniaceae;g__Gordonia;s__Gordonia_sp_KTR9	387.613	-0.261831	0.596382	-0.439033	0.660638	0.999383
k__Bacteria;p__Actinobacteria;c__Actinobacteria;o__Corynebacteriales;f__Gordoniaceae;g__Gordonia;s__Gordonia_sp_QH-11	173.799	-0.391004	0.783318	-0.499164	0.617664	0.999383
k__Bacteria;p__Actinobacteria;c__Actinobacteria;o__Corynebacteriales;f__Gordoniaceae;g__Gordonia;s__Gordonia_terrae	224.258	-0.327882	1.01086	-0.324359	0.745666	0.999383
k__Bacteria;p__Actinobacteria;c__Actinobacteria;o__Corynebacteriales;f__Mycobacteriaceae;g__Hoyosella;s__Hoyosella_subflava	8688.89	0.358577	1.06222	0.337571	0.735686	0.999383
k__Bacteria;p__Actinobacteria;c__Actinobacteria;o__Corynebacteriales;f__Mycobacteriaceae;g__Mycobacterium;s__Mycobacterium_abscessus	1872.05	-0.238451	0.501124	-0.475831	0.634195	0.999383
k__Bacteria;p__Actinobacteria;c__Actinobacteria;o__Corynebacteriales;f__Mycobacteriaceae;g__Mycobacterium;s__Mycobacterium_aurum	959.304	0.944559	1.18729	0.795558	0.426289	0.999383
k__Bacteria;p__Actinobacteria;c__Actinobacteria;o__Corynebacteriales;f__Mycobacteriaceae;g__Mycobacterium;s__Mycobacterium_avium	913.489	0.0409527	1.09319	0.0374617	0.970117	0.999383
k__Bacteria;p__Actinobacteria;c__Actinobacteria;o__Corynebacteriales;f__Mycobacteriaceae;g__Mycobacterium;s__Mycobacterium_bovis	136.176	0.522222	0.941117	0.554895	0.578966	0.999383
k__Bacteria;p__Actinobacteria;c__Actinobacteria;o__Corynebacteriales;f__Mycobacteriaceae;g__Mycobacterium;s__Mycobacterium_chelonae	5620.88	-0.928235	5.23375	-0.177356	0.859229	0.999383
k__Bacteria;p__Actinobacteria;c__Actinobacteria;o__Corynebacteriales;f__Mycobacteriaceae;g__Mycobacterium;s__Mycobacterium_chimaera	390.601	0.375733	1.42168	0.264288	0.791558	0.999383
k__Bacteria;p__Actinobacteria;c__Actinobacteria;o__Corynebacteriales;f__Mycobacteriaceae;g__Mycobacterium;s__Mycobacterium_chubuense	2904.86	-1.02524	5.72735	-0.179007	0.857932	0.999383
k__Bacteria;p__Actinobacteria;c__Actinobacteria;o__Corynebacteriales;f__Mycobacteriaceae;g__Mycobacterium;s__Mycobacterium_colombiense	176.674	-0.0377313	5.7178	-0.00659892	0.994735	0.999383
k__Bacteria;p__Actinobacteria;c__Actinobacteria;o__Corynebacteriales;f__Mycobacteriaceae;g__Mycobacterium;s__Mycobacterium_fortuitum	2005.49	0.69044	5.57269	0.123897	0.901397	0.999383
k__Bacteria;p__Actinobacteria;c__Actinobacteria;o__Corynebacteriales;f__Mycobacteriaceae;g__Mycobacterium;s__Mycobacterium_gilvum	879.584	-1.0993	5.7155	-0.192337	0.847478	0.999383
k__Bacteria;p__Actinobacteria;c__Actinobacteria;o__Corynebacteriales;f__Mycobacteriaceae;g__Mycobacterium;s__Mycobacterium_goodii	5068.49	-0.764896	5.69683	-0.134267	0.893192	0.999383
k__Bacteria;p__Actinobacteria;c__Actinobacteria;o__Corynebacteriales;f__Mycobacteriaceae;g__Mycobacterium;s__Mycobacterium_haemophilum	45067.5	-0.509421	5.69639	-0.0894288	0.928741	0.999383
k__Bacteria;p__Actinobacteria;c__Actinobacteria;o__Corynebacteriales;f__Mycobacteriaceae;g__Mycobacterium;s__Mycobacterium_immunogenum	12755.7	0.104779	1.3785	0.0760096	0.939411	0.999383
k__Bacteria;p__Actinobacteria;c__Actinobacteria;o__Corynebacteriales;f__Mycobacteriaceae;g__Mycobacterium;s__Mycobacterium_kansasii	13650.8	0.737345	1.48976	0.494943	0.62064	0.999383
k__Bacteria;p__Actinobacteria;c__Actinobacteria;o__Corynebacteriales;f__Mycobacteriaceae;g__Mycobacterium;s__Mycobacterium_leprae	50773.6	-0.0971859	1.40252	-0.0692936	0.944756	0.999383
k__Bacteria;p__Actinobacteria;c__Actinobacteria;o__Corynebacteriales;f__Mycobacteriaceae;g__Mycobacterium;s__Mycobacterium_liflandii	402.418	0.0432977	1.23187	0.0351478	0.971962	0.999383
k__Bacteria;p__Actinobacteria;c__Actinobacteria;o__Corynebacteriales;f__Mycobacteriaceae;g__Mycobacterium;s__Mycobacterium_litorale	721.314	-0.447449	1.23323	-0.362827	0.716734	0.999383
k__Bacteria;p__Actinobacteria;c__Actinobacteria;o__Corynebacteriales;f__Mycobacteriaceae;g__Mycobacterium;s__Mycobacterium_marinum	2563.16	-0.00292691	1.40511	-0.00208304	0.998338	0.999383
k__Bacteria;p__Actinobacteria;c__Actinobacteria;o__Corynebacteriales;f__Mycobacteriaceae;g__Mycobacterium;s__Mycobacterium_phlei	49.9111	-0.433003	1.37967	-0.313844	0.753639	0.999383
k__Bacteria;p__Actinobacteria;c__Actinobacteria;o__Corynebacteriales;f__Mycobacteriaceae;g__Mycobacterium;s__Mycobacterium_rhodesiae	67.5922	-0.293279	1.25956	-0.232842	0.815884	0.999383
k__Bacteria;p__Actinobacteria;c__Actinobacteria;o__Corynebacteriales;f__Mycobacteriaceae;g__Mycobacterium;s__Mycobacterium_saopaulense	3937.77	-2.36796	5.70272	-0.415233	0.677972	0.999383
k__Bacteria;p__Actinobacteria;c__Actinobacteria;o__Corynebacteriales;f__Mycobacteriaceae;g__Mycobacterium;s__Mycobacterium_sinense	88.5402	0.100487	1.2199	0.0823728	0.93435	0.999383
k__Bacteria;p__Actinobacteria;c__Actinobacteria;o__Corynebacteriales;f__Mycobacteriaceae;g__Mycobacterium;s__Mycobacterium_smegmatis	263.807	-0.484716	1.53706	-0.315353	0.752493	0.999383
k__Bacteria;p__Actinobacteria;c__Actinobacteria;o__Corynebacteriales;f__Mycobacteriaceae;g__Mycobacterium;s__Mycobacterium_sp_EPa45	44.5936	-0.302041	1.46584	-0.206053	0.836749	0.999383
k__Bacteria;p__Actinobacteria;c__Actinobacteria;o__Corynebacteriales;f__Mycobacteriaceae;g__Mycobacterium;s__Mycobacterium_sp_JLS	19.2254	-0.0743087	1.01102	-0.0734988	0.941409	0.999383
k__Bacteria;p__Actinobacteria;c__Actinobacteria;o__Corynebacteriales;f__Mycobacteriaceae;g__Mycobacterium;s__Mycobacterium_sp_JS623	27.2916	0.474413	1.16246	0.408109	0.683193	0.999383
k__Bacteria;p__Actinobacteria;c__Actinobacteria;o__Corynebacteriales;f__Mycobacteriaceae;g__Mycobacterium;s__Mycobacterium_sp_MOTT36Y	25.2069	0.0361487	1.05302	0.0343287	0.972615	0.999383
k__Bacteria;p__Actinobacteria;c__Actinobacteria;o__Corynebacteriales;f__Mycobacteriaceae;g__Mycobacterium;s__Mycobacterium_sp_PH-06	56.4076	0.582451	1.15401	0.504721	0.613755	0.999383
k__Bacteria;p__Actinobacteria;c__Actinobacteria;o__Corynebacteriales;f__Mycobacteriaceae;g__Mycobacterium;s__Mycobacterium_sp_QIA-37	44.8673	0.341562	1.03701	0.329372	0.741875	0.999383
k__Bacteria;p__Actinobacteria;c__Actinobacteria;o__Corynebacteriales;f__Mycobacteriaceae;g__Mycobacterium;s__Mycobacterium_sp_VKM_Ac-1817D	243.119	0.243112	1.2659	0.192047	0.847705	0.999383
k__Bacteria;p__Actinobacteria;c__Actinobacteria;o__Corynebacteriales;f__Mycobacteriaceae;g__Mycobacterium;s__Mycobacterium_sp_WY10	73.765	-0.831291	5.75242	-0.144512	0.885097	0.999383
k__Bacteria;p__Actinobacteria;c__Actinobacteria;o__Corynebacteriales;f__Mycobacteriaceae;g__Mycobacterium;s__Mycobacterium_sp_YC-RL4	21.7656	-1.07392	5.2337	-0.205194	0.837421	0.999383
k__Bacteria;p__Actinobacteria;c__Actinobacteria;o__Corynebacteriales;f__Mycobacteriaceae;g__Mycobacterium;s__Mycobacterium_sp_djl-10	152.421	0.0681901	0.948126	0.0719209	0.942665	0.999383
k__Bacteria;p__Actinobacteria;c__Actinobacteria;o__Corynebacteriales;f__Mycobacteriaceae;g__Mycobacterium;s__Mycobacterium_vaccae	18.8479	0.639125	1.62177	0.39409	0.693514	0.999383
k__Bacteria;p__Actinobacteria;c__Actinobacteria;o__Corynebacteriales;f__Mycobacteriaceae;g__Mycobacterium;s__Mycobacterium_vanbaalenii	386.342	0.807849	5.72723	0.141054	0.887827	0.999383
k__Bacteria;p__Actinobacteria;c__Actinobacteria;o__Corynebacteriales;f__Mycobacteriaceae;g__Mycobacterium;s__Mycobacterium_yongonense	18.1641	0.570508	5.82166	0.0979976	0.921934	0.999383
k__Bacteria;p__Actinobacteria;c__Actinobacteria;o__Corynebacteriales;f__Nocardiaceae;g__Nocardia;s__Nocardia_brasiliensis	22715.3	-0.28562	1.65836	-0.172231	0.863256	0.999383
k__Bacteria;p__Actinobacteria;c__Actinobacteria;o__Corynebacteriales;f__Nocardiaceae;g__Nocardia;s__Nocardia_cyriacigeorgica	17044.8	0.0732038	5.6968	0.01285	0.989747	0.999383
k__Bacteria;p__Actinobacteria;c__Actinobacteria;o__Corynebacteriales;f__Nocardiaceae;g__Nocardia;s__Nocardia_farcinica	137.445	-2.86759	4.13988	-0.692673	0.488515	0.999383
k__Bacteria;p__Actinobacteria;c__Actinobacteria;o__Corynebacteriales;f__Nocardiaceae;g__Nocardia;s__Nocardia_nova	9640.57	0.462199	5.69684	0.0811326	0.935336	0.999383
k__Bacteria;p__Actinobacteria;c__Actinobacteria;o__Corynebacteriales;f__Nocardiaceae;g__Nocardia;s__Nocardia_seriolae	46.7046	-0.067174	5.81	-0.0115618	0.990775	0.999383
k__Bacteria;p__Actinobacteria;c__Actinobacteria;o__Corynebacteriales;f__Nocardiaceae;g__Nocardia;s__Nocardia_soli	16.1077	1.50444	5.78304	0.260147	0.79475	0.999383
k__Bacteria;p__Actinobacteria;c__Actinobacteria;o__Corynebacteriales;f__Nocardiaceae;g__Rhodococcus;s__Rhodococcus_aetherivorans	22.8935	0.102773	4.857	0.0211599	0.983118	0.999383
k__Bacteria;p__Actinobacteria;c__Actinobacteria;o__Corynebacteriales;f__Nocardiaceae;g__Rhodococcus;s__Rhodococcus_erythropolis	237.332	-0.835096	5.52968	-0.151021	0.879959	0.999383
k__Bacteria;p__Actinobacteria;c__Actinobacteria;o__Corynebacteriales;f__Nocardiaceae;g__Rhodococcus;s__Rhodococcus_fascians	114.85	0.263185	3.31682	0.0793487	0.936755	0.999383
k__Bacteria;p__Actinobacteria;c__Actinobacteria;o__Corynebacteriales;f__Nocardiaceae;g__Rhodococcus;s__Rhodococcus_hoagii	96.1145	-2.40775	5.8017	-0.415007	0.678137	0.999383
k__Bacteria;p__Actinobacteria;c__Actinobacteria;o__Corynebacteriales;f__Nocardiaceae;g__Rhodococcus;s__Rhodococcus_jostii	23.9056	-2.32992	4.49408	-0.518441	0.60415	0.999383
k__Bacteria;p__Actinobacteria;c__Actinobacteria;o__Corynebacteriales;f__Nocardiaceae;g__Rhodococcus;s__Rhodococcus_opacus	23.0917	-0.705659	4.88136	-0.144562	0.885057	0.999383
k__Bacteria;p__Actinobacteria;c__Actinobacteria;o__Corynebacteriales;f__Nocardiaceae;g__Rhodococcus;s__Rhodococcus_pyridinivorans	51.3518	-0.584906	1.39959	-0.417911	0.676012	0.999383
k__Bacteria;p__Actinobacteria;c__Actinobacteria;o__Corynebacteriales;f__Nocardiaceae;g__Rhodococcus;s__Rhodococcus_sp_008	29.5362	-0.487312	0.828827	-0.587954	0.556563	0.999383
k__Bacteria;p__Actinobacteria;c__Actinobacteria;o__Corynebacteriales;f__Nocardiaceae;g__Rhodococcus;s__Rhodococcus_sp_2G	89.1632	2.12679	3.31203	0.64214	0.520782	0.999383
k__Bacteria;p__Actinobacteria;c__Actinobacteria;o__Corynebacteriales;f__Nocardiaceae;g__Rhodococcus;s__Rhodococcus_sp_B7740	1708.44	-1.37226	5.70497	-0.240537	0.809914	0.999383
k__Bacteria;p__Actinobacteria;c__Actinobacteria;o__Corynebacteriales;f__Nocardiaceae;g__Rhodococcus;s__Rhodococcus_sp_BH4	18261.9	-2.55765	5.71409	-0.447605	0.654438	0.999383
k__Bacteria;p__Actinobacteria;c__Actinobacteria;o__Corynebacteriales;f__Nocardiaceae;g__Rhodococcus;s__Rhodococcus_sp_MTM3W52	197.568	0.912621	5.74075	0.158973	0.87369	0.999383
k__Bacteria;p__Actinobacteria;c__Actinobacteria;o__Corynebacteriales;f__Nocardiaceae;g__Rhodococcus;s__Rhodococcus_sp_PBTS_1	36.054	-0.39749	5.83047	-0.0681746	0.945647	0.999383
k__Bacteria;p__Actinobacteria;c__Actinobacteria;o__Corynebacteriales;f__Nocardiaceae;g__Rhodococcus;s__Rhodococcus_sp_PBTS_2	28.9004	-0.139025	5.82609	-0.0238625	0.980962	0.999383
k__Bacteria;p__Actinobacteria;c__Actinobacteria;o__Corynebacteriales;f__Nocardiaceae;g__Rhodococcus;s__Rhodococcus_sp_WMMA185	24.859	-0.307917	4.58055	-0.0672227	0.946404	0.999383
k__Bacteria;p__Actinobacteria;c__Actinobacteria;o__Corynebacteriales;f__Nocardiaceae;g__Rhodococcus;s__Rhodococcus_sp_YL-1	0.00844832	-0.284623	5.83614	-0.048769	0.961103	NA
k__Bacteria;p__Actinobacteria;c__Actinobacteria;o__Corynebacteriales;f__Nocardiaceae;g__Rhodococcus;s__Rhodococcus_sp_p52	0.130211	-0.177226	5.83591	-0.0303682	0.975773	NA
k__Bacteria;p__Actinobacteria;c__Actinobacteria;o__Corynebacteriales;f__Segniliparaceae;g__Segniliparus;s__Segniliparus_rotundus	0.106858	0.184192	5.83539	0.0315646	0.974819	NA
k__Bacteria;p__Actinobacteria;c__Actinobacteria;o__Corynebacteriales;f__Tsukamurellaceae;g__Tsukamurella;s__Tsukamurella_paurometabola	0.0388315	0.423153	5.83627	0.0725041	0.942201	NA
k__Bacteria;p__Actinobacteria;c__Actinobacteria;o__Corynebacteriales;g__Lawsonella;s__Lawsonella_clevelandensis	0.0254083	-0.492267	5.83529	-0.0843603	0.93277	NA
k__Bacteria;p__Actinobacteria;c__Actinobacteria;o__Frankiales;f__Frankiaceae;g__Frankia;s__Frankia_alni	0.00844832	-0.284623	5.83614	-0.048769	0.961103	NA
k__Bacteria;p__Actinobacteria;c__Actinobacteria;o__Frankiales;f__Frankiaceae;g__Frankia;s__Frankia_casuarinae	0.0349347	-0.274861	5.83523	-0.0471036	0.962431	NA
k__Bacteria;p__Actinobacteria;c__Actinobacteria;o__Frankiales;f__Frankiaceae;g__Frankia;s__Frankia_inefficax	0.0144789	-0.496525	5.83607	-0.0850787	0.932199	NA
k__Bacteria;p__Actinobacteria;c__Actinobacteria;o__Frankiales;f__Frankiaceae;g__Frankia;s__Frankia_sp_EAN1pec	0.130211	-0.177226	5.83591	-0.0303682	0.975773	NA
k__Bacteria;p__Actinobacteria;c__Actinobacteria;o__Frankiales;f__Frankiaceae;g__Frankia;s__Frankia_symbiont_of_Datisca_glomerata	0.0378667	0.0912612	5.83615	0.0156372	0.987524	NA
k__Bacteria;p__Actinobacteria;c__Actinobacteria;o__Geodermatophilales;f__Geodermatophilaceae;g__Blastococcus;s__Blastococcus_saxobsidens	0.00956683	-0.0534769	5.8364	-0.00916265	0.992689	NA
k__Bacteria;p__Actinobacteria;c__Actinobacteria;o__Geodermatophilales;f__Geodermatophilaceae;g__Geodermatophilus;s__Geodermatophilus_obscurus	0.0151765	-0.413403	5.83554	-0.0708422	0.943523	NA
k__Bacteria;p__Actinobacteria;c__Actinobacteria;o__Geodermatophilales;f__Geodermatophilaceae;g__Modestobacter;s__Modestobacter_marinus	0.0321316	-0.00272778	5.83642	-0.000467373	0.999627	NA
k__Bacteria;p__Actinobacteria;c__Actinobacteria;o__Glycomycetales;f__Glycomycetaceae;g__Stackebrandtia;s__Stackebrandtia_nassauensis	0.0392535	0.568481	5.83604	0.0974087	0.922402	NA
k__Bacteria;p__Actinobacteria;c__Actinobacteria;o__Kineosporiales;f__Kineosporiaceae;g__Kineococcus;s__Kineococcus_radiotolerans	0.0465673	-0.260027	5.83584	-0.0445569	0.96446	NA
k__Bacteria;p__Actinobacteria;c__Actinobacteria;o__Micrococcales;f__Beutenbergiaceae;g__Beutenbergia;s__Beutenbergia_cavernae	0.0392535	0.568481	5.83604	0.0974087	0.922402	NA
k__Bacteria;p__Actinobacteria;c__Actinobacteria;o__Micrococcales;f__Brevibacteriaceae;g__Brevibacterium;s__Brevibacterium_linens	0.0153411	-0.203185	5.83572	-0.0348175	0.972225	NA
k__Bacteria;p__Actinobacteria;c__Actinobacteria;o__Micrococcales;f__Cellulomonadaceae;g__Cellulomonas;s__Cellulomonas_fimi	0.0508367	-0.369551	5.83605	-0.063322	0.94951	NA
k__Bacteria;p__Actinobacteria;c__Actinobacteria;o__Micrococcales;f__Cellulomonadaceae;g__Cellulomonas;s__Cellulomonas_flavigena	0.00844832	-0.284623	5.83614	-0.048769	0.961103	NA
k__Bacteria;p__Actinobacteria;c__Actinobacteria;o__Micrococcales;f__Cellulomonadaceae;g__Cellulomonas;s__Cellulomonas_gilvus	0.0107343	0.212289	5.83624	0.0363742	0.970984	NA
k__Bacteria;p__Actinobacteria;c__Actinobacteria;o__Micrococcales;f__Cellulomonadaceae;g__Cellulomonas;s__Cellulomonas_sp_PSBB021	0.0491034	-0.625714	5.8356	-0.107224	0.914612	NA
k__Bacteria;p__Actinobacteria;c__Actinobacteria;o__Micrococcales;f__Dermabacteraceae;g__Brachybacterium;s__Brachybacterium_faecium	0.062621	-0.00540289	5.83529	-0.000925899	0.999261	NA
k__Bacteria;p__Actinobacteria;c__Actinobacteria;o__Micrococcales;f__Dermabacteraceae;g__Brachybacterium;s__Brachybacterium_sp_P6-10-X1	0.0640447	0.209843	5.83607	0.0359562	0.971317	NA
k__Bacteria;p__Actinobacteria;c__Actinobacteria;o__Micrococcales;f__Dermabacteraceae;g__Brachybacterium;s__Brachybacterium_sp_VR2415	0.0428539	-0.235784	5.83565	-0.0404042	0.967771	NA
k__Bacteria;p__Actinobacteria;c__Actinobacteria;o__Micrococcales;f__Dermabacteraceae;g__Dermabacter;s__Dermabacter_vaginalis	9.36833	1.51205	1.70424	0.887231	0.374955	NA
k__Bacteria;p__Actinobacteria;c__Actinobacteria;o__Micrococcales;f__Dermabacteraceae;g__Devriesea;s__Devriesea_agamarum	0.0963591	-0.764726	5.83553	-0.131047	0.895738	NA
k__Bacteria;p__Actinobacteria;c__Actinobacteria;o__Micrococcales;f__Dermacoccaceae;g__Dermacoccus;s__Dermacoccus_nishinomiyaensis	0.515119	-2.14007	2.37019	-0.902907	0.366575	NA
k__Bacteria;p__Actinobacteria;c__Actinobacteria;o__Micrococcales;f__Dermacoccaceae;g__Kytococcus;s__Kytococcus_sedentarius	0.109286	1.05827	5.83503	0.181365	0.856081	NA
k__Bacteria;p__Actinobacteria;c__Actinobacteria;o__Micrococcales;f__Dermacoccaceae;g__Luteipulveratus;s__Luteipulveratus_mongoliensis	0.110414	0.205853	5.83523	0.0352776	0.971858	NA
k__Bacteria;p__Actinobacteria;c__Actinobacteria;o__Micrococcales;f__Intrasporangiaceae;g__Arsenicicoccus;s__Arsenicicoccus_sp_oral_taxon_190	0.295681	-0.0130884	5.82606	-0.00224652	0.998208	NA
k__Bacteria;p__Actinobacteria;c__Actinobacteria;o__Micrococcales;f__Intrasporangiaceae;g__Intrasporangium;s__Intrasporangium_calvum	0.332408	-1.85382	5.17235	-0.358409	0.720037	NA
k__Bacteria;p__Actinobacteria;c__Actinobacteria;o__Micrococcales;f__Intrasporangiaceae;g__Janibacter;s__Janibacter_terrae	0.23742	-1.22544	5.83332	-0.210075	0.833609	NA
k__Bacteria;p__Actinobacteria;c__Actinobacteria;o__Micrococcales;f__Intrasporangiaceae;g__Serinicoccus;s__Serinicoccus_sp_JLT9	0.0153411	-0.203185	5.83572	-0.0348175	0.972225	NA
k__Bacteria;p__Actinobacteria;c__Actinobacteria;o__Micrococcales;f__Jonesiaceae;g__Jonesia;s__Jonesia_denitrificans	0.0271324	-0.15745	5.83617	-0.0269782	0.978477	NA
k__Bacteria;p__Actinobacteria;c__Actinobacteria;o__Micrococcales;f__Microbacteriaceae;g__Agromyces;s__Agromyces_aureus	0.126178	-0.22665	5.83449	-0.0388466	0.969013	NA
k__Bacteria;p__Actinobacteria;c__Actinobacteria;o__Micrococcales;f__Microbacteriaceae;g__Clavibacter;s__Clavibacter_michiganensis	0.153505	-0.640773	4.35565	-0.147113	0.883043	NA
k__Bacteria;p__Actinobacteria;c__Actinobacteria;o__Micrococcales;f__Microbacteriaceae;g__Cnuibacter;s__Cnuibacter_physcomitrellae	0.141024	-0.167035	4.38668	-0.0380777	0.969626	NA
k__Bacteria;p__Actinobacteria;c__Actinobacteria;o__Micrococcales;f__Microbacteriaceae;g__Cryobacterium;s__Cryobacterium_arcticum	0.148051	0.339082	4.3433	0.0780701	0.937772	NA
k__Bacteria;p__Actinobacteria;c__Actinobacteria;o__Micrococcales;f__Microbacteriaceae;g__Cryobacterium;s__Cryobacterium_sp_LW097	0.00714493	0.0839999	5.836	0.0143934	0.988516	NA
k__Bacteria;p__Actinobacteria;c__Actinobacteria;o__Micrococcales;f__Microbacteriaceae;g__Curtobacterium;s__Curtobacterium_pusillum	0.0302202	0.333438	5.83622	0.0571326	0.95444	NA
k__Bacteria;p__Actinobacteria;c__Actinobacteria;o__Micrococcales;f__Microbacteriaceae;g__Curtobacterium;s__Curtobacterium_sp_BH-2-1-1	0.052742	-0.622746	5.83521	-0.106722	0.915009	NA
k__Bacteria;p__Actinobacteria;c__Actinobacteria;o__Micrococcales;f__Microbacteriaceae;g__Curtobacterium;s__Curtobacterium_sp_MR_MD2014	0.271472	-0.444873	4.12319	-0.107895	0.914079	NA
k__Bacteria;p__Actinobacteria;c__Actinobacteria;o__Micrococcales;f__Microbacteriaceae;g__Frondihabitans;s__Frondihabitans_sp_PAMC_28766	0.0221468	-0.186192	5.83639	-0.0319018	0.97455	NA
k__Bacteria;p__Actinobacteria;c__Actinobacteria;o__Micrococcales;f__Microbacteriaceae;g__Leifsonia;s__Leifsonia_xyli	0.0533107	-0.622922	5.83478	-0.10676	0.914979	NA
k__Bacteria;p__Actinobacteria;c__Actinobacteria;o__Micrococcales;f__Microbacteriaceae;g__Microbacterium;s__Microbacterium_aurum	0.560573	-1.59812	3.28862	-0.485953	0.627	NA
k__Bacteria;p__Actinobacteria;c__Actinobacteria;o__Micrococcales;f__Microbacteriaceae;g__Microbacterium;s__Microbacterium_chocolatum	0.125488	-0.951036	5.83167	-0.163081	0.870455	NA
k__Bacteria;p__Actinobacteria;c__Actinobacteria;o__Micrococcales;f__Microbacteriaceae;g__Microbacterium;s__Microbacterium_paludicola	0.0528616	1.0516	5.836	0.180193	0.857001	NA
k__Bacteria;p__Actinobacteria;c__Actinobacteria;o__Micrococcales;f__Microbacteriaceae;g__Microbacterium;s__Microbacterium_sp_15R	0.0513022	-0.496281	5.8352	-0.0850495	0.932222	NA
k__Bacteria;p__Actinobacteria;c__Actinobacteria;o__Micrococcales;f__Microbacteriaceae;g__Microbacterium;s__Microbacterium_sp_BH-3-3-3	0.0609648	-0.68404	5.83528	-0.117225	0.906682	NA
k__Bacteria;p__Actinobacteria;c__Actinobacteria;o__Micrococcales;f__Microbacteriaceae;g__Microbacterium;s__Microbacterium_sp_CGR1	0.0549375	0.26649	5.83548	0.0456671	0.963576	NA
k__Bacteria;p__Actinobacteria;c__Actinobacteria;o__Micrococcales;f__Microbacteriaceae;g__Microbacterium;s__Microbacterium_sp_No_7	0.0566599	0.556177	5.83624	0.0952972	0.924079	NA
k__Bacteria;p__Actinobacteria;c__Actinobacteria;o__Micrococcales;f__Microbacteriaceae;g__Microbacterium;s__Microbacterium_sp_PAMC_28756	0.0534292	0.0658974	5.83603	0.0112915	0.990991	NA
k__Bacteria;p__Actinobacteria;c__Actinobacteria;o__Micrococcales;f__Microbacteriaceae;g__Microbacterium;s__Microbacterium_sp_XT11	0.0163678	-0.211044	5.83642	-0.0361599	0.971155	NA
k__Bacteria;p__Actinobacteria;c__Actinobacteria;o__Micrococcales;f__Microbacteriaceae;g__Microbacterium;s__Microbacterium_testaceum	0.025345	-0.689723	5.83501	-0.118204	0.905906	NA
k__Bacteria;p__Actinobacteria;c__Actinobacteria;o__Micrococcales;f__Microbacteriaceae;g__Microterricola;s__Microterricola_viridarii	0.0350974	-0.195386	5.83577	-0.0334808	0.973291	NA
k__Bacteria;p__Actinobacteria;c__Actinobacteria;o__Micrococcales;f__Microbacteriaceae;g__Rathayibacter;s__Rathayibacter_toxicus	0.0191337	-0.0865198	5.83631	-0.0148244	0.988172	NA
k__Bacteria;p__Actinobacteria;c__Actinobacteria;o__Micrococcales;f__Microbacteriaceae;g__Rathayibacter;s__Rathayibacter_tritici	0.12171	-0.818712	5.83465	-0.140319	0.888408	NA
k__Bacteria;p__Actinobacteria;c__Actinobacteria;o__Micrococcales;f__Microbacteriaceae;g__Rhodoluna;s__Candidatus_Rhodoluna_planktonica	0.0221468	-0.186192	5.83639	-0.0319018	0.97455	NA
k__Bacteria;p__Actinobacteria;c__Actinobacteria;o__Micrococcales;f__Microbacteriaceae;g__Rhodoluna;s__Rhodoluna_lacicola	0.0302202	0.333438	5.83622	0.0571326	0.95444	NA
k__Bacteria;p__Actinobacteria;c__Actinobacteria;o__Micrococcales;f__Micrococcaceae;g__Arthrobacter;s__Arthrobacter_alpinus	0.0107343	0.212289	5.83624	0.0363742	0.970984	NA
k__Bacteria;p__Actinobacteria;c__Actinobacteria;o__Micrococcales;f__Micrococcaceae;g__Arthrobacter;s__Arthrobacter_sp_A3	0.0271324	-0.15745	5.83617	-0.0269782	0.978477	NA
k__Bacteria;p__Actinobacteria;c__Actinobacteria;o__Micrococcales;f__Micrococcaceae;g__Arthrobacter;s__Arthrobacter_sp_ATCC_21022	0.0221468	-0.186192	5.83639	-0.0319018	0.97455	NA
k__Bacteria;p__Actinobacteria;c__Actinobacteria;o__Micrococcales;f__Micrococcaceae;g__Arthrobacter;s__Arthrobacter_sp_ERGS1:01	0.175606	0.907725	5.83505	0.155564	0.876377	NA
k__Bacteria;p__Actinobacteria;c__Actinobacteria;o__Micrococcales;f__Micrococcaceae;g__Arthrobacter;s__Arthrobacter_sp_FB24	0.0144789	-0.496525	5.83607	-0.0850787	0.932199	NA
k__Bacteria;p__Actinobacteria;c__Actinobacteria;o__Micrococcales;f__Micrococcaceae;g__Arthrobacter;s__Arthrobacter_sp_IHBB_11108	0.0377733	0.362066	5.83628	0.0620371	0.950533	NA
k__Bacteria;p__Actinobacteria;c__Actinobacteria;o__Micrococcales;f__Micrococcaceae;g__Arthrobacter;s__Arthrobacter_sp_LS16	0.0352544	-0.0174513	5.83638	-0.0029901	0.997614	NA
k__Bacteria;p__Actinobacteria;c__Actinobacteria;o__Micrococcales;f__Micrococcaceae;g__Arthrobacter;s__Arthrobacter_sp_PAMC_25486	0.174492	-1.75082	5.83193	-0.300212	0.764015	NA
k__Bacteria;p__Actinobacteria;c__Actinobacteria;o__Micrococcales;f__Micrococcaceae;g__Arthrobacter;s__Arthrobacter_sp_QXT-31	0.0338122	-0.126788	5.83603	-0.021725	0.982667	NA
k__Bacteria;p__Actinobacteria;c__Actinobacteria;o__Micrococcales;f__Micrococcaceae;g__Arthrobacter;s__Arthrobacter_sp_Rue61a	0.0296745	-0.240292	5.83576	-0.0411758	0.967156	NA
k__Bacteria;p__Actinobacteria;c__Actinobacteria;o__Micrococcales;f__Micrococcaceae;g__Arthrobacter;s__Arthrobacter_sp_U41	0.0342277	0.00378728	5.83587	0.000648966	0.999482	NA
k__Bacteria;p__Actinobacteria;c__Actinobacteria;o__Micrococcales;f__Micrococcaceae;g__Arthrobacter;s__Arthrobacter_sp_YC-RL1	0.0144789	-0.496525	5.83607	-0.0850787	0.932199	NA
k__Bacteria;p__Actinobacteria;c__Actinobacteria;o__Micrococcales;f__Micrococcaceae;g__Arthrobacter;s__Arthrobacter_sp_YN	0.0718534	0.72112	5.83386	0.12361	0.901624	NA
k__Bacteria;p__Actinobacteria;c__Actinobacteria;o__Micrococcales;f__Micrococcaceae;g__Arthrobacter;s__Arthrobacter_sp_ZXY-2	0.0153411	-0.203185	5.83572	-0.0348175	0.972225	NA
k__Bacteria;p__Actinobacteria;c__Actinobacteria;o__Micrococcales;f__Micrococcaceae;g__Glutamicibacter;s__Glutamicibacter_arilaitensis	0.0221468	-0.186192	5.83639	-0.0319018	0.97455	NA
k__Bacteria;p__Actinobacteria;c__Actinobacteria;o__Micrococcales;f__Micrococcaceae;g__Kocuria;s__Kocuria_flava	0.143292	0.0445966	5.31458	0.00839136	0.993305	NA
k__Bacteria;p__Actinobacteria;c__Actinobacteria;o__Micrococcales;f__Micrococcaceae;g__Kocuria;s__Kocuria_palustris	0.0328811	0.0535592	5.83625	0.00917699	0.992678	NA
k__Bacteria;p__Actinobacteria;c__Actinobacteria;o__Micrococcales;f__Micrococcaceae;g__Kocuria;s__Kocuria_rhizophila	0.0237894	-0.465386	5.8353	-0.0797537	0.936433	NA
k__Bacteria;p__Actinobacteria;c__Actinobacteria;o__Micrococcales;f__Micrococcaceae;g__Micrococcus;s__Micrococcus_luteus	0.336955	-2.26644	4.38798	-0.516511	0.605498	NA
k__Bacteria;p__Actinobacteria;c__Actinobacteria;o__Micrococcales;f__Micrococcaceae;g__Neomicrococcus;s__Neomicrococcus_aestuarii	0.628544	-0.833021	2.34993	-0.354487	0.722974	NA
k__Bacteria;p__Actinobacteria;c__Actinobacteria;o__Micrococcales;f__Micrococcaceae;g__Paenarthrobacter;s__Paenarthrobacter_aurescens	0.3079	-0.682876	1.9702	-0.346602	0.72889	NA
k__Bacteria;p__Actinobacteria;c__Actinobacteria;o__Micrococcales;f__Micrococcaceae;g__Pseudarthrobacter;s__Pseudarthrobacter_chlorophenolicus	0.917007	-1.00134	1.6599	-0.603253	0.54634	NA
k__Bacteria;p__Actinobacteria;c__Actinobacteria;o__Micrococcales;f__Micrococcaceae;g__Pseudarthrobacter;s__Pseudarthrobacter_phenanthrenivorans	0.0902375	0.104917	5.83596	0.0179777	0.985657	NA
k__Bacteria;p__Actinobacteria;c__Actinobacteria;o__Micrococcales;f__Micrococcaceae;g__Pseudarthrobacter;s__Pseudarthrobacter_sulfonivorans	0.362965	-0.101052	2.3636	-0.0427533	0.965898	NA
k__Bacteria;p__Actinobacteria;c__Actinobacteria;o__Micrococcales;f__Micrococcaceae;g__Renibacterium;s__Renibacterium_salmoninarum	0.262695	-2.46174	5.12563	-0.48028	0.631028	NA
k__Bacteria;p__Actinobacteria;c__Actinobacteria;o__Micrococcales;f__Micrococcaceae;g__Rothia;s__Rothia_dentocariosa	0.0796048	-0.502946	5.66929	-0.0887141	0.929309	NA
k__Bacteria;p__Actinobacteria;c__Actinobacteria;o__Micrococcales;f__Micrococcaceae;g__Rothia;s__Rothia_mucilaginosa	0.180112	-2.0628	4.41342	-0.467392	0.640219	NA
k__Bacteria;p__Actinobacteria;c__Actinobacteria;o__Micrococcales;f__Micrococcaceae;g__Sinomonas;s__Sinomonas_atrocyanea	0.113545	-0.670967	5.83518	-0.114987	0.908456	NA
k__Bacteria;p__Actinobacteria;c__Actinobacteria;o__Micrococcales;f__Promicromonosporaceae;g__Cellulosimicrobium;s__Cellulosimicrobium_cellulans	0.664264	-1.00268	1.90775	-0.525583	0.599178	NA
k__Bacteria;p__Actinobacteria;c__Actinobacteria;o__Micrococcales;f__Promicromonosporaceae;g__Cellulosimicrobium;s__Cellulosimicrobium_sp_TH-20	0.231306	-0.449503	3.19557	-0.140664	0.888135	NA
k__Bacteria;p__Actinobacteria;c__Actinobacteria;o__Micrococcales;f__Promicromonosporaceae;g__Isoptericola;s__Isoptericola_dokdonensis	0.145432	-1.17527	5.83324	-0.201479	0.840324	NA
k__Bacteria;p__Actinobacteria;c__Actinobacteria;o__Micrococcales;f__Promicromonosporaceae;g__Isoptericola;s__Isoptericola_variabilis	12.3647	0.536694	1.04377	0.514189	0.60712	NA
k__Bacteria;p__Actinobacteria;c__Actinobacteria;o__Micrococcales;f__Promicromonosporaceae;g__Xylanimonas;s__Xylanimonas_cellulosilytica	0.689598	-1.17539	1.56367	-0.751687	0.452239	NA
k__Bacteria;p__Actinobacteria;c__Actinobacteria;o__Micrococcales;f__Sanguibacteraceae;g__Sanguibacter;s__Sanguibacter_keddieii	1.13642	-4.69222	2.20853	-2.12459	0.033621	NA
k__Bacteria;p__Actinobacteria;c__Actinobacteria;o__Micrococcales;g__Tropheryma;s__Tropheryma_whipplei	0.845608	-3.26382	1.6871	-1.93457	0.053043	NA
k__Bacteria;p__Actinobacteria;c__Actinobacteria;o__Micromonosporales;f__Micromonosporaceae;g__Actinoplanes;s__Actinoplanes_friuliensis	8.43758	-2.95713	2.16877	-1.36351	0.172723	NA
k__Bacteria;p__Actinobacteria;c__Actinobacteria;o__Micromonosporales;f__Micromonosporaceae;g__Actinoplanes;s__Actinoplanes_missouriensis	15.5069	-1.87665	0.983948	-1.90727	0.0564856	NA
k__Bacteria;p__Actinobacteria;c__Actinobacteria;o__Micromonosporales;f__Micromonosporaceae;g__Actinoplanes;s__Actinoplanes_sp_N902-109	0.370113	-0.958325	2.14387	-0.447006	0.654871	NA
k__Bacteria;p__Actinobacteria;c__Actinobacteria;o__Micromonosporales;f__Micromonosporaceae;g__Actinoplanes;s__Actinoplanes_sp_SE50/110	0.288713	-1.4946	2.27116	-0.658079	0.510487	NA
k__Bacteria;p__Actinobacteria;c__Actinobacteria;o__Micromonosporales;f__Micromonosporaceae;g__Micromonospora;s__Micromonospora_aurantiaca	0.090579	-0.824685	5.83446	-0.141347	0.887596	NA
k__Bacteria;p__Actinobacteria;c__Actinobacteria;o__Micromonosporales;f__Micromonosporaceae;g__Micromonospora;s__Micromonospora_sp_L5	0.170575	-1.99303	5.37997	-0.370454	0.711044	NA
k__Bacteria;p__Actinobacteria;c__Actinobacteria;o__Micromonosporales;f__Micromonosporaceae;g__Salinispora;s__Salinispora_arenicola	0.627239	-2.90144	2.01013	-1.44341	0.148906	NA
k__Bacteria;p__Actinobacteria;c__Actinobacteria;o__Micromonosporales;f__Micromonosporaceae;g__Salinispora;s__Salinispora_tropica	6.0525	0.272786	1.4409	0.189316	0.849845	NA
k__Bacteria;p__Actinobacteria;c__Actinobacteria;o__Micromonosporales;f__Micromonosporaceae;g__Verrucosispora;s__Verrucosispora_maris	1.6265	0.630278	1.45977	0.431765	0.665913	NA
k__Bacteria;p__Actinobacteria;c__Actinobacteria;o__Nakamurellales;f__Nakamurellaceae;g__Nakamurella;s__Nakamurella_multipartita	2.43017	0.934739	2.28067	0.409853	0.681914	NA
k__Bacteria;p__Actinobacteria;c__Actinobacteria;o__Propionibacteriales;f__Nocardioidaceae;g__Aeromicrobium;s__Aeromicrobium_erythreum	0.0541914	-0.150108	5.83636	-0.0257194	0.979481	NA
k__Bacteria;p__Actinobacteria;c__Actinobacteria;o__Propionibacteriales;f__Nocardioidaceae;g__Kribbella;s__Kribbella_flavida	7.6999	-2.8894	2.30901	-1.25136	0.210803	NA
k__Bacteria;p__Actinobacteria;c__Actinobacteria;o__Propionibacteriales;f__Nocardioidaceae;g__Nocardioides;s__Nocardioides_dokdonensis	2.71236	-2.0659	1.82631	-1.13119	0.257974	NA
k__Bacteria;p__Actinobacteria;c__Actinobacteria;o__Propionibacteriales;f__Nocardioidaceae;g__Nocardioides;s__Nocardioides_sp_JS614	2.63826	-1.21038	1.8575	-0.65162	0.514646	NA
k__Bacteria;p__Actinobacteria;c__Actinobacteria;o__Propionibacteriales;f__Nocardioidaceae;g__Pimelobacter;s__Pimelobacter_simplex	7.5199	-4.17351	2.17773	-1.91645	0.055308	NA
k__Bacteria;p__Actinobacteria;c__Actinobacteria;o__Propionibacteriales;f__Propionibacteriaceae;g__Acidipropionibacterium;s__Acidipropionibacterium_acidipropionici	1.84152	-2.12237	2.25193	-0.942468	0.345953	NA
k__Bacteria;p__Actinobacteria;c__Actinobacteria;o__Propionibacteriales;f__Propionibacteriaceae;g__Cutibacterium;s__Cutibacterium_acnes	1.89334	-2.82745	2.53338	-1.11608	0.264388	NA
k__Bacteria;p__Actinobacteria;c__Actinobacteria;o__Propionibacteriales;f__Propionibacteriaceae;g__Cutibacterium;s__Cutibacterium_avidum	8.3986	-2.83388	2.37866	-1.19138	0.233506	NA
k__Bacteria;p__Actinobacteria;c__Actinobacteria;o__Propionibacteriales;f__Propionibacteriaceae;g__Microlunatus;s__Microlunatus_phosphovorus	5.0504	-2.32248	1.93771	-1.19857	0.230695	NA
k__Bacteria;p__Actinobacteria;c__Actinobacteria;o__Propionibacteriales;f__Propionibacteriaceae;g__Propionibacterium;s__Propionibacterium_freudenreichii	1.7592	0.367275	2.30428	0.159388	0.873363	NA
k__Bacteria;p__Actinobacteria;c__Actinobacteria;o__Propionibacteriales;f__Propionibacteriaceae;g__Propionibacterium;s__Propionibacterium_sp_oral_taxon_193	0.987354	-1.57577	1.66754	-0.944968	0.344675	NA
k__Bacteria;p__Actinobacteria;c__Actinobacteria;o__Propionibacteriales;f__Propionibacteriaceae;g__Propionimicrobium;s__Propionimicrobium_sp_Marseille-P3275	11.3608	-5.34388	2.44768	-2.18324	0.0290182	NA
k__Bacteria;p__Actinobacteria;c__Actinobacteria;o__Propionibacteriales;f__Propionibacteriaceae;g__Pseudopropionibacterium;s__Pseudopropionibacterium_propionicum	12.552	-4.55191	2.09893	-2.16868	0.0301066	NA
k__Bacteria;p__Actinobacteria;c__Actinobacteria;o__Propionibacteriales;f__Propionibacteriaceae;g__Tessaracoccus;s__Tessaracoccus_flavescens	6.547	-0.968532	1.54353	-0.627477	0.530347	NA
k__Bacteria;p__Actinobacteria;c__Actinobacteria;o__Propionibacteriales;f__Propionibacteriaceae;g__Tessaracoccus;s__Tessaracoccus_flavus	0.205954	0.326584	3.20312	0.101958	0.91879	NA
k__Bacteria;p__Actinobacteria;c__Actinobacteria;o__Propionibacteriales;f__Propionibacteriaceae;g__Tessaracoccus;s__Tessaracoccus_sp_NSG39	7.85985	-4.54592	1.96654	-2.31163	0.020798	NA
k__Bacteria;p__Actinobacteria;c__Actinobacteria;o__Propionibacteriales;f__Propionibacteriaceae;g__Tessaracoccus;s__Tessaracoccus_sp_T25-30	6.0775	-4.51323	1.8291	-2.46746	0.0136075	NA
k__Bacteria;p__Actinobacteria;c__Actinobacteria;o__Pseudonocardiales;f__Pseudonocardiaceae;g__Actinoalloteichus;s__Actinoalloteichus_hoggarensis	1.04433	1.31667	2.37351	0.554738	0.579074	NA
k__Bacteria;p__Actinobacteria;c__Actinobacteria;o__Pseudonocardiales;f__Pseudonocardiaceae;g__Actinoalloteichus;s__Actinoalloteichus_hymeniacidonis	10.3404	-3.73232	2.18948	-1.70467	0.0882569	NA
k__Bacteria;p__Actinobacteria;c__Actinobacteria;o__Pseudonocardiales;f__Pseudonocardiaceae;g__Actinoalloteichus;s__Actinoalloteichus_sp_GBA129-24	2.03919	-0.472687	1.85478	-0.254849	0.79884	NA
k__Bacteria;p__Actinobacteria;c__Actinobacteria;o__Pseudonocardiales;f__Pseudonocardiaceae;g__Actinosynnema;s__Actinosynnema_mirum	2.1183	-2.34087	2.03269	-1.15161	0.249482	NA
k__Bacteria;p__Actinobacteria;c__Actinobacteria;o__Pseudonocardiales;f__Pseudonocardiaceae;g__Alloactinosynnema;s__Alloactinosynnema_sp_L-07	10.5468	-0.50318	2.12309	-0.237004	0.812654	NA
k__Bacteria;p__Actinobacteria;c__Actinobacteria;o__Pseudonocardiales;f__Pseudonocardiaceae;g__Amycolatopsis;s__Amycolatopsis_japonica	1.89813	-2.62619	2.69993	-0.972688	0.330709	NA
k__Bacteria;p__Actinobacteria;c__Actinobacteria;o__Pseudonocardiales;f__Pseudonocardiaceae;g__Amycolatopsis;s__Amycolatopsis_mediterranei	6.15924	-4.95239	1.71891	-2.88113	0.00396254	NA
k__Bacteria;p__Actinobacteria;c__Actinobacteria;o__Pseudonocardiales;f__Pseudonocardiaceae;g__Amycolatopsis;s__Amycolatopsis_methanolica	6.21578	-1.00041	1.76357	-0.567265	0.570534	NA
k__Bacteria;p__Actinobacteria;c__Actinobacteria;o__Pseudonocardiales;f__Pseudonocardiaceae;g__Amycolatopsis;s__Amycolatopsis_orientalis	5.24297	-2.60863	2.5366	-1.02839	0.303764	NA
k__Bacteria;p__Actinobacteria;c__Actinobacteria;o__Pseudonocardiales;f__Pseudonocardiaceae;g__Kibdelosporangium;s__Kibdelosporangium_phytohabitans	8.897	-5.21032	2.52931	-2.05997	0.039401	NA
k__Bacteria;p__Actinobacteria;c__Actinobacteria;o__Pseudonocardiales;f__Pseudonocardiaceae;g__Kutzneria;s__Kutzneria_albida	14.6459	-1.75083	1.59233	-1.09954	0.271532	NA
k__Bacteria;p__Actinobacteria;c__Actinobacteria;o__Pseudonocardiales;f__Pseudonocardiaceae;g__Lentzea;s__Lentzea_guizhouensis	1.09886	-3.671	2.2914	-1.60208	0.109138	NA
k__Bacteria;p__Actinobacteria;c__Actinobacteria;o__Pseudonocardiales;f__Pseudonocardiaceae;g__Prauserella;s__Prauserella_marina	0.444966	-1.59446	2.17322	-0.733687	0.463139	NA
k__Bacteria;p__Actinobacteria;c__Actinobacteria;o__Pseudonocardiales;f__Pseudonocardiaceae;g__Pseudonocardia;s__Pseudonocardia_dioxanivorans	4.54106	-2.75417	3.0283	-0.909475	0.3631	NA
k__Bacteria;p__Actinobacteria;c__Actinobacteria;o__Pseudonocardiales;f__Pseudonocardiaceae;g__Pseudonocardia;s__Pseudonocardia_sp_AL041005-10	1.23444	-1.03935	2.78381	-0.373356	0.708883	NA
k__Bacteria;p__Actinobacteria;c__Actinobacteria;o__Pseudonocardiales;f__Pseudonocardiaceae;g__Pseudonocardia;s__Pseudonocardia_sp_EC080625-04	0.451603	-0.721785	1.80751	-0.399326	0.689653	NA
k__Bacteria;p__Actinobacteria;c__Actinobacteria;o__Pseudonocardiales;f__Pseudonocardiaceae;g__Pseudonocardia;s__Pseudonocardia_sp_HH130629-09	1.32751	-3.96263	4.50426	-0.879752	0.378994	NA
k__Bacteria;p__Actinobacteria;c__Actinobacteria;o__Pseudonocardiales;f__Pseudonocardiaceae;g__Pseudonocardia;s__Pseudonocardia_sp_HH130630-07	0.868663	-0.889923	3.1572	-0.281871	0.778042	NA
k__Bacteria;p__Actinobacteria;c__Actinobacteria;o__Pseudonocardiales;f__Pseudonocardiaceae;g__Saccharomonospora;s__Saccharomonospora_viridis	2.4813	-1.44477	2.20876	-0.654108	0.513042	NA
k__Bacteria;p__Actinobacteria;c__Actinobacteria;o__Pseudonocardiales;f__Pseudonocardiaceae;g__Saccharopolyspora;s__Saccharopolyspora_erythraea	0.823048	-0.540618	2.63605	-0.205087	0.837505	NA
k__Bacteria;p__Actinobacteria;c__Actinobacteria;o__Pseudonocardiales;f__Pseudonocardiaceae;g__Saccharothrix;s__Saccharothrix_espanaensis	2.35655	-2.00449	2.94307	-0.68109	0.495815	NA
k__Bacteria;p__Actinobacteria;c__Actinobacteria;o__Streptomycetales;f__Streptomycetaceae;g__Kitasatospora;s__Kitasatospora_albolonga	0.0271324	-0.15745	5.83617	-0.0269782	0.978477	NA
k__Bacteria;p__Actinobacteria;c__Actinobacteria;o__Streptomycetales;f__Streptomycetaceae;g__Kitasatospora;s__Kitasatospora_aureofaciens	5.00373	-3.89492	2.76142	-1.41048	0.158399	NA
k__Bacteria;p__Actinobacteria;c__Actinobacteria;o__Streptomycetales;f__Streptomycetaceae;g__Kitasatospora;s__Kitasatospora_setae	0.0571043	-0.601942	5.83501	-0.10316	0.917836	NA
k__Bacteria;p__Actinobacteria;c__Actinobacteria;o__Streptomycetales;f__Streptomycetaceae;g__Streptomyces;s__Streptomyces_albireticuli	1.3427	-1.84394	3.4089	-0.54092	0.588562	NA
k__Bacteria;p__Actinobacteria;c__Actinobacteria;o__Streptomycetales;f__Streptomycetaceae;g__Streptomyces;s__Streptomyces_alboflavus	0.43426	-0.858804	5.83359	-0.147217	0.882961	NA
k__Bacteria;p__Actinobacteria;c__Actinobacteria;o__Streptomycetales;f__Streptomycetaceae;g__Streptomyces;s__Streptomyces_albulus	0.332523	-0.411409	5.83355	-0.0705246	0.943776	NA
k__Bacteria;p__Actinobacteria;c__Actinobacteria;o__Streptomycetales;f__Streptomycetaceae;g__Streptomyces;s__Streptomyces_albus	0.107987	-1.17856	3.14979	-0.374172	0.708277	NA
k__Bacteria;p__Actinobacteria;c__Actinobacteria;o__Streptomycetales;f__Streptomycetaceae;g__Streptomyces;s__Streptomyces_ambofaciens	0.67207	-0.988552	4.70744	-0.209998	0.833669	NA
k__Bacteria;p__Actinobacteria;c__Actinobacteria;o__Streptomycetales;f__Streptomycetaceae;g__Streptomyces;s__Streptomyces_autolyticus	0.0740113	-0.196455	5.83519	-0.0336673	0.973142	NA
k__Bacteria;p__Actinobacteria;c__Actinobacteria;o__Streptomycetales;f__Streptomycetaceae;g__Streptomyces;s__Streptomyces_avermitilis	0.274412	-1.977	3.69886	-0.53449	0.593003	NA
k__Bacteria;p__Actinobacteria;c__Actinobacteria;o__Streptomycetales;f__Streptomycetaceae;g__Streptomyces;s__Streptomyces_bingchenggensis	0.150447	-1.05013	4.38498	-0.239484	0.81073	NA
k__Bacteria;p__Actinobacteria;c__Actinobacteria;o__Streptomycetales;f__Streptomycetaceae;g__Streptomyces;s__Streptomyces_cattleya	0.0222429	-0.457316	5.83522	-0.0783717	0.937532	NA
k__Bacteria;p__Actinobacteria;c__Actinobacteria;o__Streptomycetales;f__Streptomycetaceae;g__Streptomyces;s__Streptomyces_clavuligerus	0.00965572	-0.144457	5.83642	-0.0247509	0.980254	NA
k__Bacteria;p__Actinobacteria;c__Actinobacteria;o__Streptomycetales;f__Streptomycetaceae;g__Streptomyces;s__Streptomyces_collinus	0.0957867	-0.270491	5.53876	-0.048836	0.96105	NA
k__Bacteria;p__Actinobacteria;c__Actinobacteria;o__Streptomycetales;f__Streptomycetaceae;g__Streptomyces;s__Streptomyces_cyaneogriseus	0.155619	-0.630873	5.83471	-0.108124	0.913897	NA
k__Bacteria;p__Actinobacteria;c__Actinobacteria;o__Streptomycetales;f__Streptomycetaceae;g__Streptomyces;s__Streptomyces_fulvissimus	0.0972129	-0.786191	4.49266	-0.174994	0.861084	NA
k__Bacteria;p__Actinobacteria;c__Actinobacteria;o__Streptomycetales;f__Streptomycetaceae;g__Streptomyces;s__Streptomyces_gilvosporeus	0.121082	-0.176558	3.13773	-0.0562693	0.955127	NA
k__Bacteria;p__Actinobacteria;c__Actinobacteria;o__Streptomycetales;f__Streptomycetaceae;g__Streptomyces;s__Streptomyces_glaucescens	1.03574	-1.42522	2.64223	-0.539401	0.58961	NA
k__Bacteria;p__Actinobacteria;c__Actinobacteria;o__Streptomycetales;f__Streptomycetaceae;g__Streptomyces;s__Streptomyces_globisporus	0.060565	0.267468	5.83563	0.0458337	0.963443	NA
k__Bacteria;p__Actinobacteria;c__Actinobacteria;o__Streptomycetales;f__Streptomycetaceae;g__Streptomyces;s__Streptomyces_griseochromogenes	0.215751	-0.327261	4.3699	-0.0748899	0.940302	NA
k__Bacteria;p__Actinobacteria;c__Actinobacteria;o__Streptomycetales;f__Streptomycetaceae;g__Streptomyces;s__Streptomyces_griseus	0.257879	0.110455	2.50416	0.0441086	0.964818	NA
k__Bacteria;p__Actinobacteria;c__Actinobacteria;o__Streptomycetales;f__Streptomycetaceae;g__Streptomyces;s__Streptomyces_hygroscopicus	0.130211	-0.177226	5.83591	-0.0303682	0.975773	NA
k__Bacteria;p__Actinobacteria;c__Actinobacteria;o__Streptomycetales;f__Streptomycetaceae;g__Streptomyces;s__Streptomyces_lincolnensis	1.24078	-1.63482	4.07649	-0.401036	0.688394	NA
k__Bacteria;p__Actinobacteria;c__Actinobacteria;o__Streptomycetales;f__Streptomycetaceae;g__Streptomyces;s__Streptomyces_lydicus	0.00965572	-0.144457	5.83642	-0.0247509	0.980254	NA
k__Bacteria;p__Actinobacteria;c__Actinobacteria;o__Streptomycetales;f__Streptomycetaceae;g__Streptomyces;s__Streptomyces_niveus	0.375169	-1.72798	3.4126	-0.506353	0.612609	NA
k__Bacteria;p__Actinobacteria;c__Actinobacteria;o__Streptomycetales;f__Streptomycetaceae;g__Streptomyces;s__Streptomyces_noursei	0.130211	-0.177226	5.83591	-0.0303682	0.975773	NA
k__Bacteria;p__Actinobacteria;c__Actinobacteria;o__Streptomycetales;f__Streptomycetaceae;g__Streptomyces;s__Streptomyces_pactum	0.122358	-1.16252	4.49155	-0.258824	0.795771	NA
k__Bacteria;p__Actinobacteria;c__Actinobacteria;o__Streptomycetales;f__Streptomycetaceae;g__Streptomyces;s__Streptomyces_parvulus	1.32965	0.930001	3.88395	0.239447	0.810759	NA
k__Bacteria;p__Actinobacteria;c__Actinobacteria;o__Streptomycetales;f__Streptomycetaceae;g__Streptomyces;s__Streptomyces_pluripotens	0.0936718	-1.06815	4.50782	-0.236955	0.812692	NA
k__Bacteria;p__Actinobacteria;c__Actinobacteria;o__Streptomycetales;f__Streptomycetaceae;g__Streptomyces;s__Streptomyces_pratensis	1.05161	-0.827492	1.98156	-0.417597	0.676242	NA
k__Bacteria;p__Actinobacteria;c__Actinobacteria;o__Streptomycetales;f__Streptomycetaceae;g__Streptomyces;s__Streptomyces_pristinaespiralis	0.357325	-1.24076	4.98859	-0.248719	0.803578	NA
k__Bacteria;p__Actinobacteria;c__Actinobacteria;o__Streptomycetales;f__Streptomycetaceae;g__Streptomyces;s__Streptomyces_puniciscabiei	0.101458	-0.112079	5.83562	-0.0192059	0.984677	NA
k__Bacteria;p__Actinobacteria;c__Actinobacteria;o__Streptomycetales;f__Streptomycetaceae;g__Streptomyces;s__Streptomyces_reticuli	0.433514	-1.92998	3.58873	-0.537788	0.590723	NA
k__Bacteria;p__Actinobacteria;c__Actinobacteria;o__Streptomycetales;f__Streptomycetaceae;g__Streptomyces;s__Streptomyces_rubrolavendulae	0.224004	-1.03408	3.15476	-0.327783	0.743076	NA
k__Bacteria;p__Actinobacteria;c__Actinobacteria;o__Streptomycetales;f__Streptomycetaceae;g__Streptomyces;s__Streptomyces_sampsonii	2.11981	-0.809663	2.91938	-0.277341	0.781518	NA
k__Bacteria;p__Actinobacteria;c__Actinobacteria;o__Streptomycetales;f__Streptomycetaceae;g__Streptomyces;s__Streptomyces_scabiei	0.803341	-1.04418	4.13204	-0.252703	0.800497	NA
k__Bacteria;p__Actinobacteria;c__Actinobacteria;o__Streptomycetales;f__Streptomycetaceae;g__Streptomyces;s__Streptomyces_silaceus	1.07355	-0.773032	2.03087	-0.380641	0.70347	NA
k__Bacteria;p__Actinobacteria;c__Actinobacteria;o__Streptomycetales;f__Streptomycetaceae;g__Streptomyces;s__Streptomyces_sp_4F	0.471269	-2.12573	2.74644	-0.773993	0.438935	NA
k__Bacteria;p__Actinobacteria;c__Actinobacteria;o__Streptomycetales;f__Streptomycetaceae;g__Streptomyces;s__Streptomyces_sp_769	0.056962	-0.340376	5.83513	-0.0583323	0.953484	NA
k__Bacteria;p__Actinobacteria;c__Actinobacteria;o__Streptomycetales;f__Streptomycetaceae;g__Streptomyces;s__Streptomyces_sp_CCM_MD2014	0.0386229	-0.379416	5.83591	-0.065014	0.948163	NA
k__Bacteria;p__Actinobacteria;c__Actinobacteria;o__Streptomycetales;f__Streptomycetaceae;g__Streptomyces;s__Streptomyces_sp_CFMR_7	3.14691	-1.92656	3.78922	-0.508432	0.611151	NA
k__Bacteria;p__Actinobacteria;c__Actinobacteria;o__Streptomycetales;f__Streptomycetaceae;g__Streptomyces;s__Streptomyces_sp_CNQ-509	0.88444	-1.99315	2.11206	-0.943701	0.345322	NA
k__Bacteria;p__Actinobacteria;c__Actinobacteria;o__Streptomycetales;f__Streptomycetaceae;g__Streptomyces;s__Streptomyces_sp_CdTB01	0.169501	-1.47459	4.28185	-0.344381	0.73056	NA
k__Bacteria;p__Actinobacteria;c__Actinobacteria;o__Streptomycetales;f__Streptomycetaceae;g__Streptomyces;s__Streptomyces_sp_FR-008	0.208133	-1.74729	2.71921	-0.642571	0.520503	NA
k__Bacteria;p__Actinobacteria;c__Actinobacteria;o__Streptomycetales;f__Streptomycetaceae;g__Streptomyces;s__Streptomyces_sp_MOE7	0.00965572	-0.144457	5.83642	-0.0247509	0.980254	NA
k__Bacteria;p__Actinobacteria;c__Actinobacteria;o__Streptomycetales;f__Streptomycetaceae;g__Streptomyces;s__Streptomyces_sp_Mg1	0.163665	-0.59034	5.83588	-0.101157	0.919426	NA
k__Bacteria;p__Actinobacteria;c__Actinobacteria;o__Streptomycetales;f__Streptomycetaceae;g__Streptomyces;s__Streptomyces_sp_PAMC_26508	0.0386229	-0.379416	5.83591	-0.065014	0.948163	NA
k__Bacteria;p__Actinobacteria;c__Actinobacteria;o__Streptomycetales;f__Streptomycetaceae;g__Streptomyces;s__Streptomyces_sp_RTd22	0.0487481	-0.31123	5.83629	-0.0533267	0.957472	NA
k__Bacteria;p__Actinobacteria;c__Actinobacteria;o__Streptomycetales;f__Streptomycetaceae;g__Streptomyces;s__Streptomyces_sp_S10(2016)	0.0221468	-0.186192	5.83639	-0.0319018	0.97455	NA
k__Bacteria;p__Actinobacteria;c__Actinobacteria;o__Streptomycetales;f__Streptomycetaceae;g__Streptomyces;s__Streptomyces_sp_S8	1.26832	-3.42869	2.78574	-1.2308	0.218398	NA
k__Bacteria;p__Actinobacteria;c__Actinobacteria;o__Streptomycetales;f__Streptomycetaceae;g__Streptomyces;s__Streptomyces_sp_SAT1	1.34144	-2.12566	3.22647	-0.658819	0.510012	NA
k__Bacteria;p__Actinobacteria;c__Actinobacteria;o__Streptomycetales;f__Streptomycetaceae;g__Streptomyces;s__Streptomyces_sp_SCSIO_03032	1.23782	-1.40663	3.56827	-0.394206	0.693429	NA
k__Bacteria;p__Actinobacteria;c__Actinobacteria;o__Streptomycetales;f__Streptomycetaceae;g__Streptomyces;s__Streptomyces_sp_SirexAA-E	0.209553	-1.37487	4.3218	-0.318124	0.750391	NA
k__Bacteria;p__Actinobacteria;c__Actinobacteria;o__Streptomycetales;f__Streptomycetaceae;g__Streptomyces;s__Streptomyces_sp_TN58	0.166999	-0.413853	5.83575	-0.0709169	0.943464	NA
k__Bacteria;p__Actinobacteria;c__Actinobacteria;o__Streptomycetales;f__Streptomycetaceae;g__Streptomyces;s__Streptomyces_venezuelae	0.0435046	-0.431162	5.83561	-0.0738846	0.941102	NA
k__Bacteria;p__Actinobacteria;c__Actinobacteria;o__Streptomycetales;f__Streptomycetaceae;g__Streptomyces;s__Streptomyces_vietnamensis	0.136736	-0.406499	5.83567	-0.0696576	0.944466	NA
k__Bacteria;p__Actinobacteria;c__Actinobacteria;o__Streptomycetales;f__Streptomycetaceae;g__Streptomyces;s__Streptomyces_violaceoruber	0.241936	0.567451	5.11099	0.111026	0.911596	NA
k__Bacteria;p__Actinobacteria;c__Actinobacteria;o__Streptomycetales;f__Streptomycetaceae;g__Streptomyces;s__Streptomyces_violaceusniger	0.134609	-1.17675	4.40554	-0.267106	0.789388	NA
k__Bacteria;p__Actinobacteria;c__Actinobacteria;o__Streptomycetales;f__Streptomycetaceae;g__Streptomyces;s__Streptomyces_xiamenensis	0.586374	-1.42603	2.09589	-0.68039	0.496257	NA
k__Bacteria;p__Actinobacteria;c__Actinobacteria;o__Streptosporangiales;f__Nocardiopsaceae;g__Nocardiopsis;s__Nocardiopsis_alba	0.218441	0.859672	3.07319	0.279733	0.779682	NA
k__Bacteria;p__Actinobacteria;c__Actinobacteria;o__Streptosporangiales;f__Nocardiopsaceae;g__Nocardiopsis;s__Nocardiopsis_dassonvillei	0.069586	-0.638568	5.83457	-0.109446	0.912849	NA
k__Bacteria;p__Actinobacteria;c__Actinobacteria;o__Streptosporangiales;f__Nocardiopsaceae;g__Thermobifida;s__Thermobifida_fusca	0.0442937	-0.376781	5.83602	-0.0645613	0.948523	NA
k__Bacteria;p__Actinobacteria;c__Actinobacteria;o__Streptosporangiales;f__Streptosporangiaceae;g__Nonomuraea;s__Nonomuraea_sp_ATCC_55076	0.832218	-2.27873	3.27871	-0.695006	0.487051	NA
k__Bacteria;p__Actinobacteria;c__Actinobacteria;o__Streptosporangiales;f__Streptosporangiaceae;g__Streptosporangium;s__Streptosporangium_roseum	0.0697369	-0.0620446	5.72271	-0.0108418	0.99135	NA
k__Bacteria;p__Actinobacteria;c__Actinobacteria;o__Streptosporangiales;f__Thermomonosporaceae;g__Thermomonospora;s__Thermomonospora_curvata	1.28737	-0.598508	3.14288	-0.190433	0.84897	NA
k__Bacteria;p__Actinobacteria;c__Actinobacteria;s__Actinobacteria_bacterium_IMCC26256	1.32045	-1.02583	3.38702	-0.30287	0.761989	NA
k__Bacteria;p__Actinobacteria;c__Coriobacteriia;o__Coriobacteriales;f__Atopobiaceae;g__Atopobium;s__Atopobium_parvulum	0.826353	-2.12553	2.50204	-0.849519	0.395593	NA
k__Bacteria;p__Actinobacteria;c__Coriobacteriia;o__Coriobacteriales;f__Atopobiaceae;g__Olsenella;s__Olsenella_sp_Marseille-P2300	0.122243	-1.44614	3.64566	-0.396673	0.691608	NA
k__Bacteria;p__Actinobacteria;c__Coriobacteriia;o__Coriobacteriales;f__Atopobiaceae;g__Olsenella;s__Olsenella_sp_oral_taxon_807	2.92105	0.276627	1.67041	0.165605	0.868468	NA
k__Bacteria;p__Actinobacteria;c__Coriobacteriia;o__Coriobacteriales;f__Atopobiaceae;g__Olsenella;s__Olsenella_uli	0.159825	-1.37125	3.16625	-0.433082	0.664955	NA
k__Bacteria;p__Actinobacteria;c__Coriobacteriia;o__Coriobacteriales;f__Coriobacteriaceae;g__Coriobacterium;s__Coriobacterium_glomerans	0.041971	-0.410253	5.835	-0.070309	0.943948	NA
k__Bacteria;p__Actinobacteria;c__Coriobacteriia;o__Coriobacteriales;f__Coriobacteriaceae;s__Coriobacteriaceae_bacterium_68-1-3	0.223218	-1.03548	3.14237	-0.329523	0.74176	NA
k__Bacteria;p__Actinobacteria;c__Coriobacteriia;o__Eggerthellales;f__Eggerthellaceae;g__Adlercreutzia;s__Adlercreutzia_equolifaciens	0.043449	-0.878212	5.83457	-0.150519	0.880355	NA
k__Bacteria;p__Actinobacteria;c__Coriobacteriia;o__Eggerthellales;f__Eggerthellaceae;g__Cryptobacterium;s__Cryptobacterium_curtum	0.911122	-1.68074	2.55876	-0.656857	0.511273	NA
k__Bacteria;p__Actinobacteria;c__Coriobacteriia;o__Eggerthellales;f__Eggerthellaceae;g__Denitrobacterium;s__Denitrobacterium_detoxificans	0.319957	-0.534584	2.54645	-0.209933	0.83372	NA
k__Bacteria;p__Actinobacteria;c__Coriobacteriia;o__Eggerthellales;f__Eggerthellaceae;g__Eggerthella;s__Eggerthella_lenta	0.361848	-1.72071	2.70465	-0.636206	0.524642	NA
k__Bacteria;p__Actinobacteria;c__Coriobacteriia;o__Eggerthellales;f__Eggerthellaceae;g__Eggerthella;s__Eggerthella_sp_YY7918	1.28922	-2.79875	1.91119	-1.4644	0.143084	NA
k__Bacteria;p__Actinobacteria;c__Coriobacteriia;o__Eggerthellales;f__Eggerthellaceae;g__Gordonibacter;s__Gordonibacter_massiliensis	1.68722	-1.19474	1.97846	-0.603871	0.54593	NA
k__Bacteria;p__Actinobacteria;c__Coriobacteriia;o__Eggerthellales;f__Eggerthellaceae;g__Phoenicibacter;s__Phoenicibacter_massiliensis	0.119729	-1.49757	4.40008	-0.34035	0.733593	NA
k__Bacteria;p__Actinobacteria;c__Coriobacteriia;o__Eggerthellales;f__Eggerthellaceae;g__Slackia;s__Slackia_heliotrinireducens	1.14961	-1.52345	1.96979	-0.773408	0.439281	NA
k__Bacteria;p__Actinobacteria;c__Rubrobacteria;o__Rubrobacterales;f__Rubrobacteraceae;g__Rubrobacter;s__Rubrobacter_radiotolerans	0.306207	-1.47257	1.96624	-0.74893	0.4539	NA
k__Bacteria;p__Actinobacteria;c__Rubrobacteria;o__Rubrobacterales;f__Rubrobacteraceae;g__Rubrobacter;s__Rubrobacter_xylanophilus	3.9937	-2.00159	1.98251	-1.00962	0.312675	NA
k__Bacteria;p__Actinobacteria;c__Thermoleophilia;o__Solirubrobacterales;f__Conexibacteraceae;g__Conexibacter;s__Conexibacter_woesei	0.823915	-1.19359	2.63985	-0.452144	0.651165	NA
k__Bacteria;p__Aquificae;c__Aquificae;o__Aquificales;f__Aquificaceae;g__Aquifex;s__Aquifex_aeolicus	0.569245	-1.26094	2.93182	-0.430088	0.667132	NA
k__Bacteria;p__Aquificae;c__Aquificae;o__Aquificales;f__Aquificaceae;g__Hydrogenobaculum;s__Hydrogenobaculum_sp_Y04AAS1	0.214381	-0.446068	5.03827	-0.088536	0.929451	NA
k__Bacteria;p__Aquificae;c__Aquificae;o__Aquificales;f__Aquificaceae;g__Thermocrinis;s__Thermocrinis_ruber	1.91133	-3.42115	2.35915	-1.45016	0.147013	NA
k__Bacteria;p__Aquificae;c__Aquificae;o__Aquificales;f__Hydrogenothermaceae;g__Persephonella;s__Persephonella_marina	0.139244	-0.424474	5.32101	-0.0797732	0.936418	NA
k__Bacteria;p__Aquificae;c__Aquificae;o__Aquificales;f__Hydrogenothermaceae;g__Sulfurihydrogenibium;s__Sulfurihydrogenibium_azorense	0.0696386	-0.942327	5.83419	-0.161518	0.871685	NA
k__Bacteria;p__Aquificae;c__Aquificae;o__Aquificales;f__Hydrogenothermaceae;g__Sulfurihydrogenibium;s__Sulfurihydrogenibium_sp_YO3AOP1	0.208628	-0.214292	3.13471	-0.068361	0.945498	NA
k__Bacteria;p__Aquificae;c__Aquificae;o__Desulfurobacteriales;f__Desulfurobacteriaceae;g__Desulfurobacterium;s__Desulfurobacterium_thermolithotrophum	0.718019	-1.57796	3.93574	-0.400932	0.68847	NA
k__Bacteria;p__Armatimonadetes;c__Fimbriimonadia;o__Fimbriimonadales;f__Fimbriimonadaceae;g__Fimbriimonas;s__Fimbriimonas_ginsengisoli	0.622066	-0.880934	5.83438	-0.15099	0.879983	NA
k__Bacteria;p__Bacteroidetes;c__Bacteroidia;o__Bacteroidales;f__Bacteroidaceae;g__Bacteroides;s__Bacteroides_caccae	0.0870836	-1.29217	5.83507	-0.221449	0.824743	NA
k__Bacteria;p__Bacteroidetes;c__Bacteroidia;o__Bacteroidales;f__Bacteroidaceae;g__Bacteroides;s__Bacteroides_caecimuris	0.0794463	-0.0520883	5.83539	-0.00892627	0.992878	NA
k__Bacteria;p__Bacteroidetes;c__Bacteroidia;o__Bacteroidales;f__Bacteroidaceae;g__Bacteroides;s__Bacteroides_cellulosilyticus	0.950494	-2.27466	1.89187	-1.20233	0.229234	NA
k__Bacteria;p__Bacteroidetes;c__Bacteroidia;o__Bacteroidales;f__Bacteroidaceae;g__Bacteroides;s__Bacteroides_dorei	2.33612	-3.67382	3.76522	-0.975727	0.3292	NA
k__Bacteria;p__Bacteroidetes;c__Bacteroidia;o__Bacteroidales;f__Bacteroidaceae;g__Bacteroides;s__Bacteroides_fragilis	0.853433	-0.514633	3.35155	-0.15355	0.877964	NA
k__Bacteria;p__Bacteroidetes;c__Bacteroidia;o__Bacteroidales;f__Bacteroidaceae;g__Bacteroides;s__Bacteroides_helcogenes	0.757461	0.141455	2.57948	0.0548388	0.956267	NA
k__Bacteria;p__Bacteroidetes;c__Bacteroidia;o__Bacteroidales;f__Bacteroidaceae;g__Bacteroides;s__Bacteroides_ovatus	0	NA	NA	NA	NA	NA
k__Bacteria;p__Bacteroidetes;c__Bacteroidia;o__Bacteroidales;f__Bacteroidaceae;g__Bacteroides;s__Bacteroides_salanitronis	0.793512	-1.04368	2.62907	-0.396978	0.691384	NA
k__Bacteria;p__Bacteroidetes;c__Bacteroidia;o__Bacteroidales;f__Bacteroidaceae;g__Bacteroides;s__Bacteroides_thetaiotaomicron	0	NA	NA	NA	NA	NA
k__Bacteria;p__Bacteroidetes;c__Bacteroidia;o__Bacteroidales;f__Bacteroidaceae;g__Bacteroides;s__Bacteroides_vulgatus	0.281058	0.49185	2.36412	0.208048	0.835191	NA
k__Bacteria;p__Bacteroidetes;c__Bacteroidia;o__Bacteroidales;f__Barnesiellaceae;g__Barnesiella;s__Barnesiella_viscericola	1.40515	0.146024	1.9836	0.0736157	0.941316	NA
k__Bacteria;p__Bacteroidetes;c__Bacteroidia;o__Bacteroidales;f__Dysgonamonadaceae;g__Proteiniphilum;s__Proteiniphilum_saccharofermentans	0.0832561	-0.904306	5.6206	-0.160891	0.872179	NA
k__Bacteria;p__Bacteroidetes;c__Bacteroidia;o__Bacteroidales;f__Odoribacteraceae;g__Odoribacter;s__Odoribacter_splanchnicus	1.3171	-1.9851	2.59806	-0.764072	0.444824	NA
k__Bacteria;p__Bacteroidetes;c__Bacteroidia;o__Bacteroidales;f__Paludibacteraceae;g__Paludibacter;s__Paludibacter_propionicigenes	0.111114	-0.0714593	5.4562	-0.0130969	0.98955	NA
k__Bacteria;p__Bacteroidetes;c__Bacteroidia;o__Bacteroidales;f__Porphyromonadaceae;g__Fermentimonas;s__Fermentimonas_caenicola	0.4623	-1.91831	2.02613	-0.946785	0.343748	NA
k__Bacteria;p__Bacteroidetes;c__Bacteroidia;o__Bacteroidales;f__Porphyromonadaceae;g__Petrimonas;s__Petrimonas_mucosa	0.0849746	-0.729368	5.83459	-0.125008	0.900517	NA
k__Bacteria;p__Bacteroidetes;c__Bacteroidia;o__Bacteroidales;f__Porphyromonadaceae;g__Porphyromonas;s__Porphyromonas_asaccharolytica	0.108289	0.105362	5.83586	0.0180542	0.985596	NA
k__Bacteria;p__Bacteroidetes;c__Bacteroidia;o__Bacteroidales;f__Porphyromonadaceae;g__Porphyromonas;s__Porphyromonas_gingivalis	0.121273	-0.581774	5.3589	-0.108562	0.91355	NA
k__Bacteria;p__Bacteroidetes;c__Bacteroidia;o__Bacteroidales;f__Prevotellaceae;g__Prevotella;s__Prevotella_dentalis	1.36727	0.0444416	2.35757	0.0188506	0.98496	NA
k__Bacteria;p__Bacteroidetes;c__Bacteroidia;o__Bacteroidales;f__Prevotellaceae;g__Prevotella;s__Prevotella_denticola	0.141333	-0.269789	4.3389	-0.062179	0.95042	NA
k__Bacteria;p__Bacteroidetes;c__Bacteroidia;o__Bacteroidales;f__Prevotellaceae;g__Prevotella;s__Prevotella_enoeca	0.0482786	-0.437502	5.83565	-0.0749706	0.940238	NA
k__Bacteria;p__Bacteroidetes;c__Bacteroidia;o__Bacteroidales;f__Prevotellaceae;g__Prevotella;s__Prevotella_fusca	0.360077	-0.962324	1.96168	-0.490561	0.623737	NA
k__Bacteria;p__Bacteroidetes;c__Bacteroidia;o__Bacteroidales;f__Prevotellaceae;g__Prevotella;s__Prevotella_intermedia	0.203981	-1.3509	5.31788	-0.25403	0.799473	NA
k__Bacteria;p__Bacteroidetes;c__Bacteroidia;o__Bacteroidales;f__Prevotellaceae;g__Prevotella;s__Prevotella_melaninogenica	0.291035	-0.789714	3.28934	-0.240083	0.810266	NA
k__Bacteria;p__Bacteroidetes;c__Bacteroidia;o__Bacteroidales;f__Prevotellaceae;g__Prevotella;s__Prevotella_ruminicola	0.00672822	-0.179361	5.83607	-0.0307332	0.975482	NA
k__Bacteria;p__Bacteroidetes;c__Bacteroidia;o__Bacteroidales;f__Prevotellaceae;g__Prevotella;s__Prevotella_sp_oral_taxon_299	0.323244	-0.979159	2.05246	-0.477066	0.633315	NA
k__Bacteria;p__Bacteroidetes;c__Bacteroidia;o__Bacteroidales;f__Rikenellaceae;g__Alistipes;s__Alistipes_finegoldii	0.798335	-1.10812	2.93889	-0.377054	0.706134	NA
k__Bacteria;p__Bacteroidetes;c__Bacteroidia;o__Bacteroidales;f__Rikenellaceae;g__Mucinivorans;s__Mucinivorans_hirudinis	0.0248864	-0.236796	5.83615	-0.040574	0.967636	NA
k__Bacteria;p__Bacteroidetes;c__Bacteroidia;o__Bacteroidales;f__Tannerellaceae;g__Parabacteroides;s__Parabacteroides_distasonis	0.0971409	-0.678793	4.46805	-0.151921	0.879249	NA
k__Bacteria;p__Bacteroidetes;c__Bacteroidia;o__Bacteroidales;f__Tannerellaceae;g__Parabacteroides;s__Parabacteroides_sp_CT06	0.0193114	-0.236186	5.83642	-0.0404676	0.96772	NA
k__Bacteria;p__Bacteroidetes;c__Bacteroidia;o__Bacteroidales;f__Tannerellaceae;g__Parabacteroides;s__Parabacteroides_sp_YL27	0.23951	-0.00976593	2.74319	-0.00356007	0.997159	NA
k__Bacteria;p__Bacteroidetes;c__Bacteroidia;o__Bacteroidales;f__Tannerellaceae;g__Tannerella;s__Tannerella_forsythia	0.591036	-0.222518	5.83642	-0.0381257	0.969587	NA
k__Bacteria;p__Bacteroidetes;c__Bacteroidia;o__Bacteroidales;f__Tannerellaceae;g__Tannerella;s__Tannerella_sp_oral_taxon_HOT-286	1.41825	-1.12388	2.05284	-0.547475	0.584052	NA
k__Bacteria;p__Bacteroidetes;c__Bacteroidia;o__Bacteroidales;g__Candidatus_Azobacteroides;s__Candidatus_Azobacteroides_pseudotrichonymphae	1.48249	-2.44952	2.79929	-0.875049	0.381547	NA
k__Bacteria;p__Bacteroidetes;c__Bacteroidia;o__Bacteroidales;s__Bacteroidales_bacterium_CF	10.0261	-4.14382	2.41481	-1.716	0.0861612	NA
k__Bacteria;p__Bacteroidetes;c__Bacteroidia;o__Marinilabiliales;f__Marinilabiliaceae;g__Alkalitalea;s__Alkalitalea_saponilacus	10.7131	-3.36296	2.28578	-1.47126	0.141222	NA
k__Bacteria;p__Bacteroidetes;c__Bacteroidia;o__Marinilabiliales;f__Prolixibacteraceae;g__Draconibacterium;s__Draconibacterium_orientale	0.893142	-1.33194	2.87951	-0.462558	0.643681	NA
k__Bacteria;p__Bacteroidetes;c__Bacteroidia;o__Marinilabiliales;f__Salinivirgaceae;g__Salinivirga;s__Salinivirga_cyanobacteriivorans	0.0644652	-0.41975	5.83606	-0.0719235	0.942663	NA
k__Bacteria;p__Bacteroidetes;c__Chitinophagia;o__Chitinophagales;f__Chitinophagaceae;g__Arachidicoccus;s__Arachidicoccus_sp_BS20	1.60852	-2.17094	3.63493	-0.597244	0.550345	NA
k__Bacteria;p__Bacteroidetes;c__Chitinophagia;o__Chitinophagales;f__Chitinophagaceae;g__Chitinophaga;s__Chitinophaga_pinensis	1.05418	-0.875779	2.1735	-0.402936	0.686995	NA
k__Bacteria;p__Bacteroidetes;c__Chitinophagia;o__Chitinophagales;f__Chitinophagaceae;g__Flavisolibacter;s__Flavisolibacter_sp_LCS9	0.265998	-0.501814	5.08237	-0.0987363	0.921348	NA
k__Bacteria;p__Bacteroidetes;c__Chitinophagia;o__Chitinophagales;f__Chitinophagaceae;g__Niabella;s__Niabella_ginsenosidivorans	0.565182	-1.13098	3.55667	-0.317987	0.750495	NA
k__Bacteria;p__Bacteroidetes;c__Chitinophagia;o__Chitinophagales;f__Chitinophagaceae;g__Niabella;s__Niabella_soli	0.761066	-0.296291	2.38894	-0.124026	0.901294	NA
k__Bacteria;p__Bacteroidetes;c__Chitinophagia;o__Chitinophagales;f__Chitinophagaceae;g__Niastella;s__Niastella_koreensis	0.403538	-1.38032	3.0799	-0.448171	0.65403	NA
k__Bacteria;p__Bacteroidetes;c__Cytophagia;o__Cytophagales;f__Amoebophilaceae;g__Candidatus_Amoebophilus;s__Candidatus_Amoebophilus_asiaticus	0.910877	-0.398191	2.51309	-0.158447	0.874105	NA
k__Bacteria;p__Bacteroidetes;c__Cytophagia;o__Cytophagales;f__Amoebophilaceae;g__Candidatus_Cardinium;s__Cardinium_endosymbiont_of_Encarsia_pergandiella	0.162415	-0.604754	5.27859	-0.114567	0.908788	NA
k__Bacteria;p__Bacteroidetes;c__Cytophagia;o__Cytophagales;f__Bernardetiaceae;g__Bernardetia;s__Bernardetia_litoralis	0.170023	0.462443	4.27433	0.108191	0.913844	NA
k__Bacteria;p__Bacteroidetes;c__Cytophagia;o__Cytophagales;f__Cyclobacteriaceae;g__Algoriphagus;s__Algoriphagus_sp_M8-2	0.147373	-0.605161	4.354	-0.13899	0.889458	NA
k__Bacteria;p__Bacteroidetes;c__Cytophagia;o__Cytophagales;f__Cyclobacteriaceae;g__Belliella;s__Belliella_baltica	0.105323	-1.68007	4.4991	-0.373424	0.708833	NA
k__Bacteria;p__Bacteroidetes;c__Cytophagia;o__Cytophagales;f__Cyclobacteriaceae;g__Cyclobacterium;s__Cyclobacterium_amurskyense	0.717911	-3.46936	3.54764	-0.977936	0.328106	NA
k__Bacteria;p__Bacteroidetes;c__Cytophagia;o__Cytophagales;f__Cyclobacteriaceae;g__Cyclobacterium;s__Cyclobacterium_marinum	0.501827	-1.54884	5.83084	-0.265629	0.790525	NA
k__Bacteria;p__Bacteroidetes;c__Cytophagia;o__Cytophagales;f__Cyclobacteriaceae;g__Echinicola;s__Echinicola_vietnamensis	0.0599289	-0.718748	5.82475	-0.123396	0.901794	NA
k__Bacteria;p__Bacteroidetes;c__Cytophagia;o__Cytophagales;f__Cytophagaceae;g__Cytophaga;s__Cytophaga_hutchinsonii	0.132725	-1.69673	3.17474	-0.534446	0.593033	NA
k__Bacteria;p__Bacteroidetes;c__Cytophagia;o__Cytophagales;f__Cytophagaceae;g__Dyadobacter;s__Dyadobacter_fermentans	0.078449	-0.465685	5.835	-0.0798089	0.936389	NA
k__Bacteria;p__Bacteroidetes;c__Cytophagia;o__Cytophagales;f__Cytophagaceae;g__Fibrella;s__Fibrella_sp_ES10-3-2-2	0.0366258	-0.658128	5.83599	-0.112771	0.910212	NA
k__Bacteria;p__Bacteroidetes;c__Cytophagia;o__Cytophagales;f__Cytophagaceae;g__Leadbetterella;s__Leadbetterella_byssophila	0.0282292	-0.310624	5.83604	-0.0532251	0.957553	NA
k__Bacteria;p__Bacteroidetes;c__Cytophagia;o__Cytophagales;f__Cytophagaceae;g__Runella;s__Runella_slithyformis	0.0519485	-0.61382	5.83568	-0.105184	0.91623	NA
k__Bacteria;p__Bacteroidetes;c__Cytophagia;o__Cytophagales;f__Cytophagaceae;g__Spirosoma;s__Spirosoma_aerolatum	0.179992	-2.19242	3.13828	-0.698607	0.484798	NA
k__Bacteria;p__Bacteroidetes;c__Cytophagia;o__Cytophagales;f__Cytophagaceae;g__Spirosoma;s__Spirosoma_montaniterrae	0.0446673	-0.261831	5.83603	-0.0448646	0.964215	NA
k__Bacteria;p__Bacteroidetes;c__Cytophagia;o__Cytophagales;f__Cytophagaceae;g__Spirosoma;s__Spirosoma_radiotolerans	0.12428	-1.17916	5.42775	-0.217246	0.828017	NA
k__Bacteria;p__Bacteroidetes;c__Cytophagia;o__Cytophagales;f__Cytophagaceae;g__Spirosoma;s__Spirosoma_rigui	0.148496	-0.385805	2.71513	-0.142095	0.887005	NA
k__Bacteria;p__Bacteroidetes;c__Cytophagia;o__Cytophagales;f__Flammeovirgaceae;g__Flammeovirga;s__Flammeovirga_sp_MY04	0.481471	-1.71705	5.82999	-0.29452	0.768361	NA
k__Bacteria;p__Bacteroidetes;c__Cytophagia;o__Cytophagales;f__Flammeovirgaceae;g__Marivirga;s__Marivirga_tractuosa	1.13771	-0.631281	2.80981	-0.22467	0.822236	NA
k__Bacteria;p__Bacteroidetes;c__Cytophagia;o__Cytophagales;f__Flammeovirgaceae;s__Flammeovirgaceae_bacterium_311	0.7741	-0.851039	4.0693	-0.209136	0.834342	NA
k__Bacteria;p__Bacteroidetes;c__Cytophagia;o__Cytophagales;f__Hymenobacteraceae;g__Hymenobacter;s__Hymenobacter_sedentarius	1.08909	-2.08757	1.90084	-1.09824	0.2721	NA
k__Bacteria;p__Bacteroidetes;c__Cytophagia;o__Cytophagales;f__Hymenobacteraceae;g__Hymenobacter;s__Hymenobacter_sp_APR13	1.42619	1.58897	1.83743	0.864778	0.387161	NA
k__Bacteria;p__Bacteroidetes;c__Cytophagia;o__Cytophagales;f__Hymenobacteraceae;g__Hymenobacter;s__Hymenobacter_sp_DG25A	0.298533	-1.79076	2.17653	-0.82276	0.410645	NA
k__Bacteria;p__Bacteroidetes;c__Cytophagia;o__Cytophagales;f__Hymenobacteraceae;g__Hymenobacter;s__Hymenobacter_sp_DG25B	3.21291	-1.33806	4.00952	-0.333721	0.73859	NA
k__Bacteria;p__Bacteroidetes;c__Cytophagia;o__Cytophagales;f__Hymenobacteraceae;g__Hymenobacter;s__Hymenobacter_sp_PAMC_26554	1.46968	-0.11328	2.30729	-0.0490966	0.960842	NA
k__Bacteria;p__Bacteroidetes;c__Cytophagia;o__Cytophagales;f__Hymenobacteraceae;g__Hymenobacter;s__Hymenobacter_sp_PAMC_26628	7.59189	-2.12261	1.57941	-1.34393	0.178972	NA
k__Bacteria;p__Bacteroidetes;c__Cytophagia;o__Cytophagales;f__Hymenobacteraceae;g__Hymenobacter;s__Hymenobacter_swuensis	1.06806	-1.71116	1.87	-0.915058	0.360161	NA
k__Bacteria;p__Bacteroidetes;c__Cytophagia;o__Cytophagales;f__Hymenobacteraceae;g__Pontibacter;s__Pontibacter_akesuensis	0.723723	-0.836422	4.84113	-0.172774	0.862829	NA
k__Bacteria;p__Bacteroidetes;c__Cytophagia;o__Cytophagales;f__Hymenobacteraceae;g__Pontibacter;s__Pontibacter_korlensis	1.06293	-2.99527	1.61788	-1.85135	0.0641192	NA
k__Bacteria;p__Bacteroidetes;c__Cytophagia;o__Cytophagales;f__Hymenobacteraceae;g__Rufibacter;s__Rufibacter_sp_DG15C	0.398057	-1.70387	2.50287	-0.680768	0.496018	NA
k__Bacteria;p__Bacteroidetes;c__Cytophagia;o__Cytophagales;f__Hymenobacteraceae;g__Rufibacter;s__Rufibacter_sp_DG31D	0.0430213	-0.404558	5.83624	-0.0693182	0.944736	NA
k__Bacteria;p__Bacteroidetes;c__Cytophagia;o__Cytophagales;f__Hymenobacteraceae;g__Rufibacter;s__Rufibacter_tibetensis	0.103069	-1.71041	4.46698	-0.382901	0.701793	NA
k__Bacteria;p__Bacteroidetes;c__Cytophagia;o__Cytophagales;f__Persicobacteraceae;g__Persicobacter;s__Persicobacter_sp_JZB09	0.0395618	-0.0747912	5.83615	-0.0128152	0.989775	NA
k__Bacteria;p__Bacteroidetes;c__Flavobacteriia;o__Flavobacteriales;f__Blattabacteriaceae;g__Blattabacterium;s__Blattabacterium_cuenoti	0.103429	-1.51479	5.83312	-0.259689	0.795104	NA
k__Bacteria;p__Bacteroidetes;c__Flavobacteriia;o__Flavobacteriales;f__Blattabacteriaceae;g__Blattabacterium;s__Blattabacterium_punctulatus	0.0475407	-0.487771	5.83571	-0.0835839	0.933387	NA
k__Bacteria;p__Bacteroidetes;c__Flavobacteriia;o__Flavobacteriales;f__Blattabacteriaceae;g__Blattabacterium;s__Blattabacterium_sp_(Blattella_germanica)	0.0146296	-0.117458	5.83646	-0.0201248	0.983944	NA
k__Bacteria;p__Bacteroidetes;c__Flavobacteriia;o__Flavobacteriales;f__Blattabacteriaceae;g__Blattabacterium;s__Blattabacterium_sp_(Mastotermes_darwiniensis)	0.124583	-0.860088	5.83464	-0.147411	0.882808	NA
k__Bacteria;p__Bacteroidetes;c__Flavobacteriia;o__Flavobacteriales;f__Blattabacteriaceae;g__Blattabacterium;s__Blattabacterium_sp_(Nauphoeta_cinerea)	0.228308	-1.67441	5.20926	-0.321429	0.747885	NA
k__Bacteria;p__Bacteroidetes;c__Flavobacteriia;o__Flavobacteriales;f__Crocinitomicaceae;g__Fluviicola;s__Fluviicola_taffensis	0.291571	-1.77036	3.55942	-0.497373	0.618926	NA
k__Bacteria;p__Bacteroidetes;c__Flavobacteriia;o__Flavobacteriales;f__Cryomorphaceae;g__Owenweeksia;s__Owenweeksia_hongkongensis	0.212808	-0.761981	4.15318	-0.183469	0.85443	NA
k__Bacteria;p__Bacteroidetes;c__Flavobacteriia;o__Flavobacteriales;f__Flavobacteriaceae;g__Aequorivita;s__Aequorivita_sublithincola	0.269643	-1.87668	2.48073	-0.756505	0.449346	NA
k__Bacteria;p__Bacteroidetes;c__Flavobacteriia;o__Flavobacteriales;f__Flavobacteriaceae;g__Algibacter;s__Algibacter_alginicilyticus	0.138119	-0.884293	3.68954	-0.239675	0.810582	NA
k__Bacteria;p__Bacteroidetes;c__Flavobacteriia;o__Flavobacteriales;f__Flavobacteriaceae;g__Arenibacter;s__Arenibacter_algicola	0.193534	-0.413187	5.10042	-0.0810104	0.935434	NA
k__Bacteria;p__Bacteroidetes;c__Flavobacteriia;o__Flavobacteriales;f__Flavobacteriaceae;g__Capnocytophaga;s__Capnocytophaga_canimorsus	0.19115	-1.1397	4.30746	-0.264588	0.791327	NA
k__Bacteria;p__Bacteroidetes;c__Flavobacteriia;o__Flavobacteriales;f__Flavobacteriaceae;g__Capnocytophaga;s__Capnocytophaga_haemolytica	0.0642184	-0.0448256	5.79179	-0.00773951	0.993825	NA
k__Bacteria;p__Bacteroidetes;c__Flavobacteriia;o__Flavobacteriales;f__Flavobacteriaceae;g__Capnocytophaga;s__Capnocytophaga_ochracea	0.0654604	-0.136687	5.83612	-0.0234209	0.981315	NA
k__Bacteria;p__Bacteroidetes;c__Flavobacteriia;o__Flavobacteriales;f__Flavobacteriaceae;g__Capnocytophaga;s__Capnocytophaga_sp_ChDC_OS43	0.111678	-1.30126	4.40377	-0.295488	0.767621	NA
k__Bacteria;p__Bacteroidetes;c__Flavobacteriia;o__Flavobacteriales;f__Flavobacteriaceae;g__Capnocytophaga;s__Capnocytophaga_sp_oral_taxon_323	0.0390924	-0.244854	5.8364	-0.0419529	0.966536	NA
k__Bacteria;p__Bacteroidetes;c__Flavobacteriia;o__Flavobacteriales;f__Flavobacteriaceae;g__Cellulophaga;s__Cellulophaga_algicola	0.100471	-0.459487	5.83441	-0.0787547	0.937228	NA
k__Bacteria;p__Bacteroidetes;c__Flavobacteriia;o__Flavobacteriales;f__Flavobacteriaceae;g__Cellulophaga;s__Cellulophaga_baltica	0.151626	-0.585992	4.34707	-0.134801	0.892769	NA
k__Bacteria;p__Bacteroidetes;c__Flavobacteriia;o__Flavobacteriales;f__Flavobacteriaceae;g__Cellulophaga;s__Cellulophaga_lytica	0.0937174	-0.133894	5.8347	-0.0229479	0.981692	NA
k__Bacteria;p__Bacteroidetes;c__Flavobacteriia;o__Flavobacteriales;f__Flavobacteriaceae;g__Chryseobacterium;s__Chryseobacterium_gallinarum	0.149726	-0.57421	5.83541	-0.098401	0.921614	NA
k__Bacteria;p__Bacteroidetes;c__Flavobacteriia;o__Flavobacteriales;f__Flavobacteriaceae;g__Chryseobacterium;s__Chryseobacterium_indologenes	0.0564126	-0.772139	5.83515	-0.132326	0.894727	NA
k__Bacteria;p__Bacteroidetes;c__Flavobacteriia;o__Flavobacteriales;f__Flavobacteriaceae;g__Chryseobacterium;s__Chryseobacterium_sp_IHB_B_10212	0.700982	-1.14342	5.83292	-0.196029	0.844587	NA
k__Bacteria;p__Bacteroidetes;c__Flavobacteriia;o__Flavobacteriales;f__Flavobacteriaceae;g__Chryseobacterium;s__Chryseobacterium_sp_IHB_B_17019	0.0324941	-0.777506	5.83527	-0.133242	0.894002	NA
k__Bacteria;p__Bacteroidetes;c__Flavobacteriia;o__Flavobacteriales;f__Flavobacteriaceae;g__Chryseobacterium;s__Chryseobacterium_sp_StRB126	0.232533	-1.09578	2.73071	-0.40128	0.688214	NA
k__Bacteria;p__Bacteroidetes;c__Flavobacteriia;o__Flavobacteriales;f__Flavobacteriaceae;g__Chryseobacterium;s__Chryseobacterium_sp_T16E-39	0.0628902	-0.637711	5.83413	-0.109307	0.912959	NA
k__Bacteria;p__Bacteroidetes;c__Flavobacteriia;o__Flavobacteriales;f__Flavobacteriaceae;g__Croceibacter;s__Croceibacter_atlanticus	0.0821857	-0.141717	5.83549	-0.0242854	0.980625	NA
k__Bacteria;p__Bacteroidetes;c__Flavobacteriia;o__Flavobacteriales;f__Flavobacteriaceae;g__Dokdonia;s__Dokdonia_donghaensis	0.0241346	-0.612921	5.83615	-0.105021	0.916359	NA
k__Bacteria;p__Bacteroidetes;c__Flavobacteriia;o__Flavobacteriales;f__Flavobacteriaceae;g__Dokdonia;s__Dokdonia_sp_4H-3-7-5	0.0710479	-0.751059	5.83581	-0.128698	0.897596	NA
k__Bacteria;p__Bacteroidetes;c__Flavobacteriia;o__Flavobacteriales;f__Flavobacteriaceae;g__Elizabethkingia;s__Elizabethkingia_anophelis	0.119734	-0.652837	5.8352	-0.111879	0.910919	NA
k__Bacteria;p__Bacteroidetes;c__Flavobacteriia;o__Flavobacteriales;f__Flavobacteriaceae;g__Elizabethkingia;s__Elizabethkingia_endophytica	0.185167	0.0556516	3.64374	0.0152732	0.987814	NA
k__Bacteria;p__Bacteroidetes;c__Flavobacteriia;o__Flavobacteriales;f__Flavobacteriaceae;g__Elizabethkingia;s__Elizabethkingia_genomosp_3	0.111765	-0.898069	5.43122	-0.165353	0.868666	NA
k__Bacteria;p__Bacteroidetes;c__Flavobacteriia;o__Flavobacteriales;f__Flavobacteriaceae;g__Elizabethkingia;s__Elizabethkingia_genomosp_4	0.629147	0.43476	5.83634	0.0744918	0.940619	NA
k__Bacteria;p__Bacteroidetes;c__Flavobacteriia;o__Flavobacteriales;f__Flavobacteriaceae;g__Elizabethkingia;s__Elizabethkingia_meningoseptica	0.169358	-1.26241	5.2476	-0.240569	0.809889	NA
k__Bacteria;p__Bacteroidetes;c__Flavobacteriia;o__Flavobacteriales;f__Flavobacteriaceae;g__Elizabethkingia;s__Elizabethkingia_miricola	0.00672822	-0.179361	5.83607	-0.0307332	0.975482	NA
k__Bacteria;p__Bacteroidetes;c__Flavobacteriia;o__Flavobacteriales;f__Flavobacteriaceae;g__Flavobacterium;s__Flavobacterium_branchiophilum	0.119994	-0.188296	5.35647	-0.035153	0.971958	NA
k__Bacteria;p__Bacteroidetes;c__Flavobacteriia;o__Flavobacteriales;f__Flavobacteriaceae;g__Flavobacterium;s__Flavobacterium_columnare	0.0846438	-0.968549	5.6068	-0.172745	0.862852	NA
k__Bacteria;p__Bacteroidetes;c__Flavobacteriia;o__Flavobacteriales;f__Flavobacteriaceae;g__Flavobacterium;s__Flavobacterium_communis	0.140651	-1.13108	5.83273	-0.19392	0.846239	NA
k__Bacteria;p__Bacteroidetes;c__Flavobacteriia;o__Flavobacteriales;f__Flavobacteriaceae;g__Flavobacterium;s__Flavobacterium_crassostreae	0.260422	-0.325252	5.83551	-0.0557368	0.955552	NA
k__Bacteria;p__Bacteroidetes;c__Flavobacteriia;o__Flavobacteriales;f__Flavobacteriaceae;g__Flavobacterium;s__Flavobacterium_gilvum	0.652241	-0.258107	5.83628	-0.0442245	0.964725	NA
k__Bacteria;p__Bacteroidetes;c__Flavobacteriia;o__Flavobacteriales;f__Flavobacteriaceae;g__Flavobacterium;s__Flavobacterium_indicum	0.0163678	-0.211044	5.83642	-0.0361599	0.971155	NA
k__Bacteria;p__Bacteroidetes;c__Flavobacteriia;o__Flavobacteriales;f__Flavobacteriaceae;g__Flavobacterium;s__Flavobacterium_johnsoniae	0.0193414	-0.138101	5.83619	-0.0236628	0.981122	NA
k__Bacteria;p__Bacteroidetes;c__Flavobacteriia;o__Flavobacteriales;f__Flavobacteriaceae;g__Flavobacterium;s__Flavobacterium_psychrophilum	0.05537	0.232995	5.83629	0.0399218	0.968155	NA
k__Bacteria;p__Bacteroidetes;c__Flavobacteriia;o__Flavobacteriales;f__Flavobacteriaceae;g__Formosa;s__Formosa_sp_Hel1_33_131	0.0144789	-0.496525	5.83607	-0.0850787	0.932199	NA
k__Bacteria;p__Bacteroidetes;c__Flavobacteriia;o__Flavobacteriales;f__Flavobacteriaceae;g__Formosa;s__Formosa_sp_Hel3_A1_48	0.0789919	0.351789	5.8353	0.0602863	0.951928	NA
k__Bacteria;p__Bacteroidetes;c__Flavobacteriia;o__Flavobacteriales;f__Flavobacteriaceae;g__Gramella;s__Gramella_flava	0.0664405	-0.595715	5.83519	-0.10209	0.918685	NA
k__Bacteria;p__Bacteroidetes;c__Flavobacteriia;o__Flavobacteriales;f__Flavobacteriaceae;g__Gramella;s__Gramella_forsetii	0.0979502	-0.108035	5.83446	-0.0185167	0.985227	NA
k__Bacteria;p__Bacteroidetes;c__Flavobacteriia;o__Flavobacteriales;f__Flavobacteriaceae;g__Gramella;s__Gramella_sp_LPB0144	0.0538594	-0.607917	5.83439	-0.104196	0.917014	NA
k__Bacteria;p__Bacteroidetes;c__Flavobacteriia;o__Flavobacteriales;f__Flavobacteriaceae;g__Lacinutrix;s__Lacinutrix_sp_5H-3-7-4	0.0144789	-0.496525	5.83607	-0.0850787	0.932199	NA
k__Bacteria;p__Bacteroidetes;c__Flavobacteriia;o__Flavobacteriales;f__Flavobacteriaceae;g__Lutibacter;s__Lutibacter_profundi	0.0193114	-0.236186	5.83642	-0.0404676	0.96772	NA
k__Bacteria;p__Bacteroidetes;c__Flavobacteriia;o__Flavobacteriales;f__Flavobacteriaceae;g__Lutibacter;s__Lutibacter_sp_LPB0138	0.0464321	-0.368939	5.83601	-0.0632177	0.949593	NA
k__Bacteria;p__Bacteroidetes;c__Flavobacteriia;o__Flavobacteriales;f__Flavobacteriaceae;g__Maribacter;s__Maribacter_sp_1_2014MBL_MicDiv	0.0456485	0.0796357	5.8357	0.0136463	0.989112	NA
k__Bacteria;p__Bacteroidetes;c__Flavobacteriia;o__Flavobacteriales;f__Flavobacteriaceae;g__Maribacter;s__Maribacter_sp_HTCC2170	0.0107343	0.212289	5.83624	0.0363742	0.970984	NA
k__Bacteria;p__Bacteroidetes;c__Flavobacteriia;o__Flavobacteriales;f__Flavobacteriaceae;g__Maribacter;s__Maribacter_sp_T28	0.168679	-1.09553	3.63571	-0.301325	0.763167	NA
k__Bacteria;p__Bacteroidetes;c__Flavobacteriia;o__Flavobacteriales;f__Flavobacteriaceae;g__Muricauda;s__Muricauda_lutaonensis	0.0144789	-0.496525	5.83607	-0.0850787	0.932199	NA
k__Bacteria;p__Bacteroidetes;c__Flavobacteriia;o__Flavobacteriales;f__Flavobacteriaceae;g__Muricauda;s__Muricauda_ruestringensis	0.0271324	-0.15745	5.83617	-0.0269782	0.978477	NA
k__Bacteria;p__Bacteroidetes;c__Flavobacteriia;o__Flavobacteriales;f__Flavobacteriaceae;g__Myroides;s__Myroides_odoratimimus	0.00672822	-0.179361	5.83607	-0.0307332	0.975482	NA
k__Bacteria;p__Bacteroidetes;c__Flavobacteriia;o__Flavobacteriales;f__Flavobacteriaceae;g__Myroides;s__Myroides_profundi	0.0259504	-0.160238	5.8363	-0.0274554	0.978097	NA
k__Bacteria;p__Bacteroidetes;c__Flavobacteriia;o__Flavobacteriales;f__Flavobacteriaceae;g__Myroides;s__Myroides_sp_A21	0.0435458	-0.457497	5.83539	-0.0784004	0.93751	NA
k__Bacteria;p__Bacteroidetes;c__Flavobacteriia;o__Flavobacteriales;f__Flavobacteriaceae;g__Myroides;s__Myroides_sp_ZB35	0.591036	-0.222518	5.83642	-0.0381257	0.969587	NA
k__Bacteria;p__Bacteroidetes;c__Flavobacteriia;o__Flavobacteriales;f__Flavobacteriaceae;g__Nonlabens;s__Nonlabens_dokdonensis	0.114801	-0.180972	5.83433	-0.0310184	0.975255	NA
k__Bacteria;p__Bacteroidetes;c__Flavobacteriia;o__Flavobacteriales;f__Flavobacteriaceae;g__Nonlabens;s__Nonlabens_sediminis	0.262008	2.01046	5.82717	0.345015	0.730083	NA
k__Bacteria;p__Bacteroidetes;c__Flavobacteriia;o__Flavobacteriales;f__Flavobacteriaceae;g__Nonlabens;s__Nonlabens_sp_MIC269	0.0706782	-0.588445	5.83522	-0.100844	0.919674	NA
k__Bacteria;p__Bacteroidetes;c__Flavobacteriia;o__Flavobacteriales;f__Flavobacteriaceae;g__Ornithobacterium;s__Ornithobacterium_rhinotracheale	0.0168966	-0.519216	5.83553	-0.0889749	0.929102	NA
k__Bacteria;p__Bacteroidetes;c__Flavobacteriia;o__Flavobacteriales;f__Flavobacteriaceae;g__Polaribacter;s__Polaribacter_reichenbachii	0.0144789	-0.496525	5.83607	-0.0850787	0.932199	NA
k__Bacteria;p__Bacteroidetes;c__Flavobacteriia;o__Flavobacteriales;f__Flavobacteriaceae;g__Polaribacter;s__Polaribacter_sp_BM10	0.0621995	-0.140007	5.83566	-0.0239917	0.980859	NA
k__Bacteria;p__Bacteroidetes;c__Flavobacteriia;o__Flavobacteriales;f__Flavobacteriaceae;g__Polaribacter;s__Polaribacter_sp_MED152	0.0107343	0.212289	5.83624	0.0363742	0.970984	NA
k__Bacteria;p__Bacteroidetes;c__Flavobacteriia;o__Flavobacteriales;f__Flavobacteriaceae;g__Polaribacter;s__Polaribacter_vadi	0.378555	-1.79571	2.91497	-0.616032	0.537874	NA
k__Bacteria;p__Bacteroidetes;c__Flavobacteriia;o__Flavobacteriales;f__Flavobacteriaceae;g__Psychroflexus;s__Psychroflexus_torquis	0.0338681	0.375561	5.8362	0.0643504	0.948691	NA
k__Bacteria;p__Bacteroidetes;c__Flavobacteriia;o__Flavobacteriales;f__Flavobacteriaceae;g__Riemerella;s__Riemerella_anatipestifer	0.0423184	-0.258583	5.83608	-0.0443076	0.964659	NA
k__Bacteria;p__Bacteroidetes;c__Flavobacteriia;o__Flavobacteriales;f__Flavobacteriaceae;g__Robiginitalea;s__Robiginitalea_biformata	0.130211	-0.177226	5.83591	-0.0303682	0.975773	NA
k__Bacteria;p__Bacteroidetes;c__Flavobacteriia;o__Flavobacteriales;f__Flavobacteriaceae;g__Salegentibacter;s__Salegentibacter_sp_T436	0.0860557	-0.60839	5.83535	-0.104259	0.916963	NA
k__Bacteria;p__Bacteroidetes;c__Flavobacteriia;o__Flavobacteriales;f__Flavobacteriaceae;g__Sediminicola;s__Sediminicola_sp_YIK13	0.0357092	-0.348322	5.83593	-0.0596858	0.952406	NA
k__Bacteria;p__Bacteroidetes;c__Flavobacteriia;o__Flavobacteriales;f__Flavobacteriaceae;g__Seonamhaeicola;s__Seonamhaeicola_sp_S2-3	0.0213578	-0.262644	5.83624	-0.0450022	0.964106	NA
k__Bacteria;p__Bacteroidetes;c__Flavobacteriia;o__Flavobacteriales;f__Flavobacteriaceae;g__Siansivirga;s__Siansivirga_zeaxanthinifaciens	0.101405	-0.937834	5.45497	-0.171923	0.863498	NA
k__Bacteria;p__Bacteroidetes;c__Flavobacteriia;o__Flavobacteriales;f__Flavobacteriaceae;g__Tenacibaculum;s__Tenacibaculum_dicentrarchi	0.113465	-0.326976	4.42706	-0.0738583	0.941123	NA
k__Bacteria;p__Bacteroidetes;c__Flavobacteriia;o__Flavobacteriales;f__Flavobacteriaceae;g__Tenacibaculum;s__Tenacibaculum_sp_LPB0136	0.101776	0.0408296	5.83533	0.00699696	0.994417	NA
k__Bacteria;p__Bacteroidetes;c__Flavobacteriia;o__Flavobacteriales;f__Flavobacteriaceae;g__Weeksella;s__Weeksella_virosa	0.0138668	0.342471	5.83624	0.0586801	0.953207	NA
k__Bacteria;p__Bacteroidetes;c__Flavobacteriia;o__Flavobacteriales;f__Flavobacteriaceae;g__Wenyingzhuangia;s__Wenyingzhuangia_fucanilytica	0.101863	-0.188645	5.52112	-0.0341678	0.972743	NA
k__Bacteria;p__Bacteroidetes;c__Flavobacteriia;o__Flavobacteriales;f__Flavobacteriaceae;g__Winogradskyella;s__Winogradskyella_sp_J14-2	0.280285	-1.08883	2.27498	-0.478609	0.632217	NA
k__Bacteria;p__Bacteroidetes;c__Flavobacteriia;o__Flavobacteriales;f__Flavobacteriaceae;g__Winogradskyella;s__Winogradskyella_sp_PG-2	0.172265	-0.908451	3.65752	-0.248379	0.803841	NA
k__Bacteria;p__Bacteroidetes;c__Flavobacteriia;o__Flavobacteriales;f__Flavobacteriaceae;g__Zobellia;s__Zobellia_galactanivorans	0.432292	-0.770924	2.3013	-0.334995	0.737629	NA
k__Bacteria;p__Bacteroidetes;c__Flavobacteriia;o__Flavobacteriales;f__Flavobacteriaceae;g__Zunongwangia;s__Zunongwangia_profunda	0.333398	-1.05291	1.85106	-0.568816	0.569481	NA
k__Bacteria;p__Bacteroidetes;c__Flavobacteriia;o__Flavobacteriales;f__Flavobacteriaceae;s__Flavobacteriaceae_bacterium_3519-10	0.249335	-1.67173	3.16635	-0.527968	0.597522	NA
k__Bacteria;p__Bacteroidetes;c__Flavobacteriia;o__Flavobacteriales;f__Flavobacteriaceae;s__Flavobacteriaceae_bacterium_UJ101	0.381101	-0.50701	2.01028	-0.252208	0.80088	NA
k__Bacteria;p__Bacteroidetes;c__Flavobacteriia;o__Flavobacteriales;g__Candidatus_Sulcia;s__Candidatus_Sulcia_muelleri	0.0910392	-0.08092	5.53052	-0.0146315	0.988326	NA
k__Bacteria;p__Bacteroidetes;c__Flavobacteriia;o__Flavobacteriales;g__Candidatus_Walczuchella;s__Candidatus_Walczuchella_monophlebidarum	14.0206	0.292712	1.04366	0.280467	0.77912	NA
k__Bacteria;p__Bacteroidetes;c__Saprospiria;o__Saprospirales;f__Haliscomenobacteraceae;g__Haliscomenobacter;s__Haliscomenobacter_hydrossis	9.62178	0.169147	1.07494	0.157355	0.874965	NA
k__Bacteria;p__Bacteroidetes;c__Saprospiria;o__Saprospirales;f__Saprospiraceae;g__Saprospira;s__Saprospira_grandis	14.6921	-0.663235	1.03727	-0.639402	0.522561	NA
k__Bacteria;p__Bacteroidetes;c__Sphingobacteriia;o__Sphingobacteriales;f__Sphingobacteriaceae;g__Mucilaginibacter;s__Mucilaginibacter_sp_BJC16-A31	13.2234	1.17257	1.50495	0.779147	0.435893	NA
k__Bacteria;p__Bacteroidetes;c__Sphingobacteriia;o__Sphingobacteriales;f__Sphingobacteriaceae;g__Mucilaginibacter;s__Mucilaginibacter_sp_PAMC_26640	5.54027	-1.14282	0.923523	-1.23745	0.215918	NA
k__Bacteria;p__Bacteroidetes;c__Sphingobacteriia;o__Sphingobacteriales;f__Sphingobacteriaceae;g__Pedobacter;s__Pedobacter_cryoconitis	6.98243	-1.77674	1.07076	-1.65934	0.0970481	NA
k__Bacteria;p__Bacteroidetes;c__Sphingobacteriia;o__Sphingobacteriales;f__Sphingobacteriaceae;g__Pedobacter;s__Pedobacter_heparinus	0.180956	-1.65045	2.69476	-0.612467	0.540229	NA
k__Bacteria;p__Bacteroidetes;c__Sphingobacteriia;o__Sphingobacteriales;f__Sphingobacteriaceae;g__Pedobacter;s__Pedobacter_sp_PACM_27299	0.121966	-0.35161	5.43227	-0.0647262	0.948392	NA
k__Bacteria;p__Bacteroidetes;c__Sphingobacteriia;o__Sphingobacteriales;f__Sphingobacteriaceae;g__Pedobacter;s__Pedobacter_steynii	0.267499	-1.03956	2.13787	-0.486262	0.626781	NA
k__Bacteria;p__Bacteroidetes;c__Sphingobacteriia;o__Sphingobacteriales;f__Sphingobacteriaceae;g__Pseudopedobacter;s__Pseudopedobacter_saltans	0.0915082	-1.27726	5.83427	-0.218923	0.82671	NA
k__Bacteria;p__Bacteroidetes;c__Sphingobacteriia;o__Sphingobacteriales;f__Sphingobacteriaceae;g__Solitalea;s__Solitalea_canadensis	0.104377	-1.35939	5.83224	-0.233083	0.815697	NA
k__Bacteria;p__Bacteroidetes;c__Sphingobacteriia;o__Sphingobacteriales;f__Sphingobacteriaceae;g__Sphingobacterium;s__Sphingobacterium_sp_21	0.067931	0.110409	5.8361	0.0189184	0.984906	NA
k__Bacteria;p__Bacteroidetes;c__Sphingobacteriia;o__Sphingobacteriales;f__Sphingobacteriaceae;g__Sphingobacterium;s__Sphingobacterium_sp_B29	0.269214	0.385785	2.50122	0.154238	0.877422	NA
k__Bacteria;p__Bacteroidetes;c__Sphingobacteriia;o__Sphingobacteriales;f__Sphingobacteriaceae;g__Sphingobacterium;s__Sphingobacterium_sp_G1-14	0.604339	-1.35625	2.84207	-0.477205	0.633216	NA
k__Bacteria;p__Bacteroidetes;c__Sphingobacteriia;o__Sphingobacteriales;f__Sphingobacteriaceae;g__Sphingobacterium;s__Sphingobacterium_sp_ML3W	0.342271	0.874608	1.93026	0.453104	0.650474	NA
k__Bacteria;p__Bacteroidetes;c__Sphingobacteriia;o__Sphingobacteriales;f__Sphingobacteriaceae;s__Sphingobacteriaceae_bacterium_GW460-11-11-14-LB5	0.715487	-1.93484	1.84601	-1.04812	0.294584	NA
k__Bacteria;p__Bacteroidetes;o__Bacteroidetes_Order_II_Incertae_sedis;f__Rhodothermaceae;g__Rhodothermus;s__Rhodothermus_marinus	0.393909	-0.545261	1.94187	-0.280792	0.77887	NA
k__Bacteria;p__Bacteroidetes;o__Bacteroidetes_Order_II_Incertae_sedis;f__Rhodothermaceae;g__Salinibacter;s__Salinibacter_ruber	8.92617	3.68935	1.31896	2.79716	0.00515541	NA
k__Bacteria;p__Bacteroidetes;o__Bacteroidetes_Order_II_Incertae_sedis;f__Rhodothermaceae;s__Rhodothermaceae_bacterium_RA	4.07164	-0.663483	1.06528	-0.622825	0.533399	NA
k__Bacteria;p__Caldiserica;c__Caldisericia;o__Caldisericales;f__Caldisericaceae;g__Caldisericum;s__Caldisericum_exile	12.0384	0.939823	1.07682	0.872774	0.382786	NA
k__Bacteria;p__Calditrichaeota;c__Calditrichae;o__Calditrichales;f__Calditrichaceae;g__Caldithrix;s__Caldithrix_abyssi	13.5404	1.42581	1.12818	1.26381	0.206297	NA
k__Bacteria;p__Candidatus_Cloacimonetes;g__Candidatus_Cloacimonas;s__Candidatus_Cloacimonas_acidaminovorans	2.25041	0.102985	1.23789	0.0831946	0.933697	NA
k__Bacteria;p__Candidatus_Saccharibacteria;s__Candidatus_Saccharibacteria_oral_taxon_TM7x	1.41998	1.83393	1.05637	1.73606	0.0825535	NA
k__Bacteria;p__Chlamydiae;c__Chlamydiia;o__Chlamydiales;f__Chlamydiaceae;g__Chlamydia;s__Chlamydia_avium	2.9057	-0.374507	1.30603	-0.286751	0.774303	NA
k__Bacteria;p__Chlamydiae;c__Chlamydiia;o__Chlamydiales;f__Chlamydiaceae;g__Chlamydia;s__Chlamydia_caviae	3.13339	0.513553	1.0784	0.476218	0.633919	NA
k__Bacteria;p__Chlamydiae;c__Chlamydiia;o__Chlamydiales;f__Chlamydiaceae;g__Chlamydia;s__Chlamydia_felis	0.925335	3.04186	1.75211	1.73611	0.0825436	NA
k__Bacteria;p__Chlamydiae;c__Chlamydiia;o__Chlamydiales;f__Chlamydiaceae;g__Chlamydia;s__Chlamydia_gallinacea	0.0688244	-0.363725	5.83611	-0.0623232	0.950305	NA
k__Bacteria;p__Chlamydiae;c__Chlamydiia;o__Chlamydiales;f__Chlamydiaceae;g__Chlamydia;s__Chlamydia_muridarum	0.914739	0.829296	1.81974	0.455721	0.648591	NA
k__Bacteria;p__Chlamydiae;c__Chlamydiia;o__Chlamydiales;f__Chlamydiaceae;g__Chlamydia;s__Chlamydia_pecorum	0.3302	-1.36652	2.21692	-0.616406	0.537627	NA
k__Bacteria;p__Chlamydiae;c__Chlamydiia;o__Chlamydiales;f__Chlamydiaceae;g__Chlamydia;s__Chlamydia_pneumoniae	0.0445008	-0.137936	5.83541	-0.0236378	0.981142	NA
k__Bacteria;p__Chlamydiae;c__Chlamydiia;o__Chlamydiales;f__Chlamydiaceae;g__Chlamydia;s__Chlamydia_trachomatis	0.123799	0.424997	3.70187	0.114806	0.908599	NA
k__Bacteria;p__Chlamydiae;c__Chlamydiia;o__Parachlamydiales;f__Parachlamydiaceae;g__Candidatus_Protochlamydia;s__Protochlamydia_naegleriophila	0.902474	2.83767	1.8093	1.56838	0.116792	NA
k__Bacteria;p__Chlamydiae;c__Chlamydiia;o__Parachlamydiales;f__Parachlamydiaceae;g__Parachlamydia;s__Parachlamydia_acanthamoebae	0.365315	-0.55034	2.16913	-0.253715	0.799716	NA
k__Bacteria;p__Chlamydiae;c__Chlamydiia;o__Parachlamydiales;f__Simkaniaceae;g__Simkania;s__Simkania_negevensis	0.285476	0.345206	2.48749	0.138777	0.889627	NA
k__Bacteria;p__Chlamydiae;c__Chlamydiia;o__Parachlamydiales;f__Waddliaceae;g__Waddlia;s__Waddlia_chondrophila	1.19926	-0.090359	1.79968	-0.0502085	0.959956	NA
k__Bacteria;p__Chlorobi;c__Chlorobia;o__Chlorobiales;f__Chlorobiaceae;g__Chlorobaculum;s__Chlorobaculum_limnaeum	0.677454	-1.17712	1.85098	-0.635943	0.524814	NA
k__Bacteria;p__Chlorobi;c__Chlorobia;o__Chlorobiales;f__Chlorobiaceae;g__Chlorobaculum;s__Chlorobaculum_parvum	1.76245	-1.99698	2.3611	-0.84578	0.397675	NA
k__Bacteria;p__Chlorobi;c__Chlorobia;o__Chlorobiales;f__Chlorobiaceae;g__Chlorobaculum;s__Chlorobaculum_tepidum	0.419618	-1.36343	2.42884	-0.561349	0.57456	NA
k__Bacteria;p__Chlorobi;c__Chlorobia;o__Chlorobiales;f__Chlorobiaceae;g__Chlorobium;s__Chlorobium_chlorochromatii	1.71971	0.00636726	1.76951	0.00359833	0.997129	NA
k__Bacteria;p__Chlorobi;c__Chlorobia;o__Chlorobiales;f__Chlorobiaceae;g__Chlorobium;s__Chlorobium_limicola	0.443915	-0.389689	2.0036	-0.194495	0.845788	NA
k__Bacteria;p__Chlorobi;c__Chlorobia;o__Chlorobiales;f__Chlorobiaceae;g__Chlorobium;s__Chlorobium_phaeobacteroides	1.61283	-4.27749	1.78265	-2.39951	0.0164168	NA
k__Bacteria;p__Chlorobi;c__Chlorobia;o__Chlorobiales;f__Chlorobiaceae;g__Chlorobium;s__Chlorobium_phaeovibrioides	1.96981	1.71244	1.52897	1.12	0.262715	NA
k__Bacteria;p__Chlorobi;c__Chlorobia;o__Chlorobiales;f__Chlorobiaceae;g__Chloroherpeton;s__Chloroherpeton_thalassium	0.293336	0.745737	2.453	0.30401	0.76112	NA
k__Bacteria;p__Chlorobi;c__Chlorobia;o__Chlorobiales;f__Chlorobiaceae;g__Pelodictyon;s__Pelodictyon_luteolum	1.64418	3.19759	1.84254	1.73542	0.0826663	NA
k__Bacteria;p__Chlorobi;c__Chlorobia;o__Chlorobiales;f__Chlorobiaceae;g__Pelodictyon;s__Pelodictyon_phaeoclathratiforme	0.459765	-1.41459	1.54268	-0.916973	0.359157	NA
k__Bacteria;p__Chlorobi;c__Chlorobia;o__Chlorobiales;f__Chlorobiaceae;g__Prosthecochloris;s__Prosthecochloris_aestuarii	0.501881	1.28347	2.21226	0.580161	0.561806	NA
k__Bacteria;p__Chlorobi;c__Chlorobia;o__Chlorobiales;f__Chlorobiaceae;g__Prosthecochloris;s__Prosthecochloris_sp_CIB_2401	0.333579	0.933527	2.78777	0.334866	0.737726	NA
k__Bacteria;p__Chlorobi;c__Chlorobia;o__Chlorobiales;f__Chlorobiaceae;g__Prosthecochloris;s__Prosthecochloris_sp_GSB1	0.110839	1.62825	5.83546	0.279026	0.780225	NA
k__Bacteria;p__Chlorobi;c__Chlorobia;o__Chlorobiales;f__Chlorobiaceae;g__Prosthecochloris;s__Prosthecochloris_sp_HL-130-GSB	0.202483	-0.732186	3.15012	-0.232431	0.816203	NA
k__Bacteria;p__Chloroflexi;c__Anaerolineae;o__Anaerolineales;f__Anaerolineaceae;g__Anaerolinea;s__Anaerolinea_thermophila	0.989524	-0.411108	1.67809	-0.244986	0.806467	NA
k__Bacteria;p__Chloroflexi;c__Anaerolineae;o__Anaerolineales;f__Anaerolineaceae;g__Brevefilum;s__Brevefilum_fermentans	1.47479	-0.866781	2.58519	-0.335287	0.737409	NA
k__Bacteria;p__Chloroflexi;c__Anaerolineae;o__Anaerolineales;f__Anaerolineaceae;s__Anaerolineaceae_bacterium_oral_taxon_439	0.510764	-0.367884	2.30963	-0.159282	0.873446	NA
k__Bacteria;p__Chloroflexi;c__Caldilineae;o__Caldilineales;f__Caldilineaceae;g__Caldilinea;s__Caldilinea_aerophila	0.534218	-0.88006	1.90017	-0.463148	0.643258	NA
k__Bacteria;p__Chloroflexi;c__Chloroflexia;o__Chloroflexales;f__Chloroflexaceae;g__Chloroflexus;s__Chloroflexus_aggregans	1.56986	-0.192259	1.70757	-0.112592	0.910354	NA
k__Bacteria;p__Chloroflexi;c__Chloroflexia;o__Chloroflexales;f__Roseiflexaceae;g__Roseiflexus;s__Roseiflexus_castenholzii	0.862005	-2.15647	2.84644	-0.757601	0.44869	NA
k__Bacteria;p__Chloroflexi;c__Chloroflexia;o__Chloroflexales;f__Roseiflexaceae;g__Roseiflexus;s__Roseiflexus_sp_RS-1	0.222063	0.0547523	4.24743	0.0128907	0.989715	NA
k__Bacteria;p__Chloroflexi;c__Dehalococcoidia;g__Dehalogenimonas;s__Dehalogenimonas_formicexedens	0.439124	0.594126	1.76118	0.337346	0.735856	NA
k__Bacteria;p__Chloroflexi;c__Dehalococcoidia;g__Dehalogenimonas;s__Dehalogenimonas_lykanthroporepellens	0.668775	0.954901	1.92567	0.49588	0.619979	NA
k__Bacteria;p__Chloroflexi;c__Dehalococcoidia;o__Dehalococcoidales;f__Dehalococcoidaceae;g__Dehalococcoides;s__Dehalococcoides_mccartyi	0.892429	-0.841016	2.60536	-0.322803	0.746845	NA
k__Bacteria;p__Chloroflexi;c__Thermomicrobia;o__Sphaerobacterales;f__Sphaerobacteraceae;g__Sphaerobacter;s__Sphaerobacter_thermophilus	1.18184	-0.35466	1.51439	-0.234193	0.814835	NA
k__Bacteria;p__Chrysiogenetes;c__Chrysiogenetes;o__Chrysiogenales;f__Chrysiogenaceae;g__Desulfurispirillum;s__Desulfurispirillum_indicum	0.489083	-0.821769	2.48582	-0.330583	0.740959	NA
k__Bacteria;p__Cyanobacteria;c__Gloeobacteria;o__Gloeobacterales;f__Gloeobacteraceae;g__Gloeobacter;s__Gloeobacter_kilaueensis	1.01438	3.72196	2.99182	1.24404	0.213483	NA
k__Bacteria;p__Cyanobacteria;c__Gloeobacteria;o__Gloeobacterales;f__Gloeobacteraceae;g__Gloeobacter;s__Gloeobacter_violaceus	0.397804	-0.920032	1.99095	-0.462108	0.644004	NA
k__Bacteria;p__Cyanobacteria;o__Chroococcales;f__Aphanothecaceae;g__Candidatus_Atelocyanobacterium;s__Candidatus_Atelocyanobacterium_thalassa	0.474767	-0.659479	1.72191	-0.382992	0.701726	NA
k__Bacteria;p__Cyanobacteria;o__Chroococcales;f__Aphanothecaceae;g__Halothece;s__Halothece_sp_PCC_7418	1.99376	-0.41284	1.78843	-0.23084	0.817439	NA
k__Bacteria;p__Cyanobacteria;o__Chroococcales;f__Chroococcaceae;g__Geminocystis;s__Geminocystis_sp_NIES-3708	0.0598083	-0.726482	5.83476	-0.124509	0.900912	NA
k__Bacteria;p__Cyanobacteria;o__Chroococcales;f__Chroococcaceae;g__Geminocystis;s__Geminocystis_sp_NIES-3709	0.11771	-0.0720961	4.40835	-0.0163544	0.986952	NA
k__Bacteria;p__Cyanobacteria;o__Chroococcales;f__Cyanobacteriaceae;g__Cyanobacterium;s__Cyanobacterium_aponinum	0.218734	-1.00991	3.63367	-0.277931	0.781066	NA
k__Bacteria;p__Cyanobacteria;o__Chroococcales;f__Microcystaceae;g__Microcystis;s__Microcystis_aeruginosa	0.0620365	-0.248432	5.83504	-0.0425759	0.96604	NA
k__Bacteria;p__Cyanobacteria;o__Chroococcidiopsidales;f__Chroococcidiopsidaceae;g__Chroococcidiopsis;s__Chroococcidiopsis_thermalis	0.263402	-1.47093	5.15141	-0.28554	0.77523	NA
k__Bacteria;p__Cyanobacteria;o__Nostocales;f__Hapalosiphonaceae;g__Fischerella;s__Fischerella_sp_NIES-3754	0.268267	-0.693881	3.47722	-0.199551	0.841832	NA
k__Bacteria;p__Cyanobacteria;o__Nostocales;f__Nostocaceae;g__Anabaena;s__Anabaena_cylindrica	1.58971	-0.0863902	1.41599	-0.0610106	0.951351	NA
k__Bacteria;p__Cyanobacteria;o__Nostocales;f__Nostocaceae;g__Anabaena;s__Anabaena_sp_90	0.123896	0.120142	4.37703	0.0274484	0.978102	NA
k__Bacteria;p__Cyanobacteria;o__Nostocales;f__Nostocaceae;g__Nostoc;s__Nostoc_punctiforme	0.250875	-0.315477	3.1816	-0.0991567	0.921014	NA
k__Bacteria;p__Cyanobacteria;o__Nostocales;f__Nostocaceae;g__Nostoc;s__Nostoc_sp_NIES-3756	0.313861	-0.483069	2.91045	-0.165977	0.868175	NA
k__Bacteria;p__Cyanobacteria;o__Nostocales;f__Nostocaceae;g__Nostoc;s__Nostoc_sp_PCC_7107	1.54735	-0.480554	1.30747	-0.367545	0.713212	NA
k__Bacteria;p__Cyanobacteria;o__Nostocales;f__Nostocaceae;g__Nostoc;s__Nostoc_sp_PCC_7120	2.5417	-0.526817	2.52239	-0.208856	0.83456	NA
k__Bacteria;p__Cyanobacteria;o__Nostocales;f__Nostocaceae;g__Nostoc;s__Nostoc_sp_PCC_7524	0.382298	1.09347	2.91581	0.375015	0.70765	NA
k__Bacteria;p__Cyanobacteria;o__Nostocales;f__Nostocaceae;g__Trichormus;s__Trichormus_azollae	0.93511	-0.597105	2.00526	-0.297769	0.76588	NA
k__Bacteria;p__Cyanobacteria;o__Nostocales;f__Rivulariaceae;g__Calothrix;s__Calothrix_parietina	0.146984	0.77457	3.64728	0.212369	0.831819	NA
k__Bacteria;p__Cyanobacteria;o__Nostocales;f__Rivulariaceae;g__Calothrix;s__Calothrix_sp_336/3	0.427605	1.88038	3.3068	0.568641	0.5696	NA
k__Bacteria;p__Cyanobacteria;o__Nostocales;f__Rivulariaceae;g__Calothrix;s__Calothrix_sp_PCC_7507	0.518525	2.30623	1.74386	1.32249	0.186007	NA
k__Bacteria;p__Cyanobacteria;o__Nostocales;f__Rivulariaceae;g__Rivularia;s__Rivularia_sp_PCC_7116	0.200758	-1.17628	3.16037	-0.372195	0.709747	NA
k__Bacteria;p__Cyanobacteria;o__Nostocales;s__Nostocales_cyanobacterium_HT-58-2	0.851362	0.748023	2.01738	0.37079	0.710794	NA
k__Bacteria;p__Cyanobacteria;o__Oscillatoriales;f__Coleofasciculaceae;g__Geitlerinema;s__Geitlerinema_sp_PCC_7407	0.0237894	-0.465386	5.8353	-0.0797537	0.936433	NA
k__Bacteria;p__Cyanobacteria;o__Oscillatoriales;f__Cyanothecaceae;g__Cyanothece;s__Cyanothece_sp_ATCC_51142	0.21874	0.585981	2.26158	0.259102	0.795556	NA
k__Bacteria;p__Cyanobacteria;o__Oscillatoriales;f__Cyanothecaceae;g__Cyanothece;s__Cyanothece_sp_PCC_7424	0.276436	-0.388593	3.64451	-0.106624	0.915087	NA
k__Bacteria;p__Cyanobacteria;o__Oscillatoriales;f__Cyanothecaceae;g__Cyanothece;s__Cyanothece_sp_PCC_7425	0.0944529	0.851874	5.83616	0.145965	0.883949	NA
k__Bacteria;p__Cyanobacteria;o__Oscillatoriales;f__Cyanothecaceae;g__Cyanothece;s__Cyanothece_sp_PCC_7822	0.0973914	-1.43715	5.82991	-0.246514	0.805285	NA
k__Bacteria;p__Cyanobacteria;o__Oscillatoriales;f__Cyanothecaceae;g__Cyanothece;s__Cyanothece_sp_PCC_8802	0.799536	0.531382	2.9583	0.179624	0.857447	NA
k__Bacteria;p__Cyanobacteria;o__Oscillatoriales;f__Gomontiellaceae;g__Crinalium;s__Crinalium_epipsammum	0.0322377	-0.672344	5.83466	-0.115233	0.908261	NA
k__Bacteria;p__Cyanobacteria;o__Oscillatoriales;f__Microcoleaceae;g__Microcoleus;s__Microcoleus_sp_PCC_7113	0.604605	-1.36427	4.12625	-0.330632	0.740923	NA
k__Bacteria;p__Cyanobacteria;o__Oscillatoriales;f__Microcoleaceae;g__Trichodesmium;s__Trichodesmium_erythraeum	0.0832043	0.0608227	5.83537	0.0104231	0.991684	NA
k__Bacteria;p__Cyanobacteria;o__Oscillatoriales;f__Oscillatoriaceae;g__Moorea;s__Moorea_producens	0.482087	-3.91291	3.42813	-1.14141	0.253698	NA
k__Bacteria;p__Cyanobacteria;o__Oscillatoriales;f__Oscillatoriaceae;g__Oscillatoria;s__Oscillatoria_acuminata	0.0278376	-0.283691	5.83637	-0.0486073	0.961232	NA
k__Bacteria;p__Cyanobacteria;o__Oscillatoriales;f__Oscillatoriaceae;g__Oscillatoria;s__Oscillatoria_nigro-viridis	0.207933	-1.03584	3.57984	-0.289354	0.77231	NA
k__Bacteria;p__Cyanobacteria;o__Pleurocapsales;f__Dermocarpellaceae;g__Stanieria;s__Stanieria_cyanosphaera	1.93793	-1.6503	2.0871	-0.790711	0.429112	NA
k__Bacteria;p__Cyanobacteria;o__Pleurocapsales;f__Hyellaceae;g__Pleurocapsa;s__Pleurocapsa_minor	0.136533	-0.160006	4.37291	-0.0365902	0.970812	NA
k__Bacteria;p__Cyanobacteria;o__Synechococcales;f__Acaryochloridaceae;g__Acaryochloris;s__Acaryochloris_marina	0.212619	-1.53451	4.27997	-0.358531	0.719946	NA
k__Bacteria;p__Cyanobacteria;o__Synechococcales;f__Leptolyngbyaceae;g__Halomicronema;s__Halomicronema_hongdechloris	0.49134	1.48567	1.90862	0.778401	0.436333	NA
k__Bacteria;p__Cyanobacteria;o__Synechococcales;f__Leptolyngbyaceae;g__Leptolyngbya;s__Leptolyngbya_boryana	0.137435	0.574908	5.83615	0.098508	0.921529	NA
k__Bacteria;p__Cyanobacteria;o__Synechococcales;f__Leptolyngbyaceae;g__Leptolyngbya;s__Leptolyngbya_sp_NIES-3755	1.51048	-0.966691	1.61215	-0.599628	0.548754	NA
k__Bacteria;p__Cyanobacteria;o__Synechococcales;f__Leptolyngbyaceae;g__Leptolyngbya;s__Leptolyngbya_sp_O-77	0.919396	1.27961	1.8377	0.696312	0.486234	NA
k__Bacteria;p__Cyanobacteria;o__Synechococcales;f__Leptolyngbyaceae;g__Leptolyngbya;s__Leptolyngbya_sp_PCC_7376	0.133974	-0.334676	5.44501	-0.0614646	0.950989	NA
k__Bacteria;p__Cyanobacteria;o__Synechococcales;f__Merismopediaceae;g__Synechocystis;s__Synechocystis_sp_PCC_6714	0.0852741	0.0766923	5.83634	0.0131405	0.989516	NA
k__Bacteria;p__Cyanobacteria;o__Synechococcales;f__Merismopediaceae;g__Synechocystis;s__Synechocystis_sp_PCC_6803	0.773081	1.13336	2.35133	0.482007	0.629801	NA
k__Bacteria;p__Cyanobacteria;o__Synechococcales;f__Prochloraceae;g__Prochlorococcus;s__Prochlorococcus_marinus	0.391029	0.135835	1.82156	0.0745705	0.940556	NA
k__Bacteria;p__Cyanobacteria;o__Synechococcales;f__Prochloraceae;g__Prochlorococcus;s__Prochlorococcus_sp_MIT_0604	0.290154	-1.28393	4.30789	-0.298041	0.765672	NA
k__Bacteria;p__Cyanobacteria;o__Synechococcales;f__Prochloraceae;g__Prochlorococcus;s__Prochlorococcus_sp_MIT_0801	0.401903	-1.19666	2.42265	-0.493946	0.621345	NA
k__Bacteria;p__Cyanobacteria;o__Synechococcales;f__Pseudanabaenaceae;g__Pseudanabaena;s__Pseudanabaena_sp_PCC_7367	0.337995	-0.143271	2.63565	-0.0543589	0.956649	NA
k__Bacteria;p__Cyanobacteria;o__Synechococcales;f__Synechococcaceae;g__Cyanobium;s__Cyanobium_gracile	0.440704	-1.90735	3.81551	-0.499894	0.61715	NA
k__Bacteria;p__Cyanobacteria;o__Synechococcales;f__Synechococcaceae;g__Cyanobium;s__Cyanobium_sp_NIES-981	0.238439	2.82771	2.35639	1.20001	0.230134	NA
k__Bacteria;p__Cyanobacteria;o__Synechococcales;f__Synechococcaceae;g__Dactylococcopsis;s__Dactylococcopsis_salina	0.177503	-1.23055	5.19461	-0.236889	0.812743	NA
k__Bacteria;p__Cyanobacteria;o__Synechococcales;f__Synechococcaceae;g__Synechococcus;s__Synechococcus_sp_CC9311	0.471954	0.427123	1.92287	0.222128	0.824214	NA
k__Bacteria;p__Cyanobacteria;o__Synechococcales;f__Synechococcaceae;g__Synechococcus;s__Synechococcus_sp_CC9605	0.0992157	-1.16348	5.51401	-0.211005	0.832883	NA
k__Bacteria;p__Cyanobacteria;o__Synechococcales;f__Synechococcaceae;g__Synechococcus;s__Synechococcus_sp_CC9902	0.00844832	-0.284623	5.83614	-0.048769	0.961103	NA
k__Bacteria;p__Cyanobacteria;o__Synechococcales;f__Synechococcaceae;g__Synechococcus;s__Synechococcus_sp_JA-2-3Ba(2-13)	1.94974	-2.16649	2.7973	-0.774496	0.438638	NA
k__Bacteria;p__Cyanobacteria;o__Synechococcales;f__Synechococcaceae;g__Synechococcus;s__Synechococcus_sp_JA-3-3Ab	0.541386	0.759569	2.51603	0.301892	0.762735	NA
k__Bacteria;p__Cyanobacteria;o__Synechococcales;f__Synechococcaceae;g__Synechococcus;s__Synechococcus_sp_KORDI-100	0.0261417	-0.807463	5.83629	-0.138352	0.889962	NA
k__Bacteria;p__Cyanobacteria;o__Synechococcales;f__Synechococcaceae;g__Synechococcus;s__Synechococcus_sp_KORDI-49	0.281181	0.492566	2.75137	0.179026	0.857918	NA
k__Bacteria;p__Cyanobacteria;o__Synechococcales;f__Synechococcaceae;g__Synechococcus;s__Synechococcus_sp_KORDI-52	0.480895	-1.3873	3.04011	-0.456333	0.648151	NA
k__Bacteria;p__Cyanobacteria;o__Synechococcales;f__Synechococcaceae;g__Synechococcus;s__Synechococcus_sp_PCC_6312	0.0698429	-0.33014	5.8343	-0.0565861	0.954875	NA
k__Bacteria;p__Cyanobacteria;o__Synechococcales;f__Synechococcaceae;g__Synechococcus;s__Synechococcus_sp_PCC_7003	0.146235	-0.0160327	4.33542	-0.00369807	0.997049	NA
k__Bacteria;p__Cyanobacteria;o__Synechococcales;f__Synechococcaceae;g__Synechococcus;s__Synechococcus_sp_PCC_7502	0.0584494	0.0454609	5.83584	0.00778995	0.993785	NA
k__Bacteria;p__Cyanobacteria;o__Synechococcales;f__Synechococcaceae;g__Synechococcus;s__Synechococcus_sp_RCC307	0.873757	0.28704	2.25495	0.127294	0.898708	NA
k__Bacteria;p__Cyanobacteria;o__Synechococcales;f__Synechococcaceae;g__Synechococcus;s__Synechococcus_sp_SynAce01	0.174047	-0.987003	3.10253	-0.318128	0.750388	NA
k__Bacteria;p__Cyanobacteria;o__Synechococcales;f__Synechococcaceae;g__Synechococcus;s__Synechococcus_sp_WH_7803	0.451454	-3.4377	4.45165	-0.772231	0.439978	NA
k__Bacteria;p__Cyanobacteria;o__Synechococcales;f__Synechococcaceae;g__Thermosynechococcus;s__Thermosynechococcus_elongatus	9.92813	2.31369	1.57874	1.46553	0.142777	NA
k__Bacteria;p__Cyanobacteria;s__cyanobacterium_endosymbiont_of_Epithemia_turgida	1.30292	-1.94903	1.69289	-1.1513	0.249607	NA
k__Bacteria;p__Deferribacteres;c__Deferribacteres;o__Deferribacterales;f__Deferribacteraceae;g__Calditerrivibrio;s__Calditerrivibrio_nitroreducens	0.483285	-1.9562	3.40255	-0.574922	0.565344	NA
k__Bacteria;p__Deferribacteres;c__Deferribacteres;o__Deferribacterales;f__Deferribacteraceae;g__Deferribacter;s__Deferribacter_desulfuricans	0.322703	-0.617387	5.83576	-0.105794	0.915746	NA
k__Bacteria;p__Deferribacteres;c__Deferribacteres;o__Deferribacterales;f__Deferribacteraceae;g__Denitrovibrio;s__Denitrovibrio_acetiphilus	0.687989	-1.08081	2.04215	-0.529252	0.596631	NA
k__Bacteria;p__Deferribacteres;c__Deferribacteres;o__Deferribacterales;f__Deferribacteraceae;g__Flexistipes;s__Flexistipes_sinusarabici	0.400203	-0.421229	2.25606	-0.18671	0.851888	NA
k__Bacteria;p__Deinococcus-Thermus;c__Deinococci;o__Deinococcales;f__Deinococcaceae;g__Deinococcus;s__Deinococcus_actinosclerus	0.721723	1.89789	2.54378	0.74609	0.455613	NA
k__Bacteria;p__Deinococcus-Thermus;c__Deinococci;o__Deinococcales;f__Deinococcaceae;g__Deinococcus;s__Deinococcus_deserti	0.849001	-1.11816	2.15694	-0.518403	0.604177	NA
k__Bacteria;p__Deinococcus-Thermus;c__Deinococci;o__Deinococcales;f__Deinococcaceae;g__Deinococcus;s__Deinococcus_geothermalis	2.65668	0.0469893	1.47296	0.0319013	0.974551	NA
k__Bacteria;p__Deinococcus-Thermus;c__Deinococci;o__Deinococcales;f__Deinococcaceae;g__Deinococcus;s__Deinococcus_gobiensis	0.706429	2.38241	2.45355	0.971005	0.331546	NA
k__Bacteria;p__Deinococcus-Thermus;c__Deinococci;o__Deinococcales;f__Deinococcaceae;g__Deinococcus;s__Deinococcus_maricopensis	0.703572	2.36999	1.96097	1.20858	0.226824	NA
k__Bacteria;p__Deinococcus-Thermus;c__Deinococci;o__Deinococcales;f__Deinococcaceae;g__Deinococcus;s__Deinococcus_peraridilitoris	0.14546	-0.24003	4.36775	-0.0549551	0.956174	NA
k__Bacteria;p__Deinococcus-Thermus;c__Deinococci;o__Deinococcales;f__Deinococcaceae;g__Deinococcus;s__Deinococcus_proteolyticus	0.239046	-1.38323	2.82931	-0.488893	0.624918	NA
k__Bacteria;p__Deinococcus-Thermus;c__Deinococci;o__Deinococcales;f__Deinococcaceae;g__Deinococcus;s__Deinococcus_puniceus	0.486047	2.18293	3.38141	0.645567	0.51856	NA
k__Bacteria;p__Deinococcus-Thermus;c__Deinococci;o__Deinococcales;f__Deinococcaceae;g__Deinococcus;s__Deinococcus_radiodurans	1.2504	-0.496981	1.91006	-0.260192	0.794716	NA
k__Bacteria;p__Deinococcus-Thermus;c__Deinococci;o__Deinococcales;f__Deinococcaceae;g__Deinococcus;s__Deinococcus_soli_Cha_et_al_2016	4.26742	-0.623136	1.58156	-0.394002	0.69358	NA
k__Bacteria;p__Deinococcus-Thermus;c__Deinococci;o__Deinococcales;f__Deinococcaceae;g__Deinococcus;s__Deinococcus_swuensis	1.90321	-2.2831	1.80904	-1.26205	0.206931	NA
k__Bacteria;p__Deinococcus-Thermus;c__Deinococci;o__Deinococcales;f__Trueperaceae;g__Truepera;s__Truepera_radiovictrix	0.286616	0.504425	5.07619	0.0993708	0.920844	NA
k__Bacteria;p__Deinococcus-Thermus;c__Deinococci;o__Thermales;f__Thermaceae;g__Marinithermus;s__Marinithermus_hydrothermalis	1.87563	-2.01134	1.47044	-1.36785	0.171358	NA
k__Bacteria;p__Deinococcus-Thermus;c__Deinococci;o__Thermales;f__Thermaceae;g__Meiothermus;s__Meiothermus_ruber	0.622764	0.653003	2.70182	0.24169	0.80902	NA
k__Bacteria;p__Deinococcus-Thermus;c__Deinococci;o__Thermales;f__Thermaceae;g__Meiothermus;s__Meiothermus_silvanus	0.277583	-0.332295	2.50807	-0.13249	0.894597	NA
k__Bacteria;p__Deinococcus-Thermus;c__Deinococci;o__Thermales;f__Thermaceae;g__Oceanithermus;s__Oceanithermus_profundus	0.589804	1.24778	2.0828	0.599086	0.549116	NA
k__Bacteria;p__Deinococcus-Thermus;c__Deinococci;o__Thermales;f__Thermaceae;g__Thermus;s__Thermus_aquaticus	0.50829	-0.903803	3.08481	-0.292985	0.769534	NA
k__Bacteria;p__Deinococcus-Thermus;c__Deinococci;o__Thermales;f__Thermaceae;g__Thermus;s__Thermus_brockianus	0.362485	0.0647379	1.80118	0.0359419	0.971329	NA
k__Bacteria;p__Deinococcus-Thermus;c__Deinococci;o__Thermales;f__Thermaceae;g__Thermus;s__Thermus_oshimai	0.27052	-1.21043	3.23892	-0.373712	0.708618	NA
k__Bacteria;p__Deinococcus-Thermus;c__Deinococci;o__Thermales;f__Thermaceae;g__Thermus;s__Thermus_parvatiensis	0.207114	0.170369	2.73901	0.0622011	0.950403	NA
k__Bacteria;p__Deinococcus-Thermus;c__Deinococci;o__Thermales;f__Thermaceae;g__Thermus;s__Thermus_scotoductus	0.734861	1.75835	1.95352	0.900089	0.368073	NA
k__Bacteria;p__Deinococcus-Thermus;c__Deinococci;o__Thermales;f__Thermaceae;g__Thermus;s__Thermus_sp_CCB_US3_UF1	1.69991	-1.18525	1.33272	-0.889346	0.373817	NA
k__Bacteria;p__Deinococcus-Thermus;c__Deinococci;o__Thermales;f__Thermaceae;g__Thermus;s__Thermus_thermophilus	0.91732	-2.65943	2.15713	-1.23286	0.21763	NA
k__Bacteria;p__Dictyoglomi;c__Dictyoglomia;o__Dictyoglomales;f__Dictyoglomaceae;g__Dictyoglomus;s__Dictyoglomus_thermophilum	1.14038	3.7017	3.76547	0.983064	0.325576	NA
k__Bacteria;p__Dictyoglomi;c__Dictyoglomia;o__Dictyoglomales;f__Dictyoglomaceae;g__Dictyoglomus;s__Dictyoglomus_turgidum	0.753193	-1.30133	2.80052	-0.464674	0.642165	NA
k__Bacteria;p__Elusimicrobia;c__Elusimicrobia;o__Elusimicrobiales;f__Elusimicrobiaceae;g__Elusimicrobium;s__Elusimicrobium_minutum	0.315534	-0.95797	2.81079	-0.340819	0.73324	NA
k__Bacteria;p__Elusimicrobia;c__Endomicrobia;o__Endomicrobiales;f__Endomicrobiaceae;g__Endomicrobium;s__Endomicrobium_proavitum	1.05575	-2.83473	2.10618	-1.34591	0.17833	NA
k__Bacteria;p__Elusimicrobia;s__uncultured_Termite_group_1_bacterium	0.516855	-0.544644	1.73535	-0.313852	0.753633	NA
k__Bacteria;p__Fibrobacteres;c__Fibrobacteria;o__Fibrobacterales;f__Fibrobacteraceae;g__Fibrobacter;s__Fibrobacter_succinogenes	0.771221	-0.630945	1.45654	-0.43318	0.664884	NA
k__Bacteria;p__Firmicutes;c__Bacilli;o__Bacillales;f__Alicyclobacillaceae;g__Alicyclobacillus;s__Alicyclobacillus_acidocaldarius	0.924133	-0.520606	1.30839	-0.397897	0.690706	NA
k__Bacteria;p__Firmicutes;c__Bacilli;o__Bacillales;f__Alicyclobacillaceae;g__Kyrpidia;s__Kyrpidia_tusciae	0.078627	-0.395151	5.83589	-0.0677104	0.946016	NA
k__Bacteria;p__Firmicutes;c__Bacilli;o__Bacillales;f__Alicyclobacillaceae;g__Tumebacillus;s__Tumebacillus_algifaecis	0.250521	-1.10566	2.01944	-0.547507	0.584031	NA
k__Bacteria;p__Firmicutes;c__Bacilli;o__Bacillales;f__Alicyclobacillaceae;g__Tumebacillus;s__Tumebacillus_sp_AR23208	0.0188866	0.164286	5.8363	0.028149	0.977543	NA
k__Bacteria;p__Firmicutes;c__Bacilli;o__Bacillales;f__Bacillaceae;g__Aeribacillus;s__Aeribacillus_pallidus	2.07722	0.499064	1.32577	0.376434	0.706595	NA
k__Bacteria;p__Firmicutes;c__Bacilli;o__Bacillales;f__Bacillaceae;g__Amphibacillus;s__Amphibacillus_xylanus	0	NA	NA	NA	NA	NA
k__Bacteria;p__Firmicutes;c__Bacilli;o__Bacillales;f__Bacillaceae;g__Anoxybacillus;s__Anoxybacillus_amylolyticus	0.0168966	-0.519216	5.83553	-0.0889749	0.929102	NA
k__Bacteria;p__Firmicutes;c__Bacilli;o__Bacillales;f__Bacillaceae;g__Anoxybacillus;s__Anoxybacillus_flavithermus	0.136631	-1.14301	5.83393	-0.195924	0.84467	NA
k__Bacteria;p__Firmicutes;c__Bacilli;o__Bacillales;f__Bacillaceae;g__Anoxybacillus;s__Anoxybacillus_gonensis	0.0350974	-0.195386	5.83577	-0.0334808	0.973291	NA
k__Bacteria;p__Firmicutes;c__Bacilli;o__Bacillales;f__Bacillaceae;g__Bacillus;s__Bacillus_amyloliquefaciens	0.0391223	-0.165055	5.83609	-0.0282818	0.977437	NA
k__Bacteria;p__Firmicutes;c__Bacilli;o__Bacillales;f__Bacillaceae;g__Bacillus;s__Bacillus_anthracis	0.320883	-0.374737	5.83454	-0.0642274	0.948789	NA
k__Bacteria;p__Firmicutes;c__Bacilli;o__Bacillales;f__Bacillaceae;g__Bacillus;s__Bacillus_atrophaeus	0.213696	-0.410522	4.21099	-0.0974883	0.922339	NA
k__Bacteria;p__Firmicutes;c__Bacilli;o__Bacillales;f__Bacillaceae;g__Bacillus;s__Bacillus_beveridgei	0.00844832	-0.284623	5.83614	-0.048769	0.961103	NA
k__Bacteria;p__Firmicutes;c__Bacilli;o__Bacillales;f__Bacillaceae;g__Bacillus;s__Bacillus_cellulosilyticus	0.070157	-0.513176	5.83558	-0.0879391	0.929925	NA
k__Bacteria;p__Firmicutes;c__Bacilli;o__Bacillales;f__Bacillaceae;g__Bacillus;s__Bacillus_cereus	0.0191337	-0.0865198	5.83631	-0.0148244	0.988172	NA
k__Bacteria;p__Firmicutes;c__Bacilli;o__Bacillales;f__Bacillaceae;g__Bacillus;s__Bacillus_clausii	0.98619	-2.11956	2.26114	-0.937383	0.348562	NA
k__Bacteria;p__Firmicutes;c__Bacilli;o__Bacillales;f__Bacillaceae;g__Bacillus;s__Bacillus_coagulans	0.0317121	0.0857734	5.83593	0.0146975	0.988274	NA
k__Bacteria;p__Firmicutes;c__Bacilli;o__Bacillales;f__Bacillaceae;g__Bacillus;s__Bacillus_cohnii	0.313732	0.113563	2.10099	0.0540524	0.956893	NA
k__Bacteria;p__Firmicutes;c__Bacilli;o__Bacillales;f__Bacillaceae;g__Bacillus;s__Bacillus_cytotoxicus	0.333716	-2.44612	2.37316	-1.03074	0.302663	NA
k__Bacteria;p__Firmicutes;c__Bacilli;o__Bacillales;f__Bacillaceae;g__Bacillus;s__Bacillus_endophyticus	0.0803996	-0.284283	5.83551	-0.0487161	0.961146	NA
k__Bacteria;p__Firmicutes;c__Bacilli;o__Bacillales;f__Bacillaceae;g__Bacillus;s__Bacillus_flexus	0.431932	0.863682	3.01654	0.286315	0.774637	NA
k__Bacteria;p__Firmicutes;c__Bacilli;o__Bacillales;f__Bacillaceae;g__Bacillus;s__Bacillus_glycinifermentans	0.30253	1.18346	3.25864	0.363176	0.716473	NA
k__Bacteria;p__Firmicutes;c__Bacilli;o__Bacillales;f__Bacillaceae;g__Bacillus;s__Bacillus_halodurans	0.0377961	-0.347428	5.8358	-0.059534	0.952527	NA
k__Bacteria;p__Firmicutes;c__Bacilli;o__Bacillales;f__Bacillaceae;g__Bacillus;s__Bacillus_horikoshii	0.45487	-1.85518	4.35415	-0.426071	0.670056	NA
k__Bacteria;p__Firmicutes;c__Bacilli;o__Bacillales;f__Bacillaceae;g__Bacillus;s__Bacillus_infantis	1.10844	3.98752	2.02097	1.97307	0.0484873	NA
k__Bacteria;p__Firmicutes;c__Bacilli;o__Bacillales;f__Bacillaceae;g__Bacillus;s__Bacillus_krulwichiae	0.198024	-1.26155	2.40504	-0.524545	0.5999	NA
k__Bacteria;p__Firmicutes;c__Bacilli;o__Bacillales;f__Bacillaceae;g__Bacillus;s__Bacillus_lehensis	0.215462	-1.22096	5.83377	-0.209292	0.83422	NA
k__Bacteria;p__Firmicutes;c__Bacilli;o__Bacillales;f__Bacillaceae;g__Bacillus;s__Bacillus_megaterium	0.168006	-0.974095	5.83445	-0.166956	0.867405	NA
k__Bacteria;p__Firmicutes;c__Bacilli;o__Bacillales;f__Bacillaceae;g__Bacillus;s__Bacillus_methanolicus	0.536006	3.4246	3.94626	0.867809	0.385499	NA
k__Bacteria;p__Firmicutes;c__Bacilli;o__Bacillales;f__Bacillaceae;g__Bacillus;s__Bacillus_muralis	0.27314	-0.377719	2.53997	-0.14871	0.881782	NA
k__Bacteria;p__Firmicutes;c__Bacilli;o__Bacillales;f__Bacillaceae;g__Bacillus;s__Bacillus_mycoides	0.49358	1.50444	2.67909	0.561547	0.574425	NA
k__Bacteria;p__Firmicutes;c__Bacilli;o__Bacillales;f__Bacillaceae;g__Bacillus;s__Bacillus_oceanisediminis	0.243573	-0.760507	3.07988	-0.246927	0.804965	NA
k__Bacteria;p__Firmicutes;c__Bacilli;o__Bacillales;f__Bacillaceae;g__Bacillus;s__Bacillus_paralicheniformis	0.415881	0.246221	1.73207	0.142154	0.886958	NA
k__Bacteria;p__Firmicutes;c__Bacilli;o__Bacillales;f__Bacillaceae;g__Bacillus;s__Bacillus_pseudofirmus	1.78517	0.954981	1.23159	0.775406	0.4381	NA
k__Bacteria;p__Firmicutes;c__Bacilli;o__Bacillales;f__Bacillaceae;g__Bacillus;s__Bacillus_pumilus	0.42604	-2.25318	1.85805	-1.21266	0.22526	NA
k__Bacteria;p__Firmicutes;c__Bacilli;o__Bacillales;f__Bacillaceae;g__Bacillus;s__Bacillus_safensis	0.199726	-1.48222	4.27874	-0.346416	0.72903	NA
k__Bacteria;p__Firmicutes;c__Bacilli;o__Bacillales;f__Bacillaceae;g__Bacillus;s__Bacillus_simplex	0.963769	-1.58923	1.97088	-0.806357	0.420037	NA
k__Bacteria;p__Firmicutes;c__Bacilli;o__Bacillales;f__Bacillaceae;g__Bacillus;s__Bacillus_smithii	0.0563336	0.54067	5.83626	0.0926397	0.92619	NA
k__Bacteria;p__Firmicutes;c__Bacilli;o__Bacillales;f__Bacillaceae;g__Bacillus;s__Bacillus_sonorensis	0.280163	1.07697	2.57564	0.418139	0.675845	NA
k__Bacteria;p__Firmicutes;c__Bacilli;o__Bacillales;f__Bacillaceae;g__Bacillus;s__Bacillus_sp_1NLA3E	0.0163678	-0.211044	5.83642	-0.0361599	0.971155	NA
k__Bacteria;p__Firmicutes;c__Bacilli;o__Bacillales;f__Bacillaceae;g__Bacillus;s__Bacillus_sp_IHB_B_7164	13.3333	0.620117	1.33136	0.465776	0.641376	NA
k__Bacteria;p__Firmicutes;c__Bacilli;o__Bacillales;f__Bacillaceae;g__Bacillus;s__Bacillus_sp_OxB-1	0.375249	-0.739126	1.96527	-0.376094	0.706847	NA
k__Bacteria;p__Firmicutes;c__Bacilli;o__Bacillales;f__Bacillaceae;g__Bacillus;s__Bacillus_sp_Pc3	0.610362	-1.4648	1.44912	-1.01083	0.3121	NA
k__Bacteria;p__Firmicutes;c__Bacilli;o__Bacillales;f__Bacillaceae;g__Bacillus;s__Bacillus_sp_SDLI1	0.162675	2.02655	4.37575	0.463131	0.64327	NA
k__Bacteria;p__Firmicutes;c__Bacilli;o__Bacillales;f__Bacillaceae;g__Bacillus;s__Bacillus_sp_WP8	0.186686	-0.502494	3.08209	-0.163037	0.870489	NA
k__Bacteria;p__Firmicutes;c__Bacilli;o__Bacillales;f__Bacillaceae;g__Bacillus;s__Bacillus_sp_X1(2014)	2.19549	0.451699	1.79115	0.252184	0.800899	NA
k__Bacteria;p__Firmicutes;c__Bacilli;o__Bacillales;f__Bacillaceae;g__Bacillus;s__Bacillus_subtilis	0.0259346	-0.248974	5.83635	-0.0426593	0.965973	NA
k__Bacteria;p__Firmicutes;c__Bacilli;o__Bacillales;f__Bacillaceae;g__Bacillus;s__Bacillus_thuringiensis	0.0510219	-0.531678	5.83524	-0.0911151	0.927401	NA
k__Bacteria;p__Firmicutes;c__Bacilli;o__Bacillales;f__Bacillaceae;g__Bacillus;s__Bacillus_velezensis	0.0775733	-1.23592	5.83197	-0.211921	0.832169	NA
k__Bacteria;p__Firmicutes;c__Bacilli;o__Bacillales;f__Bacillaceae;g__Bacillus;s__Bacillus_weihaiensis	0.0993736	-1.04855	5.48974	-0.191003	0.848523	NA
k__Bacteria;p__Firmicutes;c__Bacilli;o__Bacillales;f__Bacillaceae;g__Bacillus;s__Bacillus_weihenstephanensis	0.0900339	-0.270424	4.52427	-0.0597719	0.952337	NA
k__Bacteria;p__Firmicutes;c__Bacilli;o__Bacillales;f__Bacillaceae;g__Bacillus;s__Bacillus_xiamenensis	3.33751	-0.477623	1.96672	-0.242853	0.80812	NA
k__Bacteria;p__Firmicutes;c__Bacilli;o__Bacillales;f__Bacillaceae;g__Fictibacillus;s__Fictibacillus_arsenicus	0.365252	-1.17827	2.2582	-0.521772	0.601829	NA
k__Bacteria;p__Firmicutes;c__Bacilli;o__Bacillales;f__Bacillaceae;g__Fictibacillus;s__Fictibacillus_phosphorivorans	0.0627531	-0.115239	5.83593	-0.0197465	0.984246	NA
k__Bacteria;p__Firmicutes;c__Bacilli;o__Bacillales;f__Bacillaceae;g__Geobacillus;s__Geobacillus_genomosp_3	0.0350974	-0.195386	5.83577	-0.0334808	0.973291	NA
k__Bacteria;p__Firmicutes;c__Bacilli;o__Bacillales;f__Bacillaceae;g__Geobacillus;s__Geobacillus_lituanicus	0.0876073	-0.298864	5.8361	-0.0512096	0.959158	NA
k__Bacteria;p__Firmicutes;c__Bacilli;o__Bacillales;f__Bacillaceae;g__Geobacillus;s__Geobacillus_sp_C56-T3	0.0390035	-0.179983	5.83631	-0.0308385	0.975398	NA
k__Bacteria;p__Firmicutes;c__Bacilli;o__Bacillales;f__Bacillaceae;g__Geobacillus;s__Geobacillus_sp_GHH01	0.0326391	-0.24936	5.83491	-0.0427359	0.965912	NA
k__Bacteria;p__Firmicutes;c__Bacilli;o__Bacillales;f__Bacillaceae;g__Geobacillus;s__Geobacillus_sp_WCH70	0.301796	-1.73081	5.82878	-0.296943	0.76651	NA
k__Bacteria;p__Firmicutes;c__Bacilli;o__Bacillales;f__Bacillaceae;g__Geobacillus;s__Geobacillus_subterraneus	0.0428539	-0.235784	5.83565	-0.0404042	0.967771	NA
k__Bacteria;p__Firmicutes;c__Bacilli;o__Bacillales;f__Bacillaceae;g__Geobacillus;s__Geobacillus_thermocatenulatus	0.0510317	-0.14197	5.83622	-0.0243257	0.980593	NA
k__Bacteria;p__Firmicutes;c__Bacilli;o__Bacillales;f__Bacillaceae;g__Geobacillus;s__Geobacillus_thermodenitrificans	0.102558	0.874929	5.83203	0.150021	0.880748	NA
k__Bacteria;p__Firmicutes;c__Bacilli;o__Bacillales;f__Bacillaceae;g__Geobacillus;s__Geobacillus_thermoleovorans	0.0580305	-0.603657	5.83458	-0.103462	0.917596	NA
k__Bacteria;p__Firmicutes;c__Bacilli;o__Bacillales;f__Bacillaceae;g__Halobacillus;s__Halobacillus_halophilus	0	NA	NA	NA	NA	NA
k__Bacteria;p__Firmicutes;c__Bacilli;o__Bacillales;f__Bacillaceae;g__Halobacillus;s__Halobacillus_mangrovi	0.397742	0.333609	2.38297	0.139997	0.888662	NA
k__Bacteria;p__Firmicutes;c__Bacilli;o__Bacillales;f__Bacillaceae;g__Lentibacillus;s__Lentibacillus_amyloliquefaciens	0.0798799	-0.509644	5.83503	-0.0873422	0.930399	NA
k__Bacteria;p__Firmicutes;c__Bacilli;o__Bacillales;f__Bacillaceae;g__Lysinibacillus;s__Lysinibacillus_fusiformis	0.164334	-0.710739	3.62867	-0.195868	0.844714	NA
k__Bacteria;p__Firmicutes;c__Bacilli;o__Bacillales;f__Bacillaceae;g__Lysinibacillus;s__Lysinibacillus_sphaericus	0.588112	0.0318076	2.87239	0.0110736	0.991165	NA
k__Bacteria;p__Firmicutes;c__Bacilli;o__Bacillales;f__Bacillaceae;g__Lysinibacillus;s__Lysinibacillus_varians	0.0527372	0.741849	5.83618	0.127112	0.898852	NA
k__Bacteria;p__Firmicutes;c__Bacilli;o__Bacillales;f__Bacillaceae;g__Oceanobacillus;s__Oceanobacillus_iheyensis	0.0512553	-0.76296	5.8359	-0.130736	0.895984	NA
k__Bacteria;p__Firmicutes;c__Bacilli;o__Bacillales;f__Bacillaceae;g__Parageobacillus;s__Parageobacillus_thermoglucosidans	0.0285424	0.0561257	5.83637	0.00961654	0.992327	NA
k__Bacteria;p__Firmicutes;c__Bacilli;o__Bacillales;f__Bacillaceae;g__Salimicrobium;s__Salimicrobium_jeotgali	0.0654604	-0.136687	5.83612	-0.0234209	0.981315	NA
k__Bacteria;p__Firmicutes;c__Bacilli;o__Bacillales;f__Bacillaceae;g__Terribacillus;s__Terribacillus_aidingensis	0.0217745	0.0305678	5.83623	0.0052376	0.995821	NA
k__Bacteria;p__Firmicutes;c__Bacilli;o__Bacillales;f__Bacillaceae;g__Virgibacillus;s__Virgibacillus_halodenitrificans	0	NA	NA	NA	NA	NA
k__Bacteria;p__Firmicutes;c__Bacilli;o__Bacillales;f__Bacillaceae;g__Virgibacillus;s__Virgibacillus_necropolis	0.151361	-1.13067	5.3817	-0.210096	0.833593	NA
k__Bacteria;p__Firmicutes;c__Bacilli;o__Bacillales;f__Bacillaceae;g__Virgibacillus;s__Virgibacillus_sp_6R	0.0221468	-0.186192	5.83639	-0.0319018	0.97455	NA
k__Bacteria;p__Firmicutes;c__Bacilli;o__Bacillales;f__Bacillaceae;g__Virgibacillus;s__Virgibacillus_sp_LM2416	0.0237894	-0.465386	5.8353	-0.0797537	0.936433	NA
k__Bacteria;p__Firmicutes;c__Bacilli;o__Bacillales;f__Bacillaceae;g__Virgibacillus;s__Virgibacillus_sp_SK37	0.154444	-0.187236	3.63888	-0.0514543	0.958963	NA
k__Bacteria;p__Firmicutes;c__Bacilli;o__Bacillales;f__Listeriaceae;g__Listeria;s__Listeria_innocua	0.199162	-0.172567	3.67888	-0.0469076	0.962587	NA
k__Bacteria;p__Firmicutes;c__Bacilli;o__Bacillales;f__Listeriaceae;g__Listeria;s__Listeria_ivanovii	0.0368435	-0.0165069	5.83631	-0.00282832	0.997743	NA
k__Bacteria;p__Firmicutes;c__Bacilli;o__Bacillales;f__Listeriaceae;g__Listeria;s__Listeria_monocytogenes	0.201903	-1.85507	5.41328	-0.342689	0.731833	NA
k__Bacteria;p__Firmicutes;c__Bacilli;o__Bacillales;f__Listeriaceae;g__Listeria;s__Listeria_seeligeri	0.140392	-0.875181	4.40914	-0.198492	0.84266	NA
k__Bacteria;p__Firmicutes;c__Bacilli;o__Bacillales;f__Listeriaceae;g__Listeria;s__Listeria_welshimeri	0.170366	0.833068	4.35559	0.191264	0.848319	NA
k__Bacteria;p__Firmicutes;c__Bacilli;o__Bacillales;f__Paenibacillaceae;g__Aneurinibacillus;s__Aneurinibacillus_sp_XH2	0.0221468	-0.186192	5.83639	-0.0319018	0.97455	NA
k__Bacteria;p__Firmicutes;c__Bacilli;o__Bacillales;f__Paenibacillaceae;g__Brevibacillus;s__Brevibacillus_brevis	0.0590315	-0.392523	5.83466	-0.0672743	0.946363	NA
k__Bacteria;p__Firmicutes;c__Bacilli;o__Bacillales;f__Paenibacillaceae;g__Brevibacillus;s__Brevibacillus_formosus	0.0542648	-0.291863	5.83592	-0.0500115	0.960113	NA
k__Bacteria;p__Firmicutes;c__Bacilli;o__Bacillales;f__Paenibacillaceae;g__Brevibacillus;s__Brevibacillus_laterosporus	0.216051	-0.492303	3.18267	-0.154682	0.877072	NA
k__Bacteria;p__Firmicutes;c__Bacilli;o__Bacillales;f__Paenibacillaceae;g__Paenibacillus;s__Paenibacillus_beijingensis	0.188944	-0.842549	5.8348	-0.144401	0.885184	NA
k__Bacteria;p__Firmicutes;c__Bacilli;o__Bacillales;f__Paenibacillaceae;g__Paenibacillus;s__Paenibacillus_borealis	1.37337	-3.28012	1.88185	-1.74303	0.0813281	NA
k__Bacteria;p__Firmicutes;c__Bacilli;o__Bacillales;f__Paenibacillaceae;g__Paenibacillus;s__Paenibacillus_donghaensis	0.104954	-1.01879	5.83434	-0.17462	0.861378	NA
k__Bacteria;p__Firmicutes;c__Bacilli;o__Bacillales;f__Paenibacillaceae;g__Paenibacillus;s__Paenibacillus_durus	0.0491314	-0.577201	5.83538	-0.0989139	0.921207	NA
k__Bacteria;p__Firmicutes;c__Bacilli;o__Bacillales;f__Paenibacillaceae;g__Paenibacillus;s__Paenibacillus_graminis	0.117539	0.944892	5.41256	0.174574	0.861415	NA
k__Bacteria;p__Firmicutes;c__Bacilli;o__Bacillales;f__Paenibacillaceae;g__Paenibacillus;s__Paenibacillus_kribbensis	0.688414	-1.20119	3.89493	-0.308398	0.757779	NA
k__Bacteria;p__Firmicutes;c__Bacilli;o__Bacillales;f__Paenibacillaceae;g__Paenibacillus;s__Paenibacillus_larvae	0.075461	-0.890483	5.83466	-0.15262	0.878698	NA
k__Bacteria;p__Firmicutes;c__Bacilli;o__Bacillales;f__Paenibacillaceae;g__Paenibacillus;s__Paenibacillus_mucilaginosus	0.0915458	-1.07195	5.83393	-0.183744	0.854214	NA
k__Bacteria;p__Firmicutes;c__Bacilli;o__Bacillales;f__Paenibacillaceae;g__Paenibacillus;s__Paenibacillus_naphthalenovorans	0.115789	0.520412	4.39989	0.118278	0.905847	NA
k__Bacteria;p__Firmicutes;c__Bacilli;o__Bacillales;f__Paenibacillaceae;g__Paenibacillus;s__Paenibacillus_odorifer	0.0163678	-0.211044	5.83642	-0.0361599	0.971155	NA
k__Bacteria;p__Firmicutes;c__Bacilli;o__Bacillales;f__Paenibacillaceae;g__Paenibacillus;s__Paenibacillus_peoriae	0.0388315	0.423153	5.83627	0.0725041	0.942201	NA
k__Bacteria;p__Firmicutes;c__Bacilli;o__Bacillales;f__Paenibacillaceae;g__Paenibacillus;s__Paenibacillus_polymyxa	0.246952	-1.79161	2.85887	-0.626684	0.530867	NA
k__Bacteria;p__Firmicutes;c__Bacilli;o__Bacillales;f__Paenibacillaceae;g__Paenibacillus;s__Paenibacillus_riograndensis	0.397517	0.671927	2.32622	0.28885	0.772696	NA
k__Bacteria;p__Firmicutes;c__Bacilli;o__Bacillales;f__Paenibacillaceae;g__Paenibacillus;s__Paenibacillus_sabinae	0.0529492	-0.328943	5.83485	-0.0563756	0.955043	NA
k__Bacteria;p__Firmicutes;c__Bacilli;o__Bacillales;f__Paenibacillaceae;g__Paenibacillus;s__Paenibacillus_sp_32O-W	0.194266	-0.920981	3.68796	-0.249726	0.802799	NA
k__Bacteria;p__Firmicutes;c__Bacilli;o__Bacillales;f__Paenibacillaceae;g__Paenibacillus;s__Paenibacillus_sp_FSL_H7-0357	0.0279087	-0.491794	5.83515	-0.0842812	0.932833	NA
k__Bacteria;p__Firmicutes;c__Bacilli;o__Bacillales;f__Paenibacillaceae;g__Paenibacillus;s__Paenibacillus_sp_FSL_H7-0737	0.0563467	-0.368505	5.83489	-0.0631554	0.949643	NA
k__Bacteria;p__Firmicutes;c__Bacilli;o__Bacillales;f__Paenibacillaceae;g__Paenibacillus;s__Paenibacillus_sp_FSL_P4-0081	0.0733805	-0.359867	5.83527	-0.0616711	0.950825	NA
k__Bacteria;p__Firmicutes;c__Bacilli;o__Bacillales;f__Paenibacillaceae;g__Paenibacillus;s__Paenibacillus_sp_FSL_R5-0345	0.018104	-0.393783	5.83601	-0.0674747	0.946204	NA
k__Bacteria;p__Firmicutes;c__Bacilli;o__Bacillales;f__Paenibacillaceae;g__Paenibacillus;s__Paenibacillus_sp_FSL_R5-0912	0.115007	-0.28076	5.37796	-0.0522057	0.958365	NA
k__Bacteria;p__Firmicutes;c__Bacilli;o__Bacillales;f__Paenibacillaceae;g__Paenibacillus;s__Paenibacillus_sp_FSL_R7-0273	0.135928	-0.613329	5.83448	-0.105121	0.916279	NA
k__Bacteria;p__Firmicutes;c__Bacilli;o__Bacillales;f__Paenibacillaceae;g__Paenibacillus;s__Paenibacillus_sp_FSL_R7-0331	0.0276309	-0.265655	5.83537	-0.0455249	0.963689	NA
k__Bacteria;p__Firmicutes;c__Bacilli;o__Bacillales;f__Paenibacillaceae;g__Paenibacillus;s__Paenibacillus_sp_IHBB_10380	0.050116	-0.237996	5.83604	-0.0407804	0.967471	NA
k__Bacteria;p__Firmicutes;c__Bacilli;o__Bacillales;f__Paenibacillaceae;g__Paenibacillus;s__Paenibacillus_sp_JDR-2	0.0221468	-0.186192	5.83639	-0.0319018	0.97455	NA
k__Bacteria;p__Firmicutes;c__Bacilli;o__Bacillales;f__Paenibacillaceae;g__Paenibacillus;s__Paenibacillus_sp_LPB0068	0.405683	-0.940108	2.4182	-0.388764	0.697451	NA
k__Bacteria;p__Firmicutes;c__Bacilli;o__Bacillales;f__Paenibacillaceae;g__Paenibacillus;s__Paenibacillus_sp_Y412MC10	0.500793	-1.38678	1.75712	-0.789235	0.429975	NA
k__Bacteria;p__Firmicutes;c__Bacilli;o__Bacillales;f__Paenibacillaceae;g__Paenibacillus;s__Paenibacillus_stellifer	3.42589	1.3161	2.23775	0.588138	0.55644	NA
k__Bacteria;p__Firmicutes;c__Bacilli;o__Bacillales;f__Paenibacillaceae;g__Paenibacillus;s__Paenibacillus_swuensis	0.450021	-1.55959	5.11088	-0.30515	0.760252	NA
k__Bacteria;p__Firmicutes;c__Bacilli;o__Bacillales;f__Paenibacillaceae;g__Paenibacillus;s__Paenibacillus_terrae	0.0589514	-1.46285	5.8306	-0.250892	0.801898	NA
k__Bacteria;p__Firmicutes;c__Bacilli;o__Bacillales;f__Paenibacillaceae;g__Paenibacillus;s__Paenibacillus_xylanexedens	0.0899229	-0.563091	5.83452	-0.0965103	0.923115	NA
k__Bacteria;p__Firmicutes;c__Bacilli;o__Bacillales;f__Paenibacillaceae;g__Paenibacillus;s__Paenibacillus_yonginensis	0.750968	-2.64271	3.34606	-0.789799	0.429645	NA
k__Bacteria;p__Firmicutes;c__Bacilli;o__Bacillales;f__Paenibacillaceae;g__Thermobacillus;s__Thermobacillus_composti	0.154369	-0.882184	4.45335	-0.198094	0.842971	NA
k__Bacteria;p__Firmicutes;c__Bacilli;o__Bacillales;f__Planococcaceae;g__Jeotgalibacillus;s__Jeotgalibacillus_malaysiensis	0	NA	NA	NA	NA	NA
k__Bacteria;p__Firmicutes;c__Bacilli;o__Bacillales;f__Planococcaceae;g__Kurthia;s__Kurthia_sp_11kri321	0.465642	-0.952361	2.16693	-0.439498	0.660301	NA
k__Bacteria;p__Firmicutes;c__Bacilli;o__Bacillales;f__Planococcaceae;g__Planococcus;s__Planococcus_antarcticus	0.291733	-0.801505	1.90904	-0.419847	0.674597	NA
k__Bacteria;p__Firmicutes;c__Bacilli;o__Bacillales;f__Planococcaceae;g__Planococcus;s__Planococcus_donghaensis	0.389164	-0.651004	3.48566	-0.186766	0.851844	NA
k__Bacteria;p__Firmicutes;c__Bacilli;o__Bacillales;f__Planococcaceae;g__Planococcus;s__Planococcus_halocryophilus	0.238184	-1.62963	3.13521	-0.519784	0.603214	NA
k__Bacteria;p__Firmicutes;c__Bacilli;o__Bacillales;f__Planococcaceae;g__Planococcus;s__Planococcus_kocurii	0.0715151	-0.127592	5.83504	-0.0218665	0.982554	NA
k__Bacteria;p__Firmicutes;c__Bacilli;o__Bacillales;f__Planococcaceae;g__Planococcus;s__Planococcus_maritimus	0.127376	-0.142518	4.36901	-0.0326202	0.973977	NA
k__Bacteria;p__Firmicutes;c__Bacilli;o__Bacillales;f__Planococcaceae;g__Planococcus;s__Planococcus_plakortidis	0.338877	-2.57874	2.05463	-1.25509	0.209446	NA
k__Bacteria;p__Firmicutes;c__Bacilli;o__Bacillales;f__Planococcaceae;g__Planococcus;s__Planococcus_rifietoensis	0.0399292	-0.0142371	5.83609	-0.00243949	0.998054	NA
k__Bacteria;p__Firmicutes;c__Bacilli;o__Bacillales;f__Planococcaceae;g__Planococcus;s__Planococcus_sp_L1015	0.178152	-1.3284	3.59283	-0.369736	0.711579	NA
k__Bacteria;p__Firmicutes;c__Bacilli;o__Bacillales;f__Planococcaceae;g__Planococcus;s__Planococcus_sp_PAMC_21323	0.138509	-1.02231	5.33813	-0.191511	0.848125	NA
k__Bacteria;p__Firmicutes;c__Bacilli;o__Bacillales;f__Planococcaceae;g__Rummeliibacillus;s__Rummeliibacillus_stabekisii	0.0502284	-0.508452	5.83565	-0.0871285	0.930569	NA
k__Bacteria;p__Firmicutes;c__Bacilli;o__Bacillales;f__Planococcaceae;g__Solibacillus;s__Solibacillus_silvestris	0.202953	-0.109442	4.26373	-0.0256682	0.979522	NA
k__Bacteria;p__Firmicutes;c__Bacilli;o__Bacillales;f__Planococcaceae;g__Sporosarcina;s__Sporosarcina_psychrophila	1.21388	-0.755613	5.83486	-0.1295	0.896962	NA
k__Bacteria;p__Firmicutes;c__Bacilli;o__Bacillales;f__Planococcaceae;g__Sporosarcina;s__Sporosarcina_sp_P37	0.307138	-0.290614	2.49988	-0.116251	0.907454	NA
k__Bacteria;p__Firmicutes;c__Bacilli;o__Bacillales;f__Planococcaceae;g__Sporosarcina;s__Sporosarcina_ureae	0.0880203	0.513001	5.83594	0.0879038	0.929953	NA
k__Bacteria;p__Firmicutes;c__Bacilli;o__Bacillales;f__Sporolactobacillaceae;s__[Bacillus]_selenitireducens	4.83484	-2.13899	2.17628	-0.982868	0.325672	NA
k__Bacteria;p__Firmicutes;c__Bacilli;o__Bacillales;f__Staphylococcaceae;g__Auricoccucs;s__Auricoccus_indicus	0.060498	-0.416161	5.83604	-0.0713089	0.943152	NA
k__Bacteria;p__Firmicutes;c__Bacilli;o__Bacillales;f__Staphylococcaceae;g__Macrococcus;s__Macrococcus_canis	0.356737	-0.201191	5.83451	-0.0344829	0.972492	NA
k__Bacteria;p__Firmicutes;c__Bacilli;o__Bacillales;f__Staphylococcaceae;g__Macrococcus;s__Macrococcus_caseolyticus	0.156235	-0.477152	5.83578	-0.0817632	0.934835	NA
k__Bacteria;p__Firmicutes;c__Bacilli;o__Bacillales;f__Staphylococcaceae;g__Salinicoccus;s__Salinicoccus_halodurans	0.400688	0.62772	4.93898	0.127095	0.898865	NA
k__Bacteria;p__Firmicutes;c__Bacilli;o__Bacillales;f__Staphylococcaceae;g__Staphylococcus;s__Staphylococcus_agnetis	0.075149	0.0860564	5.83604	0.0147457	0.988235	NA
k__Bacteria;p__Firmicutes;c__Bacilli;o__Bacillales;f__Staphylococcaceae;g__Staphylococcus;s__Staphylococcus_argenteus	0.116109	0.0831047	3.69271	0.0225051	0.982045	NA
k__Bacteria;p__Firmicutes;c__Bacilli;o__Bacillales;f__Staphylococcaceae;g__Staphylococcus;s__Staphylococcus_aureus	0.207316	-2.02553	2.72293	-0.743878	0.45695	NA
k__Bacteria;p__Firmicutes;c__Bacilli;o__Bacillales;f__Staphylococcaceae;g__Staphylococcus;s__Staphylococcus_capitis	0.504195	0.0777982	1.55607	0.0499965	0.960125	NA
k__Bacteria;p__Firmicutes;c__Bacilli;o__Bacillales;f__Staphylococcaceae;g__Staphylococcus;s__Staphylococcus_carnosus	0.415099	-2.22314	2.43404	-0.913351	0.361058	NA
k__Bacteria;p__Firmicutes;c__Bacilli;o__Bacillales;f__Staphylococcaceae;g__Staphylococcus;s__Staphylococcus_condimenti	0.379806	-0.721291	2.24101	-0.32186	0.747559	NA
k__Bacteria;p__Firmicutes;c__Bacilli;o__Bacillales;f__Staphylococcaceae;g__Staphylococcus;s__Staphylococcus_epidermidis	0.103882	-0.632886	5.44286	-0.116278	0.907432	NA
k__Bacteria;p__Firmicutes;c__Bacilli;o__Bacillales;f__Staphylococcaceae;g__Staphylococcus;s__Staphylococcus_equorum	1.29721	-1.85173	1.4728	-1.25728	0.208652	NA
k__Bacteria;p__Firmicutes;c__Bacilli;o__Bacillales;f__Staphylococcaceae;g__Staphylococcus;s__Staphylococcus_haemolyticus	0.700554	0.23202	3.13035	0.0741196	0.940915	NA
k__Bacteria;p__Firmicutes;c__Bacilli;o__Bacillales;f__Staphylococcaceae;g__Staphylococcus;s__Staphylococcus_hyicus	1.08595	-1.54023	1.95768	-0.786761	0.431422	NA
k__Bacteria;p__Firmicutes;c__Bacilli;o__Bacillales;f__Staphylococcaceae;g__Staphylococcus;s__Staphylococcus_lugdunensis	0.577213	-2.68014	2.18204	-1.22827	0.219345	NA
k__Bacteria;p__Firmicutes;c__Bacilli;o__Bacillales;f__Staphylococcaceae;g__Staphylococcus;s__Staphylococcus_lutrae	1.66083	1.85255	1.97857	0.936307	0.349115	NA
k__Bacteria;p__Firmicutes;c__Bacilli;o__Bacillales;f__Staphylococcaceae;g__Staphylococcus;s__Staphylococcus_pasteuri	0.259835	0.630158	4.11235	0.153236	0.878212	NA
k__Bacteria;p__Firmicutes;c__Bacilli;o__Bacillales;f__Staphylococcaceae;g__Staphylococcus;s__Staphylococcus_pettenkoferi	0.638291	-2.59857	3.02022	-0.860391	0.389573	NA
k__Bacteria;p__Firmicutes;c__Bacilli;o__Bacillales;f__Staphylococcaceae;g__Staphylococcus;s__Staphylococcus_pseudintermedius	0.212319	-0.45791	3.09484	-0.147959	0.882375	NA
k__Bacteria;p__Firmicutes;c__Bacilli;o__Bacillales;f__Staphylococcaceae;g__Staphylococcus;s__Staphylococcus_saprophyticus	0.0726054	-0.0257698	5.83577	-0.00441583	0.996477	NA
k__Bacteria;p__Firmicutes;c__Bacilli;o__Bacillales;f__Staphylococcaceae;g__Staphylococcus;s__Staphylococcus_schleiferi	0.340493	-1.27296	2.19659	-0.579516	0.562241	NA
k__Bacteria;p__Firmicutes;c__Bacilli;o__Bacillales;f__Staphylococcaceae;g__Staphylococcus;s__Staphylococcus_sciuri	2.31812	-0.971769	1.95078	-0.498143	0.618383	NA
k__Bacteria;p__Firmicutes;c__Bacilli;o__Bacillales;f__Staphylococcaceae;g__Staphylococcus;s__Staphylococcus_simulans	1.78141	-1.6407	1.10145	-1.48958	0.136334	NA
k__Bacteria;p__Firmicutes;c__Bacilli;o__Bacillales;f__Staphylococcaceae;g__Staphylococcus;s__Staphylococcus_sp_AntiMn-1	0.933849	-0.67673	2.89187	-0.234011	0.814976	NA
k__Bacteria;p__Firmicutes;c__Bacilli;o__Bacillales;f__Staphylococcaceae;g__Staphylococcus;s__Staphylococcus_succinus	3.93953	0.836814	1.31646	0.635653	0.525003	NA
k__Bacteria;p__Firmicutes;c__Bacilli;o__Bacillales;f__Staphylococcaceae;g__Staphylococcus;s__Staphylococcus_warneri	0.855039	-2.83102	2.56373	-1.10425	0.269483	NA
k__Bacteria;p__Firmicutes;c__Bacilli;o__Bacillales;f__Staphylococcaceae;g__Staphylococcus;s__Staphylococcus_xylosus	1.06432	0.854449	2.09995	0.406891	0.684088	NA
k__Bacteria;p__Firmicutes;c__Bacilli;o__Bacillales;f__Thermoactinomycetaceae;g__Novibacillus;s__Novibacillus_thermophilus	0.698265	0.55531	2.93306	0.189328	0.849836	NA
k__Bacteria;p__Firmicutes;c__Bacilli;o__Bacillales;g__Exiguobacterium;s__Exiguobacterium_antarcticum	1.21019	0.185189	2.22524	0.0832219	0.933675	NA
k__Bacteria;p__Firmicutes;c__Bacilli;o__Bacillales;g__Exiguobacterium;s__Exiguobacterium_sibiricum	0.254883	-1.2835	3.62231	-0.354332	0.72309	NA
k__Bacteria;p__Firmicutes;c__Bacilli;o__Bacillales;g__Exiguobacterium;s__Exiguobacterium_sp_AT1b	1.43953	0.766977	1.94095	0.395155	0.692728	NA
k__Bacteria;p__Firmicutes;c__Bacilli;o__Bacillales;g__Exiguobacterium;s__Exiguobacterium_sp_U13-1	0.227583	-0.91091	2.81189	-0.32395	0.745976	NA
k__Bacteria;p__Firmicutes;c__Bacilli;o__Bacillales;g__Gemella;s__Gemella_sp_oral_taxon_928	0.332686	-2.8682	2.8969	-0.990094	0.322128	NA
k__Bacteria;p__Firmicutes;c__Bacilli;o__Lactobacillales;f__Aerococcaceae;g__Aerococcus;s__Aerococcus_christensenii	0.219607	-0.314884	2.81537	-0.111845	0.910946	NA
k__Bacteria;p__Firmicutes;c__Bacilli;o__Lactobacillales;f__Aerococcaceae;g__Aerococcus;s__Aerococcus_sanguinicola	0.230935	-0.197942	5.03719	-0.039296	0.968654	NA
k__Bacteria;p__Firmicutes;c__Bacilli;o__Lactobacillales;f__Aerococcaceae;g__Aerococcus;s__Aerococcus_urinae	0.62142	-1.63498	2.72049	-0.600989	0.547847	NA
k__Bacteria;p__Firmicutes;c__Bacilli;o__Lactobacillales;f__Aerococcaceae;g__Aerococcus;s__Aerococcus_urinaeequi	0.367461	-0.94438	4.27534	-0.22089	0.825178	NA
k__Bacteria;p__Firmicutes;c__Bacilli;o__Lactobacillales;f__Aerococcaceae;g__Aerococcus;s__Aerococcus_urinaehominis	0.121037	0.354805	4.3983	0.0806687	0.935705	NA
k__Bacteria;p__Firmicutes;c__Bacilli;o__Lactobacillales;f__Aerococcaceae;g__Aerococcus;s__Aerococcus_viridans	0.106618	0.457042	5.46122	0.0836888	0.933304	NA
k__Bacteria;p__Firmicutes;c__Bacilli;o__Lactobacillales;f__Carnobacteriaceae;g__Carnobacterium;s__Carnobacterium_inhibens	0.597192	-0.778201	2.94995	-0.263801	0.791933	NA
k__Bacteria;p__Firmicutes;c__Bacilli;o__Lactobacillales;f__Carnobacteriaceae;g__Carnobacterium;s__Carnobacterium_maltaromaticum	0.0191337	-0.0865198	5.83631	-0.0148244	0.988172	NA
k__Bacteria;p__Firmicutes;c__Bacilli;o__Lactobacillales;f__Carnobacteriaceae;g__Carnobacterium;s__Carnobacterium_sp_17-4	0.612719	-0.640167	1.91378	-0.334504	0.737999	NA
k__Bacteria;p__Firmicutes;c__Bacilli;o__Lactobacillales;f__Carnobacteriaceae;g__Carnobacterium;s__Carnobacterium_sp_CP1	1.58096	-2.23595	1.90036	-1.17659	0.239358	NA
k__Bacteria;p__Firmicutes;c__Bacilli;o__Lactobacillales;f__Carnobacteriaceae;g__Jeotgalibaca;s__Jeotgalibaca_dankookensis	0.22565	0.470282	4.16669	0.112867	0.910136	NA
k__Bacteria;p__Firmicutes;c__Bacilli;o__Lactobacillales;f__Carnobacteriaceae;g__Jeotgalibaca;s__Jeotgalibaca_sp_PTS2502	0.536374	0.222868	3.10293	0.0718249	0.942741	NA
k__Bacteria;p__Firmicutes;c__Bacilli;o__Lactobacillales;f__Carnobacteriaceae;g__Marinilactibacillus;s__Marinilactibacillus_sp_15R	0.112381	-0.737326	4.41982	-0.166823	0.867509	NA
k__Bacteria;p__Firmicutes;c__Bacilli;o__Lactobacillales;f__Enterococcaceae;g__Enterococcus;s__Enterococcus_casseliflavus	0.0618483	-0.235507	5.8355	-0.0403577	0.967808	NA
k__Bacteria;p__Firmicutes;c__Bacilli;o__Lactobacillales;f__Enterococcaceae;g__Enterococcus;s__Enterococcus_durans	0.189805	0.597464	2.21414	0.26984	0.787283	NA
k__Bacteria;p__Firmicutes;c__Bacilli;o__Lactobacillales;f__Enterococcaceae;g__Enterococcus;s__Enterococcus_faecalis	0.0144789	-0.496525	5.83607	-0.0850787	0.932199	NA
k__Bacteria;p__Firmicutes;c__Bacilli;o__Lactobacillales;f__Enterococcaceae;g__Enterococcus;s__Enterococcus_faecium	0.00956683	-0.0534769	5.8364	-0.00916265	0.992689	NA
k__Bacteria;p__Firmicutes;c__Bacilli;o__Lactobacillales;f__Enterococcaceae;g__Enterococcus;s__Enterococcus_gallinarum	0.0146296	-0.117458	5.83646	-0.0201248	0.983944	NA
k__Bacteria;p__Firmicutes;c__Bacilli;o__Lactobacillales;f__Enterococcaceae;g__Enterococcus;s__Enterococcus_hirae	0.0188866	0.164286	5.8363	0.028149	0.977543	NA
k__Bacteria;p__Firmicutes;c__Bacilli;o__Lactobacillales;f__Enterococcaceae;g__Enterococcus;s__Enterococcus_mundtii	0.00956683	-0.0534769	5.8364	-0.00916265	0.992689	NA
k__Bacteria;p__Firmicutes;c__Bacilli;o__Lactobacillales;f__Enterococcaceae;g__Enterococcus;s__Enterococcus_sp_MN05	0.823442	-1.87528	1.64569	-1.13951	0.254489	NA
k__Bacteria;p__Firmicutes;c__Bacilli;o__Lactobacillales;f__Enterococcaceae;g__Melissococcus;s__Melissococcus_plutonius	0.290894	-2.32054	2.43273	-0.95388	0.340144	NA
k__Bacteria;p__Firmicutes;c__Bacilli;o__Lactobacillales;f__Enterococcaceae;g__Tetragenococcus;s__Tetragenococcus_halophilus	1.27181	0.852661	1.30355	0.654107	0.513043	NA
k__Bacteria;p__Firmicutes;c__Bacilli;o__Lactobacillales;f__Enterococcaceae;g__Vagococcus;s__Vagococcus_penaei	0.093629	-0.193851	5.83443	-0.0332254	0.973495	NA
k__Bacteria;p__Firmicutes;c__Bacilli;o__Lactobacillales;f__Enterococcaceae;g__Vagococcus;s__Vagococcus_teuberi	1.02279	-1.21483	2.02053	-0.601242	0.547679	NA
k__Bacteria;p__Firmicutes;c__Bacilli;o__Lactobacillales;f__Lactobacillaceae;g__Lactobacillus;s__Lactobacillus_acetotolerans	0.287957	2.90566	5.80843	0.500249	0.6169	NA
k__Bacteria;p__Firmicutes;c__Bacilli;o__Lactobacillales;f__Lactobacillaceae;g__Lactobacillus;s__Lactobacillus_acidipiscis	1.1944	-0.193109	1.52174	-0.1269	0.899019	NA
k__Bacteria;p__Firmicutes;c__Bacilli;o__Lactobacillales;f__Lactobacillaceae;g__Lactobacillus;s__Lactobacillus_acidophilus	0.200657	-1.17338	3.14984	-0.372519	0.709506	NA
k__Bacteria;p__Firmicutes;c__Bacilli;o__Lactobacillales;f__Lactobacillaceae;g__Lactobacillus;s__Lactobacillus_agilis	0.22667	-0.333	5.83334	-0.0570857	0.954477	NA
k__Bacteria;p__Firmicutes;c__Bacilli;o__Lactobacillales;f__Lactobacillaceae;g__Lactobacillus;s__Lactobacillus_amylolyticus	0.151594	-0.584879	5.83495	-0.100237	0.920156	NA
k__Bacteria;p__Firmicutes;c__Bacilli;o__Lactobacillales;f__Lactobacillaceae;g__Lactobacillus;s__Lactobacillus_amylophilus	0.0580305	-0.603657	5.83458	-0.103462	0.917596	NA
k__Bacteria;p__Firmicutes;c__Bacilli;o__Lactobacillales;f__Lactobacillaceae;g__Lactobacillus;s__Lactobacillus_amylovorus	0.118211	-0.22293	3.69164	-0.0603876	0.951847	NA
k__Bacteria;p__Firmicutes;c__Bacilli;o__Lactobacillales;f__Lactobacillaceae;g__Lactobacillus;s__Lactobacillus_backii	0.0291227	0.16675	5.83592	0.0285731	0.977205	NA
k__Bacteria;p__Firmicutes;c__Bacilli;o__Lactobacillales;f__Lactobacillaceae;g__Lactobacillus;s__Lactobacillus_brevis	0.138975	-0.957605	5.28583	-0.181165	0.856238	NA
k__Bacteria;p__Firmicutes;c__Bacilli;o__Lactobacillales;f__Lactobacillaceae;g__Lactobacillus;s__Lactobacillus_buchneri	0.0730741	0.123544	5.83548	0.0211712	0.983109	NA
k__Bacteria;p__Firmicutes;c__Bacilli;o__Lactobacillales;f__Lactobacillaceae;g__Lactobacillus;s__Lactobacillus_casei	0.107244	-0.137504	5.83592	-0.0235616	0.981202	NA
k__Bacteria;p__Firmicutes;c__Bacilli;o__Lactobacillales;f__Lactobacillaceae;g__Lactobacillus;s__Lactobacillus_crustorum	0.107711	-0.0398424	5.83503	-0.00682814	0.994552	NA
k__Bacteria;p__Firmicutes;c__Bacilli;o__Lactobacillales;f__Lactobacillaceae;g__Lactobacillus;s__Lactobacillus_curieae	0.00844832	-0.284623	5.83614	-0.048769	0.961103	NA
k__Bacteria;p__Firmicutes;c__Bacilli;o__Lactobacillales;f__Lactobacillaceae;g__Lactobacillus;s__Lactobacillus_curvatus	0.235291	-1.73452	5.30174	-0.327161	0.743546	NA
k__Bacteria;p__Firmicutes;c__Bacilli;o__Lactobacillales;f__Lactobacillaceae;g__Lactobacillus;s__Lactobacillus_delbrueckii	0.242326	0.293343	3.74382	0.0783539	0.937547	NA
k__Bacteria;p__Firmicutes;c__Bacilli;o__Lactobacillales;f__Lactobacillaceae;g__Lactobacillus;s__Lactobacillus_fermentum	3.14466	0.567883	1.65837	0.342434	0.732024	NA
k__Bacteria;p__Firmicutes;c__Bacilli;o__Lactobacillales;f__Lactobacillaceae;g__Lactobacillus;s__Lactobacillus_gallinarum	0.172227	-0.403124	4.34282	-0.0928256	0.926042	NA
k__Bacteria;p__Firmicutes;c__Bacilli;o__Lactobacillales;f__Lactobacillaceae;g__Lactobacillus;s__Lactobacillus_gasseri	1.23211	-0.161247	1.8342	-0.0879113	0.929947	NA
k__Bacteria;p__Firmicutes;c__Bacilli;o__Lactobacillales;f__Lactobacillaceae;g__Lactobacillus;s__Lactobacillus_ginsenosidimutans	0.568951	-2.36713	2.16624	-1.09274	0.274508	NA
k__Bacteria;p__Firmicutes;c__Bacilli;o__Lactobacillales;f__Lactobacillaceae;g__Lactobacillus;s__Lactobacillus_heilongjiangensis	0.752831	-0.123712	1.95659	-0.0632284	0.949585	NA
k__Bacteria;p__Firmicutes;c__Bacilli;o__Lactobacillales;f__Lactobacillaceae;g__Lactobacillus;s__Lactobacillus_helveticus	0.0862647	-0.454304	5.83597	-0.0778455	0.937951	NA
k__Bacteria;p__Firmicutes;c__Bacilli;o__Lactobacillales;f__Lactobacillaceae;g__Lactobacillus;s__Lactobacillus_hokkaidonensis	0.338106	-0.120576	2.72149	-0.0443053	0.964661	NA
k__Bacteria;p__Firmicutes;c__Bacilli;o__Lactobacillales;f__Lactobacillaceae;g__Lactobacillus;s__Lactobacillus_jensenii	0.329422	-0.987285	3.55836	-0.277455	0.781431	NA
k__Bacteria;p__Firmicutes;c__Bacilli;o__Lactobacillales;f__Lactobacillaceae;g__Lactobacillus;s__Lactobacillus_johnsonii	1.7517	-1.88904	1.76788	-1.06853	0.28528	NA
k__Bacteria;p__Firmicutes;c__Bacilli;o__Lactobacillales;f__Lactobacillaceae;g__Lactobacillus;s__Lactobacillus_kefiranofaciens	2.5389	-1.30287	1.85423	-0.702647	0.482276	NA
k__Bacteria;p__Firmicutes;c__Bacilli;o__Lactobacillales;f__Lactobacillaceae;g__Lactobacillus;s__Lactobacillus_koreensis	1.31897	-0.22537	1.89164	-0.11914	0.905164	NA
k__Bacteria;p__Firmicutes;c__Bacilli;o__Lactobacillales;f__Lactobacillaceae;g__Lactobacillus;s__Lactobacillus_kunkeei	0.208129	0.365739	3.63737	0.10055	0.919907	NA
k__Bacteria;p__Firmicutes;c__Bacilli;o__Lactobacillales;f__Lactobacillaceae;g__Lactobacillus;s__Lactobacillus_lindneri	0.222513	-1.77222	5.3616	-0.33054	0.740992	NA
k__Bacteria;p__Firmicutes;c__Bacilli;o__Lactobacillales;f__Lactobacillaceae;g__Lactobacillus;s__Lactobacillus_mucosae	0.159716	-0.0214513	3.67862	-0.00583134	0.995347	NA
k__Bacteria;p__Firmicutes;c__Bacilli;o__Lactobacillales;f__Lactobacillaceae;g__Lactobacillus;s__Lactobacillus_parabuchneri	0.26928	-0.513774	2.50117	-0.205413	0.837249	NA
k__Bacteria;p__Firmicutes;c__Bacilli;o__Lactobacillales;f__Lactobacillaceae;g__Lactobacillus;s__Lactobacillus_paracasei	0.0996481	-0.959449	5.83455	-0.164443	0.869383	NA
k__Bacteria;p__Firmicutes;c__Bacilli;o__Lactobacillales;f__Lactobacillaceae;g__Lactobacillus;s__Lactobacillus_paracollinoides	0.680549	-0.663246	1.74213	-0.380709	0.703419	NA
k__Bacteria;p__Firmicutes;c__Bacilli;o__Lactobacillales;f__Lactobacillaceae;g__Lactobacillus;s__Lactobacillus_paraplantarum	0.568014	-0.178268	1.46708	-0.121512	0.903286	NA
k__Bacteria;p__Firmicutes;c__Bacilli;o__Lactobacillales;f__Lactobacillaceae;g__Lactobacillus;s__Lactobacillus_pentosus	1.16766	-5.78087	2.08089	-2.77808	0.00546817	NA
k__Bacteria;p__Firmicutes;c__Bacilli;o__Lactobacillales;f__Lactobacillaceae;g__Lactobacillus;s__Lactobacillus_plantarum	0.0635755	-0.505979	5.78201	-0.0875092	0.930267	NA
k__Bacteria;p__Firmicutes;c__Bacilli;o__Lactobacillales;f__Lactobacillaceae;g__Lactobacillus;s__Lactobacillus_reuteri	0.615401	2.87794	1.42091	2.02542	0.0428239	NA
k__Bacteria;p__Firmicutes;c__Bacilli;o__Lactobacillales;f__Lactobacillaceae;g__Lactobacillus;s__Lactobacillus_rhamnosus	0.216203	-1.09695	3.26847	-0.335616	0.73716	NA
k__Bacteria;p__Firmicutes;c__Bacilli;o__Lactobacillales;f__Lactobacillaceae;g__Lactobacillus;s__Lactobacillus_ruminis	0.443998	-0.515593	1.98553	-0.259675	0.795115	NA
k__Bacteria;p__Firmicutes;c__Bacilli;o__Lactobacillales;f__Lactobacillaceae;g__Lactobacillus;s__Lactobacillus_sakei	0.256308	0.0458871	1.97674	0.0232135	0.98148	NA
k__Bacteria;p__Firmicutes;c__Bacilli;o__Lactobacillales;f__Lactobacillaceae;g__Lactobacillus;s__Lactobacillus_salivarius	0.864354	-0.498311	1.74616	-0.285376	0.775356	NA
k__Bacteria;p__Firmicutes;c__Bacilli;o__Lactobacillales;f__Lactobacillaceae;g__Lactobacillus;s__Lactobacillus_sanfranciscensis	0.11631	1.03291	3.68418	0.280363	0.779199	NA
k__Bacteria;p__Firmicutes;c__Bacilli;o__Lactobacillales;f__Lactobacillaceae;g__Lactobacillus;s__Lactobacillus_sp_WiKim39	0.0135325	0.148676	5.83595	0.0254758	0.979675	NA
k__Bacteria;p__Firmicutes;c__Bacilli;o__Lactobacillales;f__Lactobacillaceae;g__Lactobacillus;s__Lactobacillus_sp_wkB8	0.442822	-0.115237	1.65588	-0.0695924	0.944518	NA
k__Bacteria;p__Firmicutes;c__Bacilli;o__Lactobacillales;f__Lactobacillaceae;g__Lactobacillus;s__Lactobacillus_zymae	1.0232	-0.697664	1.55853	-0.447642	0.654412	NA
k__Bacteria;p__Firmicutes;c__Bacilli;o__Lactobacillales;f__Lactobacillaceae;g__Pediococcus;s__Pediococcus_acidilactici	0.16799	-0.666789	3.19586	-0.208642	0.834728	NA
k__Bacteria;p__Firmicutes;c__Bacilli;o__Lactobacillales;f__Lactobacillaceae;g__Pediococcus;s__Pediococcus_claussenii	0.0628144	-1.01979	5.78168	-0.176383	0.859993	NA
k__Bacteria;p__Firmicutes;c__Bacilli;o__Lactobacillales;f__Lactobacillaceae;g__Pediococcus;s__Pediococcus_damnosus	0.0664405	-0.595715	5.83519	-0.10209	0.918685	NA
k__Bacteria;p__Firmicutes;c__Bacilli;o__Lactobacillales;f__Lactobacillaceae;g__Pediococcus;s__Pediococcus_pentosaceus	0.863722	-1.07249	1.66107	-0.645662	0.518498	NA
k__Bacteria;p__Firmicutes;c__Bacilli;o__Lactobacillales;f__Leuconostocaceae;g__Leuconostoc;s__Leuconostoc_carnosum	0.66229	-2.3905	2.69263	-0.887794	0.374651	NA
k__Bacteria;p__Firmicutes;c__Bacilli;o__Lactobacillales;f__Leuconostocaceae;g__Leuconostoc;s__Leuconostoc_citreum	0.276185	-0.144087	3.65212	-0.0394529	0.968529	NA
k__Bacteria;p__Firmicutes;c__Bacilli;o__Lactobacillales;f__Leuconostocaceae;g__Leuconostoc;s__Leuconostoc_garlicum	0.638505	-1.591	2.06933	-0.768848	0.441984	NA
k__Bacteria;p__Firmicutes;c__Bacilli;o__Lactobacillales;f__Leuconostocaceae;g__Leuconostoc;s__Leuconostoc_gelidum	0.154023	0.281233	4.34484	0.064728	0.948391	NA
k__Bacteria;p__Firmicutes;c__Bacilli;o__Lactobacillales;f__Leuconostocaceae;g__Leuconostoc;s__Leuconostoc_kimchii	0.123306	-0.218032	4.37956	-0.049784	0.960294	NA
k__Bacteria;p__Firmicutes;c__Bacilli;o__Lactobacillales;f__Leuconostocaceae;g__Leuconostoc;s__Leuconostoc_lactis	0.223917	-2.57826	3.6282	-0.710616	0.477322	NA
k__Bacteria;p__Firmicutes;c__Bacilli;o__Lactobacillales;f__Leuconostocaceae;g__Leuconostoc;s__Leuconostoc_mesenteroides	0.138659	-0.438844	5.83562	-0.0752008	0.940055	NA
k__Bacteria;p__Firmicutes;c__Bacilli;o__Lactobacillales;f__Leuconostocaceae;g__Oenococcus;s__Oenococcus_oeni	0.484554	0.474853	1.50052	0.316459	0.751654	NA
k__Bacteria;p__Firmicutes;c__Bacilli;o__Lactobacillales;f__Leuconostocaceae;g__Weissella;s__Weissella_ceti	0.382322	-0.0927667	1.71681	-0.0540343	0.956908	NA
k__Bacteria;p__Firmicutes;c__Bacilli;o__Lactobacillales;f__Leuconostocaceae;g__Weissella;s__Weissella_cibaria	0.279981	0.73917	2.84702	0.259629	0.79515	NA
k__Bacteria;p__Firmicutes;c__Bacilli;o__Lactobacillales;f__Leuconostocaceae;g__Weissella;s__Weissella_jogaejeotgali	0.621174	-1.22539	2.45228	-0.499692	0.617292	NA
k__Bacteria;p__Firmicutes;c__Bacilli;o__Lactobacillales;f__Leuconostocaceae;g__Weissella;s__Weissella_koreensis	0.433378	0.119895	1.70545	0.0703011	0.943954	NA
k__Bacteria;p__Firmicutes;c__Bacilli;o__Lactobacillales;f__Streptococcaceae;g__Lactococcus;s__Lactococcus_garvieae	0.894374	-0.083159	1.34005	-0.0620567	0.950518	NA
k__Bacteria;p__Firmicutes;c__Bacilli;o__Lactobacillales;f__Streptococcaceae;g__Lactococcus;s__Lactococcus_lactis	0.500229	-0.597643	1.3241	-0.451359	0.651731	NA
k__Bacteria;p__Firmicutes;c__Bacilli;o__Lactobacillales;f__Streptococcaceae;g__Lactococcus;s__Lactococcus_piscium	0.303732	-1.56256	2.29046	-0.682203	0.49511	NA
k__Bacteria;p__Firmicutes;c__Bacilli;o__Lactobacillales;f__Streptococcaceae;g__Streptococcus;s__Streptococcus_agalactiae	0.0822877	-0.420934	5.83577	-0.0721299	0.942499	NA
k__Bacteria;p__Firmicutes;c__Bacilli;o__Lactobacillales;f__Streptococcaceae;g__Streptococcus;s__Streptococcus_anginosus	0.166044	-0.588585	3.15283	-0.186685	0.851908	NA
k__Bacteria;p__Firmicutes;c__Bacilli;o__Lactobacillales;f__Streptococcaceae;g__Streptococcus;s__Streptococcus_constellatus	0.411208	-0.787749	1.82353	-0.43199	0.665748	NA
k__Bacteria;p__Firmicutes;c__Bacilli;o__Lactobacillales;f__Streptococcaceae;g__Streptococcus;s__Streptococcus_cristatus	0.541745	-1.69277	2.25011	-0.752306	0.451867	NA
k__Bacteria;p__Firmicutes;c__Bacilli;o__Lactobacillales;f__Streptococcaceae;g__Streptococcus;s__Streptococcus_dysgalactiae	1.68484	-0.688336	1.52902	-0.450181	0.65258	NA
k__Bacteria;p__Firmicutes;c__Bacilli;o__Lactobacillales;f__Streptococcaceae;g__Streptococcus;s__Streptococcus_equi	0.319147	-2.07023	2.08163	-0.994522	0.319969	NA
k__Bacteria;p__Firmicutes;c__Bacilli;o__Lactobacillales;f__Streptococcaceae;g__Streptococcus;s__Streptococcus_gallolyticus	0.27271	-0.766191	2.76346	-0.277258	0.781582	NA
k__Bacteria;p__Firmicutes;c__Bacilli;o__Lactobacillales;f__Streptococcaceae;g__Streptococcus;s__Streptococcus_gordonii	0.151161	-0.546105	5.83329	-0.0936187	0.925412	NA
k__Bacteria;p__Firmicutes;c__Bacilli;o__Lactobacillales;f__Streptococcaceae;g__Streptococcus;s__Streptococcus_halotolerans	0.233742	-1.80931	3.8466	-0.470367	0.638093	NA
k__Bacteria;p__Firmicutes;c__Bacilli;o__Lactobacillales;f__Streptococcaceae;g__Streptococcus;s__Streptococcus_himalayensis	0.0573328	-0.709606	5.83531	-0.121606	0.903211	NA
k__Bacteria;p__Firmicutes;c__Bacilli;o__Lactobacillales;f__Streptococcaceae;g__Streptococcus;s__Streptococcus_infantarius	0.017502	0.0840228	5.83631	0.0143966	0.988514	NA
k__Bacteria;p__Firmicutes;c__Bacilli;o__Lactobacillales;f__Streptococcaceae;g__Streptococcus;s__Streptococcus_iniae	0.360772	-1.25293	2.99989	-0.417659	0.676197	NA
k__Bacteria;p__Firmicutes;c__Bacilli;o__Lactobacillales;f__Streptococcaceae;g__Streptococcus;s__Streptococcus_intermedius	0.0769754	-0.949333	5.83484	-0.162701	0.870754	NA
k__Bacteria;p__Firmicutes;c__Bacilli;o__Lactobacillales;f__Streptococcaceae;g__Streptococcus;s__Streptococcus_lutetiensis	0.042065	-0.517457	5.8358	-0.0886694	0.929345	NA
k__Bacteria;p__Firmicutes;c__Bacilli;o__Lactobacillales;f__Streptococcaceae;g__Streptococcus;s__Streptococcus_macedonicus	0.258104	-1.87596	5.24348	-0.35777	0.720515	NA
k__Bacteria;p__Firmicutes;c__Bacilli;o__Lactobacillales;f__Streptococcaceae;g__Streptococcus;s__Streptococcus_marmotae	0.170028	-1.74049	5.25572	-0.331162	0.740522	NA
k__Bacteria;p__Firmicutes;c__Bacilli;o__Lactobacillales;f__Streptococcaceae;g__Streptococcus;s__Streptococcus_mitis	0.639705	-3.49595	1.55931	-2.24198	0.0249626	NA
k__Bacteria;p__Firmicutes;c__Bacilli;o__Lactobacillales;f__Streptococcaceae;g__Streptococcus;s__Streptococcus_mutans	0.580573	-2.07954	1.66812	-1.24664	0.21253	NA
k__Bacteria;p__Firmicutes;c__Bacilli;o__Lactobacillales;f__Streptococcaceae;g__Streptococcus;s__Streptococcus_oralis	0.0508963	-0.235877	5.83523	-0.040423	0.967756	NA
k__Bacteria;p__Firmicutes;c__Bacilli;o__Lactobacillales;f__Streptococcaceae;g__Streptococcus;s__Streptococcus_pantholopis	0.00965572	-0.144457	5.83642	-0.0247509	0.980254	NA
k__Bacteria;p__Firmicutes;c__Bacilli;o__Lactobacillales;f__Streptococcaceae;g__Streptococcus;s__Streptococcus_parasanguinis	1.25743	1.59526	1.41714	1.12569	0.260297	NA
k__Bacteria;p__Firmicutes;c__Bacilli;o__Lactobacillales;f__Streptococcaceae;g__Streptococcus;s__Streptococcus_parauberis	0.289044	-0.134117	2.46005	-0.0545178	0.956523	NA
k__Bacteria;p__Firmicutes;c__Bacilli;o__Lactobacillales;f__Streptococcaceae;g__Streptococcus;s__Streptococcus_pasteurianus	6.27496	-1.08317	1.57502	-0.687722	0.491628	NA
k__Bacteria;p__Firmicutes;c__Bacilli;o__Lactobacillales;f__Streptococcaceae;g__Streptococcus;s__Streptococcus_pneumoniae	0.355753	-1.82573	3.75563	-0.486133	0.626873	NA
k__Bacteria;p__Firmicutes;c__Bacilli;o__Lactobacillales;f__Streptococcaceae;g__Streptococcus;s__Streptococcus_pseudopneumoniae	7.38149	-2.18739	2.03963	-1.07244	0.283521	NA
k__Bacteria;p__Firmicutes;c__Bacilli;o__Lactobacillales;f__Streptococcaceae;g__Streptococcus;s__Streptococcus_pyogenes	1.70532	-0.0500759	1.93922	-0.0258227	0.979399	NA
k__Bacteria;p__Firmicutes;c__Bacilli;o__Lactobacillales;f__Streptococcaceae;g__Streptococcus;s__Streptococcus_salivarius	1.71642	2.89843	2.33046	1.24371	0.213605	NA
k__Bacteria;p__Firmicutes;c__Bacilli;o__Lactobacillales;f__Streptococcaceae;g__Streptococcus;s__Streptococcus_sanguinis	1.46329	3.5466	2.27682	1.5577	0.119304	NA
k__Bacteria;p__Firmicutes;c__Bacilli;o__Lactobacillales;f__Streptococcaceae;g__Streptococcus;s__Streptococcus_sp_A12	1.83218	1.44338	3.18829	0.452713	0.650755	NA
k__Bacteria;p__Firmicutes;c__Bacilli;o__Lactobacillales;f__Streptococcaceae;g__Streptococcus;s__Streptococcus_sp_FDAARGOS_192	11.3472	2.3542	3.14375	0.748853	0.453946	NA
k__Bacteria;p__Firmicutes;c__Bacilli;o__Lactobacillales;f__Streptococcaceae;g__Streptococcus;s__Streptococcus_sp_I-G2	0.367055	0.686892	2.17392	0.315969	0.752026	NA
k__Bacteria;p__Firmicutes;c__Bacilli;o__Lactobacillales;f__Streptococcaceae;g__Streptococcus;s__Streptococcus_sp_I-P16	0.4381	-1.6805	2.56554	-0.655025	0.512452	NA
k__Bacteria;p__Firmicutes;c__Bacilli;o__Lactobacillales;f__Streptococcaceae;g__Streptococcus;s__Streptococcus_sp_oral_taxon_431	4.04508	0.295474	2.67577	0.110426	0.912072	NA
k__Bacteria;p__Firmicutes;c__Bacilli;o__Lactobacillales;f__Streptococcaceae;g__Streptococcus;s__Streptococcus_suis	3.65048	0.573264	2.63947	0.217189	0.828061	NA
k__Bacteria;p__Firmicutes;c__Bacilli;o__Lactobacillales;f__Streptococcaceae;g__Streptococcus;s__Streptococcus_thermophilus	9.89306	0.845979	1.80425	0.468881	0.639155	NA
k__Bacteria;p__Firmicutes;c__Bacilli;o__Lactobacillales;f__Streptococcaceae;g__Streptococcus;s__Streptococcus_uberis	1.66724	0.741011	3.06772	0.241551	0.809128	NA
k__Bacteria;p__Firmicutes;c__Clostridia;o__Clostridiales;f__Christensenellaceae;g__Christensenella;s__Christensenella_massiliensis	1.48643	0.0486518	1.67502	0.0290455	0.976828	NA
k__Bacteria;p__Firmicutes;c__Clostridia;o__Clostridiales;f__Clostridiaceae;g__Alkaliphilus;s__Alkaliphilus_metalliredigens	0.357333	3.64177	5.80373	0.627488	0.53034	NA
k__Bacteria;p__Firmicutes;c__Clostridia;o__Clostridiales;f__Clostridiaceae;g__Alkaliphilus;s__Alkaliphilus_oremlandii	3.10075	-1.67885	2.38041	-0.705279	0.480636	NA
k__Bacteria;p__Firmicutes;c__Clostridia;o__Clostridiales;f__Clostridiaceae;g__Candidatus_Arthromitus;s__Candidatus_Arthromitus_sp_SFB-rat-Yit	3.41702	0.848781	2.34332	0.362213	0.717193	NA
k__Bacteria;p__Firmicutes;c__Clostridia;o__Clostridiales;f__Clostridiaceae;g__Clostridium;s__Clostridium_aceticum	1.12801	2.47066	1.58833	1.55551	0.119824	NA
k__Bacteria;p__Firmicutes;c__Clostridia;o__Clostridiales;f__Clostridiaceae;g__Clostridium;s__Clostridium_acetobutylicum	0.0727406	-0.139894	5.8362	-0.02397	0.980877	NA
k__Bacteria;p__Firmicutes;c__Clostridia;o__Clostridiales;f__Clostridiaceae;g__Clostridium;s__Clostridium_argentinense	0.14387	-1.26111	5.83194	-0.216242	0.828799	NA
k__Bacteria;p__Firmicutes;c__Clostridia;o__Clostridiales;f__Clostridiaceae;g__Clostridium;s__Clostridium_autoethanogenum	0.803274	0.923335	2.68986	0.343265	0.731399	NA
k__Bacteria;p__Firmicutes;c__Clostridia;o__Clostridiales;f__Clostridiaceae;g__Clostridium;s__Clostridium_baratii	0.591036	-0.222518	5.83642	-0.0381257	0.969587	NA
k__Bacteria;p__Firmicutes;c__Clostridia;o__Clostridiales;f__Clostridiaceae;g__Clostridium;s__Clostridium_beijerinckii	1.54229	1.79108	1.4244	1.25743	0.208599	NA
k__Bacteria;p__Firmicutes;c__Clostridia;o__Clostridiales;f__Clostridiaceae;g__Clostridium;s__Clostridium_bornimense	1.17323	-0.426937	2.02941	-0.210374	0.833376	NA
k__Bacteria;p__Firmicutes;c__Clostridia;o__Clostridiales;f__Clostridiaceae;g__Clostridium;s__Clostridium_botulinum	1.80244	-0.915826	1.84886	-0.495346	0.620356	NA
k__Bacteria;p__Firmicutes;c__Clostridia;o__Clostridiales;f__Clostridiaceae;g__Clostridium;s__Clostridium_butyricum	4.859	-3.71646	2.71039	-1.37119	0.170315	NA
k__Bacteria;p__Firmicutes;c__Clostridia;o__Clostridiales;f__Clostridiaceae;g__Clostridium;s__Clostridium_carboxidivorans	0.201056	-0.532747	2.71005	-0.196582	0.844155	NA
k__Bacteria;p__Firmicutes;c__Clostridia;o__Clostridiales;f__Clostridiaceae;g__Clostridium;s__Clostridium_cellulovorans	1.3773	1.02871	1.73569	0.592683	0.553393	NA
k__Bacteria;p__Firmicutes;c__Clostridia;o__Clostridiales;f__Clostridiaceae;g__Clostridium;s__Clostridium_chauvoei	0.378939	-1.56712	3.58277	-0.437404	0.661819	NA
k__Bacteria;p__Firmicutes;c__Clostridia;o__Clostridiales;f__Clostridiaceae;g__Clostridium;s__Clostridium_estertheticum	0.517656	-1.45436	3.47751	-0.418219	0.675787	NA
k__Bacteria;p__Firmicutes;c__Clostridia;o__Clostridiales;f__Clostridiaceae;g__Clostridium;s__Clostridium_formicaceticum	0.61378	0.461664	1.85494	0.248884	0.80345	NA
k__Bacteria;p__Firmicutes;c__Clostridia;o__Clostridiales;f__Clostridiaceae;g__Clostridium;s__Clostridium_kluyveri	1.76958	0.751543	1.68557	0.44587	0.655691	NA
k__Bacteria;p__Firmicutes;c__Clostridia;o__Clostridiales;f__Clostridiaceae;g__Clostridium;s__Clostridium_ljungdahlii	2.52754	-3.14111	1.85613	-1.69229	0.0905903	NA
k__Bacteria;p__Firmicutes;c__Clostridia;o__Clostridiales;f__Clostridiaceae;g__Clostridium;s__Clostridium_novyi	0.0667771	0.107348	5.83477	0.0183979	0.985321	NA
k__Bacteria;p__Firmicutes;c__Clostridia;o__Clostridiales;f__Clostridiaceae;g__Clostridium;s__Clostridium_pasteurianum	1.08631	-2.22317	2.27262	-0.978244	0.327954	NA
k__Bacteria;p__Firmicutes;c__Clostridia;o__Clostridiales;f__Clostridiaceae;g__Clostridium;s__Clostridium_perfringens	0.0503506	-0.921489	5.83546	-0.157912	0.874526	NA
k__Bacteria;p__Firmicutes;c__Clostridia;o__Clostridiales;f__Clostridiaceae;g__Clostridium;s__Clostridium_saccharobutylicum	0.934913	-1.55757	2.17664	-0.715585	0.474248	NA
k__Bacteria;p__Firmicutes;c__Clostridia;o__Clostridiales;f__Clostridiaceae;g__Clostridium;s__Clostridium_saccharoperbutylacetonicum	1.01247	0.155706	2.01321	0.0773422	0.938351	NA
k__Bacteria;p__Firmicutes;c__Clostridia;o__Clostridiales;f__Clostridiaceae;g__Clostridium;s__Clostridium_scatologenes	0.760925	-0.964505	2.57967	-0.373887	0.708489	NA
k__Bacteria;p__Firmicutes;c__Clostridia;o__Clostridiales;f__Clostridiaceae;g__Clostridium;s__Clostridium_sp_BNL1100	0.503806	-0.74718	3.02422	-0.247065	0.804858	NA
k__Bacteria;p__Firmicutes;c__Clostridia;o__Clostridiales;f__Clostridiaceae;g__Clostridium;s__Clostridium_sp_SY8519	0.881428	-2.30348	2.04978	-1.12377	0.261109	NA
k__Bacteria;p__Firmicutes;c__Clostridia;o__Clostridiales;f__Clostridiaceae;g__Clostridium;s__Clostridium_sporogenes	0.489552	1.5822	2.35473	0.671921	0.501634	NA
k__Bacteria;p__Firmicutes;c__Clostridia;o__Clostridiales;f__Clostridiaceae;g__Clostridium;s__Clostridium_taeniosporum	1.09633	-0.300276	1.71927	-0.174654	0.861352	NA
k__Bacteria;p__Firmicutes;c__Clostridia;o__Clostridiales;f__Clostridiaceae;g__Clostridium;s__Clostridium_tetani	2.98345	-1.73137	3.85875	-0.448686	0.653658	NA
k__Bacteria;p__Firmicutes;c__Clostridia;o__Clostridiales;f__Clostridiaceae;g__Clostridium;s__Clostridium_tyrobutyricum	0.504308	-1.58032	2.8187	-0.560658	0.575031	NA
k__Bacteria;p__Firmicutes;c__Clostridia;o__Clostridiales;f__Clostridiaceae;g__Geosporobacter;s__Geosporobacter_ferrireducens	12.0313	-2.04795	3.66263	-0.559147	0.576062	NA
k__Bacteria;p__Firmicutes;c__Clostridia;o__Clostridiales;f__Clostridiales_Family_XIII_Incertae_Sedis;s__[Eubacterium]_sulci	2.27161	-2.93321	2.85021	-1.02912	0.303423	NA
k__Bacteria;p__Firmicutes;c__Clostridia;o__Clostridiales;f__Clostridiales_Family_XVII_Incertae_Sedis;g__Thermaerobacter;s__Thermaerobacter_marianensis	4.94778	-3.49284	2.98001	-1.17209	0.241161	NA
k__Bacteria;p__Firmicutes;c__Clostridia;o__Clostridiales;f__Eubacteriaceae;g__Acetobacterium;s__Acetobacterium_woodii	7.78668	0.387803	2.25571	0.171921	0.8635	NA
k__Bacteria;p__Firmicutes;c__Clostridia;o__Clostridiales;f__Eubacteriaceae;g__Eubacterium;s__Eubacterium_limosum	1.54545	0.573722	3.01614	0.190217	0.849139	NA
k__Bacteria;p__Firmicutes;c__Clostridia;o__Clostridiales;f__Eubacteriaceae;g__Eubacterium;s__[Eubacterium]_eligens	0.288309	-0.252654	3.52684	-0.0716376	0.94289	NA
k__Bacteria;p__Firmicutes;c__Clostridia;o__Clostridiales;f__Heliobacteriaceae;g__Heliobacterium;s__Heliobacterium_modesticaldum	0.358537	0.398238	1.85384	0.214818	0.829909	NA
k__Bacteria;p__Firmicutes;c__Clostridia;o__Clostridiales;f__Lachnospiraceae;g__Anaerostipes;s__Anaerostipes_hadrus	1.33565	-0.515132	2.94378	-0.17499	0.861088	NA
k__Bacteria;p__Firmicutes;c__Clostridia;o__Clostridiales;f__Lachnospiraceae;g__Blautia;s__Blautia_sp_YL58	2.23083	0.0504236	2.80439	0.0179802	0.985655	NA
k__Bacteria;p__Firmicutes;c__Clostridia;o__Clostridiales;f__Lachnospiraceae;g__Butyrivibrio;s__Butyrivibrio_hungatei	0.411123	1.46432	2.45624	0.596163	0.551066	NA
k__Bacteria;p__Firmicutes;c__Clostridia;o__Clostridiales;f__Lachnospiraceae;g__Butyrivibrio;s__Butyrivibrio_proteoclasticus	2.24225	-0.417644	3.36698	-0.124041	0.901283	NA
k__Bacteria;p__Firmicutes;c__Clostridia;o__Clostridiales;f__Lachnospiraceae;g__Cellulosilyticum;s__Cellulosilyticum_lentocellum	9.16623	-0.655903	2.02678	-0.323618	0.746228	NA
k__Bacteria;p__Firmicutes;c__Clostridia;o__Clostridiales;f__Lachnospiraceae;g__Herbinix;s__Herbinix_luporum	8.42314	-2.96682	3.49509	-0.848853	0.395963	NA
k__Bacteria;p__Firmicutes;c__Clostridia;o__Clostridiales;f__Lachnospiraceae;g__Lachnoclostridium;s__Lachnoclostridium_phocaeense	0.0616628	-0.500794	5.83602	-0.0858109	0.931617	NA
k__Bacteria;p__Firmicutes;c__Clostridia;o__Clostridiales;f__Lachnospiraceae;g__Lachnoclostridium;s__Lachnoclostridium_phytofermentans	0.604557	-0.268962	2.41559	-0.111344	0.911343	NA
k__Bacteria;p__Firmicutes;c__Clostridia;o__Clostridiales;f__Lachnospiraceae;g__Lachnoclostridium;s__Lachnoclostridium_sp_YL32	2.76251	1.34311	2.23534	0.600852	0.547938	NA
k__Bacteria;p__Firmicutes;c__Clostridia;o__Clostridiales;f__Lachnospiraceae;g__Lachnoclostridium;s__[Clostridium]_saccharolyticum	1.77918	0.0159642	1.96522	0.00812336	0.993519	NA
k__Bacteria;p__Firmicutes;c__Clostridia;o__Clostridiales;f__Lachnospiraceae;g__Roseburia;s__Roseburia_hominis	2.3564	-0.371303	1.91829	-0.193559	0.846521	NA
k__Bacteria;p__Firmicutes;c__Clostridia;o__Clostridiales;f__Lachnospiraceae;g__Tyzzerella;s__[Clostridium]_propionicum	0.130211	-0.177226	5.83591	-0.0303682	0.975773	NA
k__Bacteria;p__Firmicutes;c__Clostridia;o__Clostridiales;f__Lachnospiraceae;s__[Eubacterium]_rectale	0.640581	-1.22394	3.213	-0.380935	0.703251	NA
k__Bacteria;p__Firmicutes;c__Clostridia;o__Clostridiales;f__Oscillospiraceae;g__Oscillibacter;s__Oscillibacter_valericigenes	1.49816	-1.74744	1.95493	-0.893861	0.371396	NA
k__Bacteria;p__Firmicutes;c__Clostridia;o__Clostridiales;f__Peptococcaceae;g__Candidatus_Desulforudis;s__Candidatus_Desulforudis_audaxviator	0.0632601	0.0362176	5.83553	0.00620639	0.995048	NA
k__Bacteria;p__Firmicutes;c__Clostridia;o__Clostridiales;f__Peptococcaceae;g__Dehalobacterium;s__Dehalobacterium_formicoaceticum	0.183402	-0.468379	3.67442	-0.12747	0.898568	NA
k__Bacteria;p__Firmicutes;c__Clostridia;o__Clostridiales;f__Peptococcaceae;g__Dehalobacter;s__Dehalobacter_restrictus	1.02911	-0.236693	4.11073	-0.0575793	0.954084	NA
k__Bacteria;p__Firmicutes;c__Clostridia;o__Clostridiales;f__Peptococcaceae;g__Dehalobacter;s__Dehalobacter_sp_DCA	0.199754	0.184552	3.60884	0.0511388	0.959215	NA
k__Bacteria;p__Firmicutes;c__Clostridia;o__Clostridiales;f__Peptococcaceae;g__Desulfitobacterium;s__Desulfitobacterium_dehalogenans	0.452521	-1.03861	4.18354	-0.24826	0.803933	NA
k__Bacteria;p__Firmicutes;c__Clostridia;o__Clostridiales;f__Peptococcaceae;g__Desulfitobacterium;s__Desulfitobacterium_dichloroeliminans	0.195644	1.15182	5.35424	0.215123	0.829671	NA
k__Bacteria;p__Firmicutes;c__Clostridia;o__Clostridiales;f__Peptococcaceae;g__Desulfitobacterium;s__Desulfitobacterium_hafniense	12.1031	-3.48019	2.36709	-1.47024	0.141497	NA
k__Bacteria;p__Firmicutes;c__Clostridia;o__Clostridiales;f__Peptococcaceae;g__Desulfitobacterium;s__Desulfitobacterium_metallireducens	13.539	2.02557	2.0752	0.976081	0.329025	NA
k__Bacteria;p__Firmicutes;c__Clostridia;o__Clostridiales;f__Peptococcaceae;g__Desulfosporosinus;s__Desulfosporosinus_acidiphilus	1.2437	-1.13754	3.36947	-0.337601	0.735664	NA
k__Bacteria;p__Firmicutes;c__Clostridia;o__Clostridiales;f__Peptococcaceae;g__Desulfosporosinus;s__Desulfosporosinus_meridiei	2.82363	-2.69052	2.43781	-1.10367	0.269738	NA
k__Bacteria;p__Firmicutes;c__Clostridia;o__Clostridiales;f__Peptococcaceae;g__Desulfosporosinus;s__Desulfosporosinus_orientis	5.11545	-1.26162	1.32449	-0.952534	0.340826	NA
k__Bacteria;p__Firmicutes;c__Clostridia;o__Clostridiales;f__Peptococcaceae;g__Desulfotomaculum;s__Desulfotomaculum_acetoxidans	1.99716	-2.13461	1.98175	-1.07713	0.281421	NA
k__Bacteria;p__Firmicutes;c__Clostridia;o__Clostridiales;f__Peptococcaceae;g__Desulfotomaculum;s__Desulfotomaculum_ferrireducens	0.411995	-1.15948	2.73297	-0.424258	0.671378	NA
k__Bacteria;p__Firmicutes;c__Clostridia;o__Clostridiales;f__Peptococcaceae;g__Desulfotomaculum;s__Desulfotomaculum_gibsoniae	6.75684	-4.82035	2.99331	-1.61037	0.107317	NA
k__Bacteria;p__Firmicutes;c__Clostridia;o__Clostridiales;f__Peptococcaceae;g__Desulfotomaculum;s__Desulfotomaculum_nigrificans	0.359323	-1.84336	2.9538	-0.624062	0.532587	NA
k__Bacteria;p__Firmicutes;c__Clostridia;o__Clostridiales;f__Peptococcaceae;g__Desulfotomaculum;s__Desulfotomaculum_reducens	2.65378	4.2025	2.42902	1.73012	0.0836081	NA
k__Bacteria;p__Firmicutes;c__Clostridia;o__Clostridiales;f__Peptococcaceae;g__Desulfotomaculum;s__Desulfotomaculum_ruminis	0.424122	-0.143585	2.44858	-0.0586403	0.953239	NA
k__Bacteria;p__Firmicutes;c__Clostridia;o__Clostridiales;f__Peptococcaceae;g__Syntrophobotulus;s__Syntrophobotulus_glycolicus	0.469526	-2.22734	3.16526	-0.703681	0.481631	NA
k__Bacteria;p__Firmicutes;c__Clostridia;o__Clostridiales;f__Peptococcaceae;g__Thermincola;s__Thermincola_potens	2.25441	-1.05297	2.68873	-0.391625	0.695335	NA
k__Bacteria;p__Firmicutes;c__Clostridia;o__Clostridiales;f__Peptostreptococcaceae;g__Acetoanaerobium;s__Acetoanaerobium_sticklandii	1.52741	-3.04737	2.7085	-1.12511	0.260542	NA
k__Bacteria;p__Firmicutes;c__Clostridia;o__Clostridiales;f__Peptostreptococcaceae;g__Clostridioides;s__Clostridioides_difficile	1.78837	-0.0747415	2.73559	-0.0273219	0.978203	NA
k__Bacteria;p__Firmicutes;c__Clostridia;o__Clostridiales;f__Peptostreptococcaceae;g__Filifactor;s__Filifactor_alocis	0.1106	2.27417	5.828	0.390214	0.696378	NA
k__Bacteria;p__Firmicutes;c__Clostridia;o__Clostridiales;f__Peptostreptococcaceae;g__Peptoclostridium;s__Peptoclostridium_acidaminophilum	4.98933	-1.04829	2.11439	-0.49579	0.620042	NA
k__Bacteria;p__Firmicutes;c__Clostridia;o__Clostridiales;f__Ruminococcaceae;g__Ethanoligenens;s__Ethanoligenens_harbinense	0.136377	1.02687	5.82579	0.176262	0.860088	NA
k__Bacteria;p__Firmicutes;c__Clostridia;o__Clostridiales;f__Ruminococcaceae;g__Mageeibacillus;s__Mageeibacillus_indolicus	0.0942203	1.49589	5.83116	0.256534	0.797539	NA
k__Bacteria;p__Firmicutes;c__Clostridia;o__Clostridiales;f__Ruminococcaceae;g__Ruminiclostridium;s__Ruminiclostridium_sp_KB18	9.72578	-3.54995	2.43336	-1.45887	0.144602	NA
k__Bacteria;p__Firmicutes;c__Clostridia;o__Clostridiales;f__Ruminococcaceae;g__Ruminiclostridium;s__Ruminiclostridium_thermocellum	0.141467	0.0926672	4.38381	0.0211385	0.983135	NA
k__Bacteria;p__Firmicutes;c__Clostridia;o__Clostridiales;f__Ruminococcaceae;g__Ruminiclostridium;s__[Clostridium]_cellulolyticum	0.808578	-0.445537	1.48442	-0.300142	0.764069	NA
k__Bacteria;p__Firmicutes;c__Clostridia;o__Clostridiales;f__Ruminococcaceae;g__Ruminiclostridium;s__[Clostridium]_cellulosi	8.65967	-0.143494	5.82447	-0.0246364	0.980345	NA
k__Bacteria;p__Firmicutes;c__Clostridia;o__Clostridiales;f__Ruminococcaceae;g__Ruminiclostridium;s__[Clostridium]_clariflavum	0.318226	2.66594	2.96109	0.900324	0.367948	NA
k__Bacteria;p__Firmicutes;c__Clostridia;o__Clostridiales;f__Ruminococcaceae;g__Ruminiclostridium;s__[Clostridium]_stercorarium	0.286552	-1.51946	2.50922	-0.60555	0.544814	NA
k__Bacteria;p__Firmicutes;c__Clostridia;o__Clostridiales;f__Ruminococcaceae;g__Ruminococcus;s__Ruminococcus_albus	0.686489	-1.39496	3.11328	-0.448068	0.654104	NA
k__Bacteria;p__Firmicutes;c__Clostridia;o__Clostridiales;f__Ruminococcaceae;g__Ruminococcus;s__Ruminococcus_bicirculans	2.04282	0.999672	2.55474	0.3913	0.695575	NA
k__Bacteria;p__Firmicutes;c__Clostridia;o__Clostridiales;f__Ruminococcaceae;s__Ruminococcaceae_bacterium_CPB6	10.6314	0.251737	1.34624	0.186992	0.851667	NA
k__Bacteria;p__Firmicutes;c__Clostridia;o__Clostridiales;f__Symbiobacteriaceae;g__Symbiobacterium;s__Symbiobacterium_thermophilum	5.98147	-3.24518	2.45637	-1.32113	0.186459	NA
k__Bacteria;p__Firmicutes;c__Clostridia;o__Clostridiales;f__Syntrophomonadaceae;g__Syntrophomonas;s__Syntrophomonas_wolfei	0.638472	-2.40107	3.48785	-0.688408	0.491196	NA
k__Bacteria;p__Firmicutes;c__Clostridia;o__Clostridiales;f__Syntrophomonadaceae;g__Syntrophothermus;s__Syntrophothermus_lipocalidus	11.4136	5.44975	1.9262	2.82928	0.00466525	NA
k__Bacteria;p__Firmicutes;c__Clostridia;o__Clostridiales;g__Flavonifractor;s__Flavonifractor_plautii	0.825071	-0.189926	1.71723	-0.1106	0.911933	NA
k__Bacteria;p__Firmicutes;c__Clostridia;o__Clostridiales;g__Gottschalkia;s__Gottschalkia_acidurici	2.19963	2.64987	1.82303	1.45355	0.14607	NA
k__Bacteria;p__Firmicutes;c__Clostridia;o__Clostridiales;g__Intestinimonas;s__Intestinimonas_butyriciproducens	0.696958	0.544251	2.01263	0.270418	0.786838	NA
k__Bacteria;p__Firmicutes;c__Clostridia;o__Halanaerobiales;f__Halanaerobiaceae;g__Halanaerobium;s__Halanaerobium_hydrogeniformans	0.521258	0.41612	2.22274	0.18721	0.851496	NA
k__Bacteria;p__Firmicutes;c__Clostridia;o__Halanaerobiales;f__Halanaerobiaceae;g__Halanaerobium;s__Halanaerobium_praevalens	1.35091	-1.64723	1.79005	-0.920216	0.35746	NA
k__Bacteria;p__Firmicutes;c__Clostridia;o__Halanaerobiales;f__Halanaerobiaceae;g__Halothermothrix;s__Halothermothrix_orenii	11.9717	0.776229	1.19814	0.647862	0.517075	NA
k__Bacteria;p__Firmicutes;c__Clostridia;o__Halanaerobiales;f__Halobacteroidaceae;g__Acetohalobium;s__Acetohalobium_arabaticum	9.20028	1.81369	1.30239	1.39258	0.163747	NA
k__Bacteria;p__Firmicutes;c__Clostridia;o__Halanaerobiales;f__Halobacteroidaceae;g__Halobacteroides;s__Halobacteroides_halobius	0.504968	-0.102538	2.17669	-0.0471072	0.962428	NA
k__Bacteria;p__Firmicutes;c__Clostridia;o__Natranaerobiales;f__Natranaerobiaceae;g__Natranaerobius;s__Natranaerobius_thermophilus	3.42322	-3.58807	1.35413	-2.64973	0.00805563	NA
k__Bacteria;p__Firmicutes;c__Clostridia;o__Thermoanaerobacterales;f__Thermoanaerobacteraceae;g__Ammonifex;s__Ammonifex_degensii	12.8211	-0.407492	1.26784	-0.321406	0.747903	NA
k__Bacteria;p__Firmicutes;c__Clostridia;o__Thermoanaerobacterales;f__Thermoanaerobacteraceae;g__Caldanaerobacter;s__Caldanaerobacter_subterraneus	1.22865	0.00357666	1.87473	0.00190783	0.998478	NA
k__Bacteria;p__Firmicutes;c__Clostridia;o__Thermoanaerobacterales;f__Thermoanaerobacteraceae;g__Carboxydothermus;s__Carboxydothermus_hydrogenoformans	1.87809	0.0858213	1.60918	0.0533323	0.957467	NA
k__Bacteria;p__Firmicutes;c__Clostridia;o__Thermoanaerobacterales;f__Thermoanaerobacteraceae;g__Moorella;s__Moorella_thermoacetica	2.11941	-1.49109	1.19483	-1.24796	0.212046	NA
k__Bacteria;p__Firmicutes;c__Clostridia;o__Thermoanaerobacterales;f__Thermoanaerobacteraceae;g__Tepidanaerobacter;s__Tepidanaerobacter_acetatoxydans	5.71455	-0.00814543	0.951489	-0.00856072	0.99317	NA
k__Bacteria;p__Firmicutes;c__Clostridia;o__Thermoanaerobacterales;f__Thermoanaerobacteraceae;g__Thermacetogenium;s__Thermacetogenium_phaeum	0.207214	-1.38273	3.18663	-0.433914	0.664351	NA
k__Bacteria;p__Firmicutes;c__Clostridia;o__Thermoanaerobacterales;f__Thermoanaerobacteraceae;g__Thermoanaerobacter;s__Thermoanaerobacter_italicus	11.6233	-1.37754	1.08104	-1.27427	0.202569	NA
k__Bacteria;p__Firmicutes;c__Clostridia;o__Thermoanaerobacterales;f__Thermoanaerobacteraceae;g__Thermoanaerobacter;s__Thermoanaerobacter_kivui	5.815	-0.203224	0.994743	-0.204298	0.838121	NA
k__Bacteria;p__Firmicutes;c__Clostridia;o__Thermoanaerobacterales;f__Thermoanaerobacteraceae;g__Thermoanaerobacter;s__Thermoanaerobacter_mathranii	6.75937	-0.983927	1.19855	-0.820931	0.411686	NA
k__Bacteria;p__Firmicutes;c__Clostridia;o__Thermoanaerobacterales;f__Thermoanaerobacteraceae;g__Thermoanaerobacter;s__Thermoanaerobacter_wiegelii	9.33698	-0.80667	0.989996	-0.814821	0.415175	NA
k__Bacteria;p__Firmicutes;c__Clostridia;o__Thermoanaerobacterales;f__Thermoanaerobacterales_Family_III_Incertae_Sedis;g__Caldicellulosiruptor;s__Caldicellulosiruptor_bescii	2.55393	-3.19325	1.33343	-2.39476	0.016631	NA
k__Bacteria;p__Firmicutes;c__Clostridia;o__Thermoanaerobacterales;f__Thermoanaerobacterales_Family_III_Incertae_Sedis;g__Caldicellulosiruptor;s__Caldicellulosiruptor_hydrothermalis	5.60259	0.257631	1.40182	0.183783	0.854183	NA
k__Bacteria;p__Firmicutes;c__Clostridia;o__Thermoanaerobacterales;f__Thermoanaerobacterales_Family_III_Incertae_Sedis;g__Caldicellulosiruptor;s__Caldicellulosiruptor_kristjanssonii	6.98388	1.02347	1.22166	0.83777	0.40216	NA
k__Bacteria;p__Firmicutes;c__Clostridia;o__Thermoanaerobacterales;f__Thermoanaerobacterales_Family_III_Incertae_Sedis;g__Caldicellulosiruptor;s__Caldicellulosiruptor_kronotskyensis	2.04573	-1.65649	1.18809	-1.39425	0.163242	NA
k__Bacteria;p__Firmicutes;c__Clostridia;o__Thermoanaerobacterales;f__Thermoanaerobacterales_Family_III_Incertae_Sedis;g__Caldicellulosiruptor;s__Caldicellulosiruptor_lactoaceticus	2.97984	-1.61483	1.4655	-1.1019	0.270507	NA
k__Bacteria;p__Firmicutes;c__Clostridia;o__Thermoanaerobacterales;f__Thermoanaerobacterales_Family_III_Incertae_Sedis;g__Caldicellulosiruptor;s__Caldicellulosiruptor_obsidiansis	5.73317	-1.87505	0.936276	-2.00266	0.0452134	NA
k__Bacteria;p__Firmicutes;c__Clostridia;o__Thermoanaerobacterales;f__Thermoanaerobacterales_Family_III_Incertae_Sedis;g__Caldicellulosiruptor;s__Caldicellulosiruptor_owensensis	0.411811	-1.9234	3.65236	-0.526619	0.598458	NA
k__Bacteria;p__Firmicutes;c__Clostridia;o__Thermoanaerobacterales;f__Thermoanaerobacterales_Family_III_Incertae_Sedis;g__Caldicellulosiruptor;s__Caldicellulosiruptor_saccharolyticus	4.16412	-0.806862	1.3197	-0.611397	0.540936	NA
k__Bacteria;p__Firmicutes;c__Clostridia;o__Thermoanaerobacterales;f__Thermoanaerobacterales_Family_III_Incertae_Sedis;g__Thermoanaerobacterium;s__Thermoanaerobacterium_thermosaccharolyticum	7.20477	-0.826806	0.771565	-1.0716	0.283902	NA
k__Bacteria;p__Firmicutes;c__Clostridia;o__Thermoanaerobacterales;f__Thermoanaerobacterales_Family_III_Incertae_Sedis;g__Thermoanaerobacterium;s__Thermoanaerobacterium_xylanolyticum	10.1152	-1.93444	1.1901	-1.62544	0.104069	NA
k__Bacteria;p__Firmicutes;c__Clostridia;o__Thermoanaerobacterales;f__Thermoanaerobacterales_Family_III_Incertae_Sedis;g__Thermosediminibacter;s__Thermosediminibacter_oceani	4.0565	-0.231473	1.08161	-0.214008	0.830541	NA
k__Bacteria;p__Firmicutes;c__Clostridia;o__Thermoanaerobacterales;f__Thermoanaerobacterales_Family_IV_Incertae_Sedis;g__Mahella;s__Mahella_australiensis	4.98423	-1.63014	1.29801	-1.25588	0.209161	NA
k__Bacteria;p__Firmicutes;c__Clostridia;o__Thermoanaerobacterales;f__Thermodesulfobiaceae;g__Coprothermobacter;s__Coprothermobacter_proteolyticus	0.895682	-1.5785	1.32054	-1.19535	0.231952	NA
k__Bacteria;p__Firmicutes;c__Clostridia;o__Thermoanaerobacterales;f__Thermodesulfobiaceae;g__Thermodesulfobium;s__Thermodesulfobium_narugense	1.17881	3.24356	1.77236	1.83008	0.0672379	NA
k__Bacteria;p__Firmicutes;c__Erysipelotrichia;o__Erysipelotrichales;f__Erysipelotrichaceae;g__Erysipelothrix;s__Erysipelothrix_larvae	2.6663	0.907827	1.36863	0.663312	0.507131	NA
k__Bacteria;p__Firmicutes;c__Erysipelotrichia;o__Erysipelotrichales;f__Erysipelotrichaceae;g__Erysipelothrix;s__Erysipelothrix_rhusiopathiae	10.4997	-0.84325	0.926928	-0.909725	0.362967	NA
k__Bacteria;p__Firmicutes;c__Erysipelotrichia;o__Erysipelotrichales;f__Erysipelotrichaceae;g__Faecalibaculum;s__Faecalibaculum_rodentium	3.23452	-1.35337	1.58438	-0.854195	0.392997	NA
k__Bacteria;p__Firmicutes;c__Erysipelotrichia;o__Erysipelotrichales;f__Erysipelotrichaceae;g__Turicibacter;s__Turicibacter_sp_H121	5.09769	-1.63172	1.11225	-1.46704	0.142365	NA
k__Bacteria;p__Firmicutes;c__Erysipelotrichia;o__Erysipelotrichales;f__Erysipelotrichaceae;s__Erysipelotrichaceae_bacterium_I46	1.11513	-2.21045	1.84985	-1.19493	0.232113	NA
k__Bacteria;p__Firmicutes;c__Limnochordia;o__Limnochordales;f__Limnochordaceae;g__Limnochorda;s__Limnochorda_pilosa	1.59692	0.57423	1.04163	0.551281	0.581441	NA
k__Bacteria;p__Firmicutes;c__Negativicutes;o__Acidaminococcales;f__Acidaminococcaceae;g__Acidaminococcus;s__Acidaminococcus_fermentans	2.45046	-3.26793	1.22835	-2.66042	0.00780423	NA
k__Bacteria;p__Firmicutes;c__Negativicutes;o__Acidaminococcales;f__Acidaminococcaceae;g__Acidaminococcus;s__Acidaminococcus_intestini	10.6373	-0.453172	0.942245	-0.480949	0.630552	NA
k__Bacteria;p__Firmicutes;c__Negativicutes;o__Selenomonadales;f__Selenomonadaceae;g__Selenomonas;s__Selenomonas_ruminantium	10.7296	-2.41259	0.988422	-2.44085	0.0146529	NA
k__Bacteria;p__Firmicutes;c__Negativicutes;o__Selenomonadales;f__Selenomonadaceae;g__Selenomonas;s__Selenomonas_sp_oral_taxon_136	11.5721	-0.229147	0.835951	-0.274116	0.783996	NA
k__Bacteria;p__Firmicutes;c__Negativicutes;o__Selenomonadales;f__Selenomonadaceae;g__Selenomonas;s__Selenomonas_sp_oral_taxon_478	13.2129	-0.610312	0.807672	-0.755643	0.449863	NA
k__Bacteria;p__Firmicutes;c__Negativicutes;o__Selenomonadales;f__Selenomonadaceae;g__Selenomonas;s__Selenomonas_sp_oral_taxon_920	0.488377	-1.22053	3.03552	-0.402082	0.687624	NA
k__Bacteria;p__Firmicutes;c__Negativicutes;o__Selenomonadales;f__Selenomonadaceae;g__Selenomonas;s__Selenomonas_sputigena	0.859109	-1.55634	1.2659	-1.22943	0.218909	NA
k__Bacteria;p__Firmicutes;c__Negativicutes;o__Selenomonadales;f__Sporomusaceae;g__Pelosinus;s__Pelosinus_fermentans	0.355453	-1.31045	1.65205	-0.793227	0.427645	NA
k__Bacteria;p__Firmicutes;c__Negativicutes;o__Selenomonadales;f__Sporomusaceae;g__Pelosinus;s__Pelosinus_sp_UFO1	0.0167118	0.0747756	5.83602	0.0128128	0.989777	NA
k__Bacteria;p__Firmicutes;c__Negativicutes;o__Veillonellales;f__Veillonellaceae;g__Dialister;s__Dialister_pneumosintes	0.356706	-1.38126	1.66017	-0.831998	0.40541	NA
k__Bacteria;p__Firmicutes;c__Negativicutes;o__Veillonellales;f__Veillonellaceae;g__Megasphaera;s__Megasphaera_elsdenii	0.546319	-2.5245	1.91609	-1.31753	0.187662	NA
k__Bacteria;p__Firmicutes;c__Negativicutes;o__Veillonellales;f__Veillonellaceae;g__Negativicoccus;s__Negativicoccus_massiliensis	0.842322	-0.748106	1.90543	-0.392619	0.694601	NA
k__Bacteria;p__Firmicutes;c__Negativicutes;o__Veillonellales;f__Veillonellaceae;g__Veillonella;s__Veillonella_parvula	1.62585	-2.44551	2.16005	-1.13215	0.257571	NA
k__Bacteria;p__Firmicutes;c__Tissierellia;g__Ezakiella;s__Ezakiella_massiliensis	1.02619	-3.48103	1.65343	-2.10534	0.0352621	NA
k__Bacteria;p__Firmicutes;c__Tissierellia;o__Tissierellales;f__Peptoniphilaceae;g__Anaerococcus;s__Anaerococcus_mediterraneensis	0.432651	-1.41324	1.96963	-0.717517	0.473055	NA
k__Bacteria;p__Firmicutes;c__Tissierellia;o__Tissierellales;f__Peptoniphilaceae;g__Anaerococcus;s__Anaerococcus_prevotii	0.559079	-1.99225	1.59722	-1.24732	0.212278	NA
k__Bacteria;p__Firmicutes;c__Tissierellia;o__Tissierellales;f__Peptoniphilaceae;g__Finegoldia;s__Finegoldia_magna	1.78082	-2.42276	1.87909	-1.28933	0.197283	NA
k__Bacteria;p__Firmicutes;c__Tissierellia;o__Tissierellales;f__Peptoniphilaceae;g__Murdochiella;s__Murdochiella_sp_Marseille-P2341	2.10155	-2.09851	2.07318	-1.01222	0.311432	NA
k__Bacteria;p__Firmicutes;c__Tissierellia;o__Tissierellales;f__Peptoniphilaceae;g__Parvimonas;s__Parvimonas_micra	1.07587	-2.2351	1.5645	-1.42863	0.15311	NA
k__Bacteria;p__Firmicutes;c__Tissierellia;o__Tissierellales;f__Peptoniphilaceae;g__Peptoniphilus;s__Peptoniphilus_sp_ING2-D1G	2.07916	-5.36748	3.21352	-1.67028	0.094864	NA
k__Bacteria;p__Firmicutes;g__Ndongobacter;s__Ndongobacter_massiliensis	0.260183	-0.0805654	2.74496	-0.0293503	0.976585	NA
k__Bacteria;p__Firmicutes;s__endosymbiont_TC1_of_Trimyema_compressum	0.959755	-2.61476	1.76119	-1.48466	0.137634	NA
k__Bacteria;p__Fusobacteria;c__Fusobacteriia;o__Fusobacteriales;f__Fusobacteriaceae;g__Fusobacterium;s__Fusobacterium_hwasookii	1.57326	-2.52445	1.56167	-1.61651	0.105984	NA
k__Bacteria;p__Fusobacteria;c__Fusobacteriia;o__Fusobacteriales;f__Fusobacteriaceae;g__Fusobacterium;s__Fusobacterium_nucleatum	0.228968	-0.12457	4.2416	-0.0293686	0.976571	NA
k__Bacteria;p__Fusobacteria;c__Fusobacteriia;o__Fusobacteriales;f__Fusobacteriaceae;g__Ilyobacter;s__Ilyobacter_polytropus	8.32754	-0.973499	0.982815	-0.990521	0.321919	NA
k__Bacteria;p__Fusobacteria;c__Fusobacteriia;o__Fusobacteriales;f__Leptotrichiaceae;g__Leptotrichia;s__Leptotrichia_buccalis	11.9347	-1.35874	0.981729	-1.38403	0.16635	NA
k__Bacteria;p__Fusobacteria;c__Fusobacteriia;o__Fusobacteriales;f__Leptotrichiaceae;g__Leptotrichia;s__Leptotrichia_sp_oral_taxon_212	1.00641	-2.41056	1.36306	-1.7685	0.0769781	NA
k__Bacteria;p__Fusobacteria;c__Fusobacteriia;o__Fusobacteriales;f__Leptotrichiaceae;g__Leptotrichia;s__Leptotrichia_sp_oral_taxon_498	1.68102	-3.34586	1.12767	-2.96707	0.00300657	NA
k__Bacteria;p__Fusobacteria;c__Fusobacteriia;o__Fusobacteriales;f__Leptotrichiaceae;g__Leptotrichia;s__Leptotrichia_sp_oral_taxon_847	5.82771	-1.77174	1.02976	-1.72053	0.0853359	NA
k__Bacteria;p__Fusobacteria;c__Fusobacteriia;o__Fusobacteriales;f__Leptotrichiaceae;g__Sebaldella;s__Sebaldella_termitidis	1.37769	0.287397	1.50401	0.191087	0.848457	NA
k__Bacteria;p__Fusobacteria;c__Fusobacteriia;o__Fusobacteriales;f__Leptotrichiaceae;g__Sneathia;s__Sneathia_amnii	1.76887	-1.08501	1.05635	-1.02714	0.304356	NA
k__Bacteria;p__Fusobacteria;c__Fusobacteriia;o__Fusobacteriales;f__Leptotrichiaceae;g__Streptobacillus;s__Streptobacillus_moniliformis	0.368111	-1.94355	2.2611	-0.85956	0.390032	NA
k__Bacteria;p__Gemmatimonadetes;c__Gemmatimonadetes;o__Gemmatimonadales;f__Gemmatimonadaceae;g__Gemmatimonas;s__Gemmatimonas_aurantiaca	0.773809	-2.76407	1.50117	-1.84128	0.0655802	NA
k__Bacteria;p__Gemmatimonadetes;c__Gemmatimonadetes;o__Gemmatimonadales;f__Gemmatimonadaceae;g__Gemmatimonas;s__Gemmatimonas_phototrophica	0.0712987	-0.902852	5.83563	-0.154714	0.877047	NA
k__Bacteria;p__Ignavibacteriae;c__Ignavibacteria;o__Ignavibacteriales;f__Ignavibacteriaceae;g__Ignavibacterium;s__Ignavibacterium_album	0.540533	-1.6977	2.28529	-0.742883	0.457553	NA
k__Bacteria;p__Ignavibacteriae;c__Ignavibacteria;o__Ignavibacteriales;f__Melioribacteraceae;g__Melioribacter;s__Melioribacter_roseus	1.17004	-2.5773	2.0829	-1.23736	0.215955	NA
k__Bacteria;p__Kiritimatiellaeota;c__Kiritimatiellae;o__Kiritimatiellales;f__Kiritimatiellaceae;g__Kiritimatiella;s__Kiritimatiella_glycovorans	0.352438	-1.53637	2.03315	-0.755661	0.449852	NA
k__Bacteria;p__Nitrospirae;c__Nitrospira;o__Nitrospirales;f__Nitrospiraceae;g__Leptospirillum;s__Leptospirillum_ferrooxidans	7.60921	-0.718758	1.94315	-0.369894	0.711462	NA
k__Bacteria;p__Nitrospirae;c__Nitrospira;o__Nitrospirales;f__Nitrospiraceae;g__Nitrospira;s__Candidatus_Nitrospira_inopinata	0.654944	-1.2833	1.99016	-0.644824	0.519041	NA
k__Bacteria;p__Nitrospirae;c__Nitrospira;o__Nitrospirales;f__Nitrospiraceae;g__Nitrospira;s__Nitrospira_defluvii	0.498644	0.0748843	2.01084	0.0372403	0.970293	NA
k__Bacteria;p__Nitrospirae;c__Nitrospira;o__Nitrospirales;f__Nitrospiraceae;g__Nitrospira;s__Nitrospira_japonica	0.231146	-1.04603	2.46828	-0.423788	0.67172	NA
k__Bacteria;p__Nitrospirae;c__Nitrospira;o__Nitrospirales;f__Nitrospiraceae;g__Nitrospira;s__Nitrospira_moscoviensis	0.791063	-1.36872	1.57035	-0.871603	0.383425	NA
k__Bacteria;p__Nitrospirae;c__Nitrospira;o__Nitrospirales;f__Nitrospiraceae;g__Thermodesulfovibrio;s__Thermodesulfovibrio_yellowstonii	0.432992	-2.67191	3.43796	-0.777181	0.437052	NA
k__Bacteria;p__Planctomycetes;c__Phycisphaerae;o__Phycisphaerales;f__Phycisphaeraceae;g__Phycisphaera;s__Phycisphaera_mikurensis	1.31627	-1.53716	1.83282	-0.838688	0.401645	NA
k__Bacteria;p__Planctomycetes;c__Phycisphaerae;s__Phycisphaerae_bacterium_L21-RPul-D3	1.12572	-0.947347	1.69638	-0.558451	0.576537	NA
k__Bacteria;p__Planctomycetes;c__Phycisphaerae;s__Phycisphaerae_bacterium_ST-PulAB-D4	0.0146296	-0.117458	5.83646	-0.0201248	0.983944	NA
k__Bacteria;p__Planctomycetes;c__Planctomycetia;o__Planctomycetales;f__Gemmataceae;g__Gemmata;s__Gemmata_sp_SH-PL17	0.00672822	-0.179361	5.83607	-0.0307332	0.975482	NA
k__Bacteria;p__Planctomycetes;c__Planctomycetia;o__Planctomycetales;f__Isosphaeraceae;g__Isosphaera;s__Isosphaera_pallida	1.11646	-2.25339	1.97592	-1.14043	0.254109	NA
k__Bacteria;p__Planctomycetes;c__Planctomycetia;o__Planctomycetales;f__Isosphaeraceae;g__Paludisphaera;s__Paludisphaera_borealis	0.00844832	-0.284623	5.83614	-0.048769	0.961103	NA
k__Bacteria;p__Planctomycetes;c__Planctomycetia;o__Planctomycetales;f__Isosphaeraceae;g__Singulisphaera;s__Singulisphaera_acidiphila	0.480312	-0.02747	3.46014	-0.007939	0.993666	NA
k__Bacteria;p__Planctomycetes;c__Planctomycetia;o__Planctomycetales;f__Planctomycetaceae;g__Fuerstia;s__Fuerstia_marisgermanicae	0.176573	0.0606577	5.82981	0.0104047	0.991698	NA
k__Bacteria;p__Planctomycetes;c__Planctomycetia;o__Planctomycetales;f__Planctomycetaceae;g__Pirellula;s__Pirellula_staleyi	0.0614428	-0.936126	5.83386	-0.160464	0.872515	NA
k__Bacteria;p__Planctomycetes;c__Planctomycetia;o__Planctomycetales;f__Planctomycetaceae;g__Planctomyces;s__Planctomyces_sp_SH-PL14	0.0667886	-0.904826	5.83572	-0.15505	0.876782	NA
k__Bacteria;p__Planctomycetes;c__Planctomycetia;o__Planctomycetales;f__Planctomycetaceae;g__Planctomyces;s__Planctomyces_sp_SH-PL62	0.162667	-0.0562873	3.65679	-0.0153926	0.987719	NA
k__Bacteria;p__Planctomycetes;c__Planctomycetia;o__Planctomycetales;f__Planctomycetaceae;g__Planctopirus;s__Planctopirus_limnophila	0.145726	-0.465416	5.83537	-0.0797578	0.93643	NA
k__Bacteria;p__Planctomycetes;c__Planctomycetia;o__Planctomycetales;f__Planctomycetaceae;g__Rhodopirellula;s__Rhodopirellula_baltica	0.198832	1.07288	5.21072	0.205899	0.83687	NA
k__Bacteria;p__Planctomycetes;c__Planctomycetia;o__Planctomycetales;f__Planctomycetaceae;g__Rubinisphaera;s__Rubinisphaera_brasiliensis	0.0703373	0.638605	5.8358	0.109429	0.912862	NA
k__Bacteria;p__Proteobacteria;c__Acidithiobacillia;o__Acidithiobacillales;f__Acidithiobacillaceae;g__Acidithiobacillus;s__Acidithiobacillus_caldus	0.515894	-0.697608	2.6133	-0.266945	0.789512	NA
k__Bacteria;p__Proteobacteria;c__Acidithiobacillia;o__Acidithiobacillales;f__Acidithiobacillaceae;g__Acidithiobacillus;s__Acidithiobacillus_ferrivorans	1.93035	-1.47388	1.54311	-0.95513	0.339512	NA
k__Bacteria;p__Proteobacteria;c__Acidithiobacillia;o__Acidithiobacillales;f__Acidithiobacillaceae;g__Acidithiobacillus;s__Acidithiobacillus_ferrooxidans	2.61383	-2.09156	1.51902	-1.37691	0.16854	NA
k__Bacteria;p__Proteobacteria;c__Alphaproteobacteria;g__Candidatus_Puniceispirillum;s__Candidatus_Puniceispirillum_marinum	0.185782	-1.06151	2.41117	-0.440247	0.659758	NA
k__Bacteria;p__Proteobacteria;c__Alphaproteobacteria;g__Micavibrio;s__Micavibrio_aeruginosavorus	6.26103	-0.971555	1.36184	-0.713413	0.475591	NA
k__Bacteria;p__Proteobacteria;c__Alphaproteobacteria;g__Polymorphum;s__Polymorphum_gilvum	2.41105	-3.12362	2.3567	-1.32542	0.185031	NA
k__Bacteria;p__Proteobacteria;c__Alphaproteobacteria;o__Caulobacterales;f__Caulobacteraceae;g__Asticcacaulis;s__Asticcacaulis_excentricus	0.260728	-1.90734	3.68737	-0.517263	0.604972	NA
k__Bacteria;p__Proteobacteria;c__Alphaproteobacteria;o__Caulobacterales;f__Caulobacteraceae;g__Brevundimonas;s__Brevundimonas_naejangsanensis	0.722081	-1.01249	1.93035	-0.524509	0.599925	NA
k__Bacteria;p__Proteobacteria;c__Alphaproteobacteria;o__Caulobacterales;f__Caulobacteraceae;g__Brevundimonas;s__Brevundimonas_sp_DS20	11.988	0.446913	0.955386	0.467783	0.63994	NA
k__Bacteria;p__Proteobacteria;c__Alphaproteobacteria;o__Caulobacterales;f__Caulobacteraceae;g__Brevundimonas;s__Brevundimonas_sp_GW460-12-10-14-LB2	0.284937	-1.88534	2.4903	-0.757074	0.449006	NA
k__Bacteria;p__Proteobacteria;c__Alphaproteobacteria;o__Caulobacterales;f__Caulobacteraceae;g__Brevundimonas;s__Brevundimonas_sp_LM2	8.75772	-2.07659	1.12405	-1.84742	0.064687	NA
k__Bacteria;p__Proteobacteria;c__Alphaproteobacteria;o__Caulobacterales;f__Caulobacteraceae;g__Brevundimonas;s__Brevundimonas_subvibrioides	6.53105	3.60795	2.57965	1.39862	0.161928	NA
k__Bacteria;p__Proteobacteria;c__Alphaproteobacteria;o__Caulobacterales;f__Caulobacteraceae;g__Brevundimonas;s__Brevundimonas_vesicularis	0.25362	-0.508517	3.05643	-0.166376	0.867861	NA
k__Bacteria;p__Proteobacteria;c__Alphaproteobacteria;o__Caulobacterales;f__Caulobacteraceae;g__Caulobacter;s__Caulobacter_henricii	1.2618	-0.843212	1.47046	-0.573434	0.566351	NA
k__Bacteria;p__Proteobacteria;c__Alphaproteobacteria;o__Caulobacterales;f__Caulobacteraceae;g__Caulobacter;s__Caulobacter_segnis	5.09697	-5.24575	1.38394	-3.79045	0.000150376	NA
k__Bacteria;p__Proteobacteria;c__Alphaproteobacteria;o__Caulobacterales;f__Caulobacteraceae;g__Caulobacter;s__Caulobacter_sp_K31	1.30785	-4.30118	1.93036	-2.22817	0.025869	NA
k__Bacteria;p__Proteobacteria;c__Alphaproteobacteria;o__Caulobacterales;f__Caulobacteraceae;g__Caulobacter;s__Caulobacter_vibrioides	3.68915	-5.58974	1.8118	-3.08518	0.0020343	NA
k__Bacteria;p__Proteobacteria;c__Alphaproteobacteria;o__Caulobacterales;f__Caulobacteraceae;g__Phenylobacterium;s__Phenylobacterium_zucineum	7.75375	1.91818	2.07042	0.926467	0.354203	NA
k__Bacteria;p__Proteobacteria;c__Alphaproteobacteria;o__Caulobacterales;f__Caulobacteraceae;s__Caulobacteraceae_bacterium_OTSz_A_272	4.23138	-1.69464	1.27471	-1.32943	0.183706	NA
k__Bacteria;p__Proteobacteria;c__Alphaproteobacteria;o__Holosporales;f__Candidatus_Paracaedibacteraceae;g__Candidatus_Paracaedibacter;s__Candidatus_Paracaedibacter_acanthamoebae	7.25439	-0.838529	1.2584	-0.666344	0.505191	NA
k__Bacteria;p__Proteobacteria;c__Alphaproteobacteria;o__Holosporales;f__Holosporaceae;s__endosymbiont_of_Acanthamoeba_sp_UWC8	4.19363	-1.21662	1.74953	-0.6954	0.486805	NA
k__Bacteria;p__Proteobacteria;c__Alphaproteobacteria;o__Holosporales;g__Candidatus_Nucleicultrix;s__Candidatus_Nucleicultrix_amoebiphila	2.29569	-2.30189	1.90164	-1.21047	0.226097	NA
k__Bacteria;p__Proteobacteria;c__Alphaproteobacteria;o__Magnetococcales;f__Magnetococcaceae;g__Magnetococcus;s__Magnetococcus_marinus	0.385871	0.427188	2.59156	0.164838	0.869071	NA
k__Bacteria;p__Proteobacteria;c__Alphaproteobacteria;o__Parvularculales;f__Parvularculaceae;g__Parvularcula;s__Parvularcula_bermudensis	0.017502	0.0840228	5.83631	0.0143966	0.988514	NA
k__Bacteria;p__Proteobacteria;c__Alphaproteobacteria;o__Pelagibacterales;f__Pelagibacteraceae;g__Candidatus_Pelagibacter;s__Candidatus_Pelagibacter_sp_IMCC9063	0.653194	-2.62417	3.2446	-0.80878	0.418642	NA
k__Bacteria;p__Proteobacteria;c__Alphaproteobacteria;o__Pelagibacterales;f__Pelagibacteraceae;g__Candidatus_Pelagibacter;s__Candidatus_Pelagibacter_ubique	0.0961888	-0.519471	5.83439	-0.0890361	0.929053	NA
k__Bacteria;p__Proteobacteria;c__Alphaproteobacteria;o__Pelagibacterales;f__Pelagibacteraceae;s__alpha_proteobacterium_HIMB5	0.00989359	-0.225504	5.83584	-0.0386413	0.969176	NA
k__Bacteria;p__Proteobacteria;c__Alphaproteobacteria;o__Pelagibacterales;f__Pelagibacteraceae;s__alpha_proteobacterium_HIMB59	0.084558	-0.709964	5.83421	-0.12169	0.903145	NA
k__Bacteria;p__Proteobacteria;c__Alphaproteobacteria;o__Rhizobiales;f__Aurantimonadaceae;g__Aureimonas;s__Aureimonas_sp_AU20	0.115938	-0.871686	5.83358	-0.149425	0.881218	NA
k__Bacteria;p__Proteobacteria;c__Alphaproteobacteria;o__Rhizobiales;f__Aurantimonadaceae;g__Martelella;s__Martelella_endophytica	0.112914	-1.30197	5.83111	-0.22328	0.823317	NA
k__Bacteria;p__Proteobacteria;c__Alphaproteobacteria;o__Rhizobiales;f__Aurantimonadaceae;g__Martelella;s__Martelella_mediterranea	0.0232637	0.330897	5.83632	0.0566962	0.954787	NA
k__Bacteria;p__Proteobacteria;c__Alphaproteobacteria;o__Rhizobiales;f__Aurantimonadaceae;g__Martelella;s__Martelella_sp_AD-3	0.0847377	-0.711143	5.8351	-0.121873	0.902999	NA
k__Bacteria;p__Proteobacteria;c__Alphaproteobacteria;o__Rhizobiales;f__Bartonellaceae;g__Bartonella;s__Bartonella_ancashensis	0.244179	-1.18796	2.5041	-0.474405	0.635211	NA
k__Bacteria;p__Proteobacteria;c__Alphaproteobacteria;o__Rhizobiales;f__Bartonellaceae;g__Bartonella;s__Bartonella_apis	0.277553	0.194885	2.29024	0.0850938	0.932187	NA
k__Bacteria;p__Proteobacteria;c__Alphaproteobacteria;o__Rhizobiales;f__Bartonellaceae;g__Bartonella;s__Bartonella_bacilliformis	0.00956683	-0.0534769	5.8364	-0.00916265	0.992689	NA
k__Bacteria;p__Proteobacteria;c__Alphaproteobacteria;o__Rhizobiales;f__Bartonellaceae;g__Bartonella;s__Bartonella_grahamii	0.437881	-2.04569	2.54813	-0.802822	0.422077	NA
k__Bacteria;p__Proteobacteria;c__Alphaproteobacteria;o__Rhizobiales;f__Bartonellaceae;g__Bartonella;s__Bartonella_quintana	0.237539	0.495502	3.50034	0.141558	0.887429	NA
k__Bacteria;p__Proteobacteria;c__Alphaproteobacteria;o__Rhizobiales;f__Bartonellaceae;g__Bartonella;s__Bartonella_sp_WD162	0.144169	-0.414865	5.29184	-0.078397	0.937512	NA
k__Bacteria;p__Proteobacteria;c__Alphaproteobacteria;o__Rhizobiales;f__Bartonellaceae;g__Bartonella;s__Bartonella_tribocorum	0.0992741	-0.702972	4.44397	-0.158186	0.87431	NA
k__Bacteria;p__Proteobacteria;c__Alphaproteobacteria;o__Rhizobiales;f__Bartonellaceae;g__Bartonella;s__Bartonella_vinsonii	0.26147	0.640015	3.26155	0.19623	0.84443	NA
k__Bacteria;p__Proteobacteria;c__Alphaproteobacteria;o__Rhizobiales;f__Beijerinckiaceae;g__Beijerinckia;s__Beijerinckia_indica	0.28599	-1.61403	3.21521	-0.501999	0.615668	NA
k__Bacteria;p__Proteobacteria;c__Alphaproteobacteria;o__Rhizobiales;f__Beijerinckiaceae;g__Chelatococcus;s__Chelatococcus_daeguensis	0.0242853	-0.209115	5.83644	-0.0358292	0.971419	NA
k__Bacteria;p__Proteobacteria;c__Alphaproteobacteria;o__Rhizobiales;f__Beijerinckiaceae;g__Chelatococcus;s__Chelatococcus_sp_CO-6	0.798426	-1.34315	2.05458	-0.653737	0.513281	NA
k__Bacteria;p__Proteobacteria;c__Alphaproteobacteria;o__Rhizobiales;f__Beijerinckiaceae;g__Methylocella;s__Methylocella_silvestris	0.190652	-1.38139	2.80291	-0.492841	0.622125	NA
k__Bacteria;p__Proteobacteria;c__Alphaproteobacteria;o__Rhizobiales;f__Bradyrhizobiaceae;g__Bosea;s__Bosea_sp_AS-1	0.272769	-0.0141092	4.4285	-0.00318599	0.997458	NA
k__Bacteria;p__Proteobacteria;c__Alphaproteobacteria;o__Rhizobiales;f__Bradyrhizobiaceae;g__Bosea;s__Bosea_sp_PAMC_26642	0.0271324	-0.15745	5.83617	-0.0269782	0.978477	NA
k__Bacteria;p__Proteobacteria;c__Alphaproteobacteria;o__Rhizobiales;f__Bradyrhizobiaceae;g__Bosea;s__Bosea_sp_RAC05	0.142257	-0.534588	4.35158	-0.122849	0.902227	NA
k__Bacteria;p__Proteobacteria;c__Alphaproteobacteria;o__Rhizobiales;f__Bradyrhizobiaceae;g__Bosea;s__Bosea_vaviloviae	1.3257	0.275648	3.89143	0.0708345	0.943529	NA
k__Bacteria;p__Proteobacteria;c__Alphaproteobacteria;o__Rhizobiales;f__Bradyrhizobiaceae;g__Bradyrhizobium;s__Bradyrhizobium_diazoefficiens	0.018104	-0.393783	5.83601	-0.0674747	0.946204	NA
k__Bacteria;p__Proteobacteria;c__Alphaproteobacteria;o__Rhizobiales;f__Bradyrhizobiaceae;g__Bradyrhizobium;s__Bradyrhizobium_icense	0.0694274	-0.43697	5.83611	-0.0748734	0.940315	NA
k__Bacteria;p__Proteobacteria;c__Alphaproteobacteria;o__Rhizobiales;f__Bradyrhizobiaceae;g__Bradyrhizobium;s__Bradyrhizobium_japonicum	0.00672822	-0.179361	5.83607	-0.0307332	0.975482	NA
k__Bacteria;p__Proteobacteria;c__Alphaproteobacteria;o__Rhizobiales;f__Bradyrhizobiaceae;g__Bradyrhizobium;s__Bradyrhizobium_oligotrophicum	1.09349	-1.74641	2.26578	-0.770776	0.44084	NA
k__Bacteria;p__Proteobacteria;c__Alphaproteobacteria;o__Rhizobiales;f__Bradyrhizobiaceae;g__Bradyrhizobium;s__Bradyrhizobium_sp	0.24953	1.78268	2.77611	0.642149	0.520777	NA
k__Bacteria;p__Proteobacteria;c__Alphaproteobacteria;o__Rhizobiales;f__Bradyrhizobiaceae;g__Bradyrhizobium;s__Bradyrhizobium_sp_BTAi1	0.298533	0.347298	5.83562	0.0595135	0.952543	NA
k__Bacteria;p__Proteobacteria;c__Alphaproteobacteria;o__Rhizobiales;f__Bradyrhizobiaceae;g__Bradyrhizobium;s__Bradyrhizobium_sp_CCGE-LA001	0.834464	-1.0151	3.45178	-0.29408	0.768696	NA
k__Bacteria;p__Proteobacteria;c__Alphaproteobacteria;o__Rhizobiales;f__Bradyrhizobiaceae;g__Bradyrhizobium;s__Bradyrhizobium_sp_ORS_278	0.105798	-0.944429	5.46213	-0.172905	0.862726	NA
k__Bacteria;p__Proteobacteria;c__Alphaproteobacteria;o__Rhizobiales;f__Bradyrhizobiaceae;g__Bradyrhizobium;s__Bradyrhizobium_sp_ORS_285	0.529188	-0.956011	4.14877	-0.230433	0.817756	NA
k__Bacteria;p__Proteobacteria;c__Alphaproteobacteria;o__Rhizobiales;f__Bradyrhizobiaceae;g__Bradyrhizobium;s__Bradyrhizobium_sp_S23321	0.317377	-0.999484	4.98838	-0.200362	0.841197	NA
k__Bacteria;p__Proteobacteria;c__Alphaproteobacteria;o__Rhizobiales;f__Bradyrhizobiaceae;g__Nitrobacter;s__Nitrobacter_hamburgensis	0.0885622	-0.237535	5.83473	-0.0407105	0.967527	NA
k__Bacteria;p__Proteobacteria;c__Alphaproteobacteria;o__Rhizobiales;f__Bradyrhizobiaceae;g__Nitrobacter;s__Nitrobacter_winogradskyi	1.87324	-1.94035	2.78387	-0.696997	0.485804	NA
k__Bacteria;p__Proteobacteria;c__Alphaproteobacteria;o__Rhizobiales;f__Bradyrhizobiaceae;g__Oligotropha;s__Oligotropha_carboxidovorans	0.070156	-0.512623	5.83621	-0.0878349	0.930008	NA
k__Bacteria;p__Proteobacteria;c__Alphaproteobacteria;o__Rhizobiales;f__Bradyrhizobiaceae;g__Rhodopseudomonas;s__Rhodopseudomonas_palustris	0.0719383	-0.208844	5.83468	-0.0357935	0.971447	NA
k__Bacteria;p__Proteobacteria;c__Alphaproteobacteria;o__Rhizobiales;f__Brucellaceae;g__Brucella;s__Brucella_sp_09RB8471	0.523462	0.737612	1.88963	0.390348	0.69628	NA
k__Bacteria;p__Proteobacteria;c__Alphaproteobacteria;o__Rhizobiales;f__Brucellaceae;g__Brucella;s__Brucella_suis	0.156896	-1.00049	2.69409	-0.371363	0.710367	NA
k__Bacteria;p__Proteobacteria;c__Alphaproteobacteria;o__Rhizobiales;f__Brucellaceae;g__Brucella;s__Brucella_vulpis	0.124719	-0.165278	5.33265	-0.0309936	0.975275	NA
k__Bacteria;p__Proteobacteria;c__Alphaproteobacteria;o__Rhizobiales;f__Brucellaceae;g__Ochrobactrum;s__Ochrobactrum_anthropi	0.108667	-0.507881	5.83536	-0.087035	0.930644	NA
k__Bacteria;p__Proteobacteria;c__Alphaproteobacteria;o__Rhizobiales;f__Brucellaceae;g__Ochrobactrum;s__Ochrobactrum_pseudogrignonense	0.116441	-1.24573	5.83294	-0.213568	0.830884	NA
k__Bacteria;p__Proteobacteria;c__Alphaproteobacteria;o__Rhizobiales;f__Hyphomicrobiaceae;g__Blastochloris;s__Blastochloris_viridis	0.0839841	0.178382	5.83587	0.0305665	0.975615	NA
k__Bacteria;p__Proteobacteria;c__Alphaproteobacteria;o__Rhizobiales;f__Hyphomicrobiaceae;g__Devosia;s__Devosia_sp_A16	0.27403	0.153724	5.8355	0.0263429	0.978984	NA
k__Bacteria;p__Proteobacteria;c__Alphaproteobacteria;o__Rhizobiales;f__Hyphomicrobiaceae;g__Devosia;s__Devosia_sp_H5989	0.686725	-2.13997	1.68517	-1.26989	0.204125	NA
k__Bacteria;p__Proteobacteria;c__Alphaproteobacteria;o__Rhizobiales;f__Hyphomicrobiaceae;g__Filomicrobium;s__Candidatus_Filomicrobium_marinum	0.320243	-0.427496	5.83521	-0.0732614	0.941598	NA
k__Bacteria;p__Proteobacteria;c__Alphaproteobacteria;o__Rhizobiales;f__Hyphomicrobiaceae;g__Hyphomicrobium;s__Hyphomicrobium_denitrificans	0.70795	-2.30593	2.2848	-1.00925	0.312854	NA
k__Bacteria;p__Proteobacteria;c__Alphaproteobacteria;o__Rhizobiales;f__Hyphomicrobiaceae;g__Hyphomicrobium;s__Hyphomicrobium_nitrativorans	0.0461098	-0.732905	5.83471	-0.125611	0.90004	NA
k__Bacteria;p__Proteobacteria;c__Alphaproteobacteria;o__Rhizobiales;f__Hyphomicrobiaceae;g__Hyphomicrobium;s__Hyphomicrobium_sp_MC1	0.1341	-0.0286383	5.83535	-0.00490772	0.996084	NA
k__Bacteria;p__Proteobacteria;c__Alphaproteobacteria;o__Rhizobiales;f__Hyphomicrobiaceae;g__Pelagibacterium;s__Pelagibacterium_halotolerans	0.0801265	-1.12383	5.83372	-0.192643	0.847238	NA
k__Bacteria;p__Proteobacteria;c__Alphaproteobacteria;o__Rhizobiales;f__Hyphomicrobiaceae;g__Rhodomicrobium;s__Rhodomicrobium_vannielii	0.212178	0.242784	4.38921	0.0553138	0.955888	NA
k__Bacteria;p__Proteobacteria;c__Alphaproteobacteria;o__Rhizobiales;f__Hyphomicrobiaceae;g__Rhodoplanes;s__Rhodoplanes_sp_Z2-YC6860	0.134402	-0.64176	3.68571	-0.174121	0.86177	NA
k__Bacteria;p__Proteobacteria;c__Alphaproteobacteria;o__Rhizobiales;f__Methylobacteriaceae;g__Methylobacterium;s__Methylobacterium_aquaticum	0.0151765	-0.413403	5.83554	-0.0708422	0.943523	NA
k__Bacteria;p__Proteobacteria;c__Alphaproteobacteria;o__Rhizobiales;f__Methylobacteriaceae;g__Methylobacterium;s__Methylobacterium_extorquens	3.77077	-0.474164	0.904505	-0.524225	0.600122	NA
k__Bacteria;p__Proteobacteria;c__Alphaproteobacteria;o__Rhizobiales;f__Methylobacteriaceae;g__Methylobacterium;s__Methylobacterium_nodulans	0.159438	-0.365598	5.30593	-0.0689036	0.945066	NA
k__Bacteria;p__Proteobacteria;c__Alphaproteobacteria;o__Rhizobiales;f__Methylobacteriaceae;g__Methylobacterium;s__Methylobacterium_phyllosphaerae	0.0693883	-0.457357	5.83416	-0.078393	0.937515	NA
k__Bacteria;p__Proteobacteria;c__Alphaproteobacteria;o__Rhizobiales;f__Methylobacteriaceae;g__Methylobacterium;s__Methylobacterium_populi	0.052742	-0.622746	5.83521	-0.106722	0.915009	NA
k__Bacteria;p__Proteobacteria;c__Alphaproteobacteria;o__Rhizobiales;f__Methylobacteriaceae;g__Methylobacterium;s__Methylobacterium_radiotolerans	1.0642	-2.06167	2.91414	-0.70747	0.479274	NA
k__Bacteria;p__Proteobacteria;c__Alphaproteobacteria;o__Rhizobiales;f__Methylobacteriaceae;g__Methylobacterium;s__Methylobacterium_sp_4-46	0.089837	-0.0112536	5.56414	-0.00202253	0.998386	NA
k__Bacteria;p__Proteobacteria;c__Alphaproteobacteria;o__Rhizobiales;f__Methylobacteriaceae;g__Methylobacterium;s__Methylobacterium_sp_AMS5	0.713591	-0.751744	2.55921	-0.293741	0.768956	NA
k__Bacteria;p__Proteobacteria;c__Alphaproteobacteria;o__Rhizobiales;f__Methylobacteriaceae;g__Methylobacterium;s__Methylobacterium_sp_C1	0.094719	-1.37121	5.83301	-0.235077	0.814149	NA
k__Bacteria;p__Proteobacteria;c__Alphaproteobacteria;o__Rhizobiales;f__Methylobacteriaceae;g__Methylobacterium;s__Methylobacterium_zatmanii	0.0395618	-0.0747912	5.83615	-0.0128152	0.989775	NA
k__Bacteria;p__Proteobacteria;c__Alphaproteobacteria;o__Rhizobiales;f__Methylocystaceae;g__Methylocystis;s__Methylocystis_bryophila	0.167245	-1.16	5.8342	-0.198828	0.842397	NA
k__Bacteria;p__Proteobacteria;c__Alphaproteobacteria;o__Rhizobiales;f__Methylocystaceae;g__Methylocystis;s__Methylocystis_sp_SC2	0.0241907	-0.0512744	5.83544	-0.00878674	0.992989	NA
k__Bacteria;p__Proteobacteria;c__Alphaproteobacteria;o__Rhizobiales;f__Phyllobacteriaceae;g__Aminobacter;s__Aminobacter_aminovorans	0.132807	-1.80757	3.14853	-0.574099	0.565901	NA
k__Bacteria;p__Proteobacteria;c__Alphaproteobacteria;o__Rhizobiales;f__Phyllobacteriaceae;g__Chelativorans;s__Chelativorans_sp_BNC1	0.127605	-0.802179	4.4628	-0.179748	0.857351	NA
k__Bacteria;p__Proteobacteria;c__Alphaproteobacteria;o__Rhizobiales;f__Phyllobacteriaceae;g__Hoeflea;s__Hoeflea_sp_IMCC20628	0.466576	0.461905	2.75787	0.167486	0.866987	NA
k__Bacteria;p__Proteobacteria;c__Alphaproteobacteria;o__Rhizobiales;f__Phyllobacteriaceae;g__Mesorhizobium;s__Mesorhizobium_amorphae	0.224384	-1.29511	4.17273	-0.310375	0.756276	NA
k__Bacteria;p__Proteobacteria;c__Alphaproteobacteria;o__Rhizobiales;f__Phyllobacteriaceae;g__Mesorhizobium;s__Mesorhizobium_australicum	0.399911	-0.928948	1.97817	-0.469601	0.63864	NA
k__Bacteria;p__Proteobacteria;c__Alphaproteobacteria;o__Rhizobiales;f__Phyllobacteriaceae;g__Mesorhizobium;s__Mesorhizobium_ciceri	0.254617	0.328936	4.1791	0.0787098	0.937263	NA
k__Bacteria;p__Proteobacteria;c__Alphaproteobacteria;o__Rhizobiales;f__Phyllobacteriaceae;g__Mesorhizobium;s__Mesorhizobium_loti	7.75409	0.335805	1.04943	0.319989	0.748976	NA
k__Bacteria;p__Proteobacteria;c__Alphaproteobacteria;o__Rhizobiales;f__Phyllobacteriaceae;g__Mesorhizobium;s__Mesorhizobium_opportunistum	7.34263	0.369488	1.08233	0.341382	0.732816	NA
k__Bacteria;p__Proteobacteria;c__Alphaproteobacteria;o__Rhizobiales;f__Phyllobacteriaceae;g__Mesorhizobium;s__Mesorhizobium_sp_B7	12.2973	-0.365011	1.02966	-0.354496	0.722967	NA
k__Bacteria;p__Proteobacteria;c__Alphaproteobacteria;o__Rhizobiales;f__Phyllobacteriaceae;g__Mesorhizobium;s__Mesorhizobium_sp_WSM1497	5.47493	0.215963	1.10017	0.196301	0.844375	NA
k__Bacteria;p__Proteobacteria;c__Alphaproteobacteria;o__Rhizobiales;f__Phyllobacteriaceae;g__Nitratireductor;s__Nitratireductor_basaltis	6.88403	-0.118946	1.10742	-0.107408	0.914465	NA
k__Bacteria;p__Proteobacteria;c__Alphaproteobacteria;o__Rhizobiales;f__Rhizobiaceae;g__Agrobacterium;s__Agrobacterium_fabrum	9.86747	0.278698	1.10277	0.252726	0.80048	NA
k__Bacteria;p__Proteobacteria;c__Alphaproteobacteria;o__Rhizobiales;f__Rhizobiaceae;g__Agrobacterium;s__Agrobacterium_rhizogenes	2.95633	-1.88669	1.2279	-1.53652	0.124411	NA
k__Bacteria;p__Proteobacteria;c__Alphaproteobacteria;o__Rhizobiales;f__Rhizobiaceae;g__Agrobacterium;s__Agrobacterium_sp_H13-3	0.619322	0.370507	2.0751	0.178549	0.858292	NA
k__Bacteria;p__Proteobacteria;c__Alphaproteobacteria;o__Rhizobiales;f__Rhizobiaceae;g__Agrobacterium;s__Agrobacterium_sp_RAC06	2.34451	0.455601	1.11752	0.407688	0.683503	NA
k__Bacteria;p__Proteobacteria;c__Alphaproteobacteria;o__Rhizobiales;f__Rhizobiaceae;g__Agrobacterium;s__Agrobacterium_tumefaciens	0.00844832	-0.284623	5.83614	-0.048769	0.961103	NA
k__Bacteria;p__Proteobacteria;c__Alphaproteobacteria;o__Rhizobiales;f__Rhizobiaceae;g__Agrobacterium;s__Agrobacterium_vitis	0.0231748	0.41508	5.83626	0.0711208	0.943302	NA
k__Bacteria;p__Proteobacteria;c__Alphaproteobacteria;o__Rhizobiales;f__Rhizobiaceae;g__Ensifer;s__Ensifer_adhaerens	0.00965572	-0.144457	5.83642	-0.0247509	0.980254	NA
k__Bacteria;p__Proteobacteria;c__Alphaproteobacteria;o__Rhizobiales;f__Rhizobiaceae;g__Liberibacter;s__Candidatus_Liberibacter_africanus	2.14525	0.451611	3.01404	0.149836	0.880894	NA
k__Bacteria;p__Proteobacteria;c__Alphaproteobacteria;o__Rhizobiales;f__Rhizobiaceae;g__Liberibacter;s__Candidatus_Liberibacter_asiaticus	0.0912503	-1.77153	5.82153	-0.304307	0.760894	NA
k__Bacteria;p__Proteobacteria;c__Alphaproteobacteria;o__Rhizobiales;f__Rhizobiaceae;g__Liberibacter;s__Candidatus_Liberibacter_solanacearum	0.209308	0.198328	3.15016	0.0629582	0.9498	NA
k__Bacteria;p__Proteobacteria;c__Alphaproteobacteria;o__Rhizobiales;f__Rhizobiaceae;g__Liberibacter;s__Liberibacter_crescens	0.0737429	-0.597774	5.83523	-0.102442	0.918406	NA
k__Bacteria;p__Proteobacteria;c__Alphaproteobacteria;o__Rhizobiales;f__Rhizobiaceae;g__Neorhizobium;s__Neorhizobium_galegae	0.374834	0.468557	1.58089	0.296389	0.766933	NA
k__Bacteria;p__Proteobacteria;c__Alphaproteobacteria;o__Rhizobiales;f__Rhizobiaceae;g__Rhizobium;s__Rhizobium_etli	0.102137	-0.833601	5.44936	-0.152972	0.87842	NA
k__Bacteria;p__Proteobacteria;c__Alphaproteobacteria;o__Rhizobiales;f__Rhizobiaceae;g__Rhizobium;s__Rhizobium_gallicum	0.135132	-0.36032	4.35863	-0.0826683	0.934115	NA
k__Bacteria;p__Proteobacteria;c__Alphaproteobacteria;o__Rhizobiales;f__Rhizobiaceae;g__Rhizobium;s__Rhizobium_leguminosarum	0.103497	-0.194538	5.46529	-0.0355952	0.971605	NA
k__Bacteria;p__Proteobacteria;c__Alphaproteobacteria;o__Rhizobiales;f__Rhizobiaceae;g__Rhizobium;s__Rhizobium_phaseoli	0.206904	0.293365	5.83563	0.0502714	0.959906	NA
k__Bacteria;p__Proteobacteria;c__Alphaproteobacteria;o__Rhizobiales;f__Rhizobiaceae;g__Rhizobium;s__Rhizobium_sp_CIAT894	0.200493	-0.360689	5.08183	-0.0709763	0.943417	NA
k__Bacteria;p__Proteobacteria;c__Alphaproteobacteria;o__Rhizobiales;f__Rhizobiaceae;g__Rhizobium;s__Rhizobium_sp_IE4771	0.0712395	0.639082	5.83496	0.109526	0.912785	NA
k__Bacteria;p__Proteobacteria;c__Alphaproteobacteria;o__Rhizobiales;f__Rhizobiaceae;g__Rhizobium;s__Rhizobium_sp_IRBG74	0.876937	-1.08064	1.56515	-0.690436	0.48992	NA
k__Bacteria;p__Proteobacteria;c__Alphaproteobacteria;o__Rhizobiales;f__Rhizobiaceae;g__Rhizobium;s__Rhizobium_sp_Kim5	2.63443	-0.235995	1.22256	-0.193033	0.846933	NA
k__Bacteria;p__Proteobacteria;c__Alphaproteobacteria;o__Rhizobiales;f__Rhizobiaceae;g__Rhizobium;s__Rhizobium_sp_N324	4.39823	0.135852	1.08656	0.12503	0.9005	NA
k__Bacteria;p__Proteobacteria;c__Alphaproteobacteria;o__Rhizobiales;f__Rhizobiaceae;g__Rhizobium;s__Rhizobium_sp_NT-26	0.364516	-0.893074	3.24497	-0.275218	0.783149	NA
k__Bacteria;p__Proteobacteria;c__Alphaproteobacteria;o__Rhizobiales;f__Rhizobiaceae;g__Rhizobium;s__Rhizobium_sp_NXC14	1.25182	-1.23978	2.22143	-0.5581	0.576776	NA
k__Bacteria;p__Proteobacteria;c__Alphaproteobacteria;o__Rhizobiales;f__Rhizobiaceae;g__Rhizobium;s__Rhizobium_sp_S41	0.68399	-2.20483	2.98153	-0.739496	0.459606	NA
k__Bacteria;p__Proteobacteria;c__Alphaproteobacteria;o__Rhizobiales;f__Rhizobiaceae;g__Rhizobium;s__Rhizobium_sp_TAL182	0.326328	-0.985179	1.81695	-0.542217	0.587669	NA
k__Bacteria;p__Proteobacteria;c__Alphaproteobacteria;o__Rhizobiales;f__Rhizobiaceae;g__Rhizobium;s__Rhizobium_tropici	0.199595	-0.843564	3.69084	-0.228556	0.819214	NA
k__Bacteria;p__Proteobacteria;c__Alphaproteobacteria;o__Rhizobiales;f__Rhizobiaceae;g__Shinella;s__Shinella_sp_HZN7	2.2492	-1.20542	1.3081	-0.921507	0.356786	NA
k__Bacteria;p__Proteobacteria;c__Alphaproteobacteria;o__Rhizobiales;f__Rhizobiaceae;g__Sinorhizobium;s__Sinorhizobium_americanum	0.0490401	-0.19288	5.83638	-0.0330479	0.973636	NA
k__Bacteria;p__Proteobacteria;c__Alphaproteobacteria;o__Rhizobiales;f__Rhizobiaceae;g__Sinorhizobium;s__Sinorhizobium_fredii	0.194685	0.547154	3.1312	0.174743	0.861282	NA
k__Bacteria;p__Proteobacteria;c__Alphaproteobacteria;o__Rhizobiales;f__Rhizobiaceae;g__Sinorhizobium;s__Sinorhizobium_medicae	0.0643566	-0.351374	5.83607	-0.0602073	0.95199	NA
k__Bacteria;p__Proteobacteria;c__Alphaproteobacteria;o__Rhizobiales;f__Rhizobiaceae;g__Sinorhizobium;s__Sinorhizobium_meliloti	0.836586	1.79953	2.40388	0.748594	0.454102	NA
k__Bacteria;p__Proteobacteria;c__Alphaproteobacteria;o__Rhizobiales;f__Rhizobiaceae;g__Sinorhizobium;s__Sinorhizobium_sp_RAC02	0.0751995	-0.177592	5.83597	-0.0304305	0.975724	NA
k__Bacteria;p__Proteobacteria;c__Alphaproteobacteria;o__Rhizobiales;f__Rhodobiaceae;g__Parvibaculum;s__Parvibaculum_lavamentivorans	0.0502376	-0.305694	5.83625	-0.0523784	0.958227	NA
k__Bacteria;p__Proteobacteria;c__Alphaproteobacteria;o__Rhizobiales;f__Xanthobacteraceae;g__Azorhizobium;s__Azorhizobium_caulinodans	0.339198	-0.0118083	2.87614	-0.00410561	0.996724	NA
k__Bacteria;p__Proteobacteria;c__Alphaproteobacteria;o__Rhizobiales;f__Xanthobacteraceae;g__Starkeya;s__Starkeya_novella	0.0946508	-0.14322	5.48392	-0.0261164	0.979164	NA
k__Bacteria;p__Proteobacteria;c__Alphaproteobacteria;o__Rhizobiales;f__Xanthobacteraceae;g__Xanthobacter;s__Xanthobacter_autotrophicus	0.0330167	-0.179543	5.83614	-0.030764	0.975458	NA
k__Bacteria;p__Proteobacteria;c__Alphaproteobacteria;o__Rhizobiales;g__Methyloceanibacter;s__Methyloceanibacter_caenitepidi	0.291944	-0.581319	3.07572	-0.189002	0.850091	NA
k__Bacteria;p__Proteobacteria;c__Alphaproteobacteria;o__Rhizobiales;g__Pseudorhodoplanes;s__Pseudorhodoplanes_sinuspersici	0.166847	-0.744508	4.325	-0.172141	0.863327	NA
k__Bacteria;p__Proteobacteria;c__Alphaproteobacteria;o__Rhodobacterales;f__Hyphomonadaceae;g__Hirschia;s__Hirschia_baltica	0.3276	-0.743607	3.26008	-0.228095	0.819572	NA
k__Bacteria;p__Proteobacteria;c__Alphaproteobacteria;o__Rhodobacterales;f__Hyphomonadaceae;g__Hyphomonas;s__Hyphomonas_neptunium	0.00956683	-0.0534769	5.8364	-0.00916265	0.992689	NA
k__Bacteria;p__Proteobacteria;c__Alphaproteobacteria;o__Rhodobacterales;f__Hyphomonadaceae;g__Hyphomonas;s__Hyphomonas_sp_Mor2	0.0715673	-0.266688	5.83471	-0.0457072	0.963544	NA
k__Bacteria;p__Proteobacteria;c__Alphaproteobacteria;o__Rhodobacterales;f__Hyphomonadaceae;g__Maricaulis;s__Maricaulis_maris	0.673202	-1.08537	5.83244	-0.186092	0.852372	NA
k__Bacteria;p__Proteobacteria;c__Alphaproteobacteria;o__Rhodobacterales;f__Rhodobacteraceae;g__Antarctobacter;s__Antarctobacter_heliothermus	1.33441	-1.60422	4.94283	-0.324555	0.745518	NA
k__Bacteria;p__Proteobacteria;c__Alphaproteobacteria;o__Rhodobacterales;f__Rhodobacteraceae;g__Celeribacter;s__Celeribacter_indicus	0.00956683	-0.0534769	5.8364	-0.00916265	0.992689	NA
k__Bacteria;p__Proteobacteria;c__Alphaproteobacteria;o__Rhodobacterales;f__Rhodobacteraceae;g__Celeribacter;s__Celeribacter_marinus	0.241859	0.14076	3.26453	0.043118	0.965607	NA
k__Bacteria;p__Proteobacteria;c__Alphaproteobacteria;o__Rhodobacterales;f__Rhodobacteraceae;g__Confluentimicrobium;s__Confluentimicrobium_sp_EMB200-NS6	1.13944	-0.561487	2.343	-0.239644	0.810606	NA
k__Bacteria;p__Proteobacteria;c__Alphaproteobacteria;o__Rhodobacterales;f__Rhodobacteraceae;g__Defluviimonas;s__Defluviimonas_alba	0.0633283	-0.594058	5.83496	-0.10181	0.918907	NA
k__Bacteria;p__Proteobacteria;c__Alphaproteobacteria;o__Rhodobacterales;f__Rhodobacteraceae;g__Dinoroseobacter;s__Dinoroseobacter_shibae	1.10159	-0.861839	3.35524	-0.256864	0.797284	NA
k__Bacteria;p__Proteobacteria;c__Alphaproteobacteria;o__Rhodobacterales;f__Rhodobacteraceae;g__Halocynthiibacter;s__Halocynthiibacter_arcticus	0.11772	0.472682	5.406	0.0874366	0.930324	NA
k__Bacteria;p__Proteobacteria;c__Alphaproteobacteria;o__Rhodobacterales;f__Rhodobacteraceae;g__Jannaschia;s__Jannaschia_sp_CCS1	0.359841	0.160548	2.16032	0.0743166	0.940758	NA
k__Bacteria;p__Proteobacteria;c__Alphaproteobacteria;o__Rhodobacterales;f__Rhodobacteraceae;g__Ketogulonicigenium;s__Ketogulonicigenium_robustum	0.0745756	0.822049	5.83595	0.140859	0.887981	NA
k__Bacteria;p__Proteobacteria;c__Alphaproteobacteria;o__Rhodobacterales;f__Rhodobacteraceae;g__Ketogulonicigenium;s__Ketogulonicigenium_vulgare	0.0309974	-0.297459	5.83639	-0.0509662	0.959352	NA
k__Bacteria;p__Proteobacteria;c__Alphaproteobacteria;o__Rhodobacterales;f__Rhodobacteraceae;g__Labrenzia;s__Labrenzia_aggregata	0.511685	0.59658	1.97405	0.30221	0.762492	NA
k__Bacteria;p__Proteobacteria;c__Alphaproteobacteria;o__Rhodobacterales;f__Rhodobacteraceae;g__Labrenzia;s__Labrenzia_sp_CP4	0.364426	-0.2196	2.74246	-0.0800742	0.936178	NA
k__Bacteria;p__Proteobacteria;c__Alphaproteobacteria;o__Rhodobacterales;f__Rhodobacteraceae;g__Labrenzia;s__Labrenzia_sp_VG12	0.179646	0.795188	5.20991	0.15263	0.87869	NA
k__Bacteria;p__Proteobacteria;c__Alphaproteobacteria;o__Rhodobacterales;f__Rhodobacteraceae;g__Leisingera;s__Leisingera_methylohalidivorans	1.13889	-2.19815	1.61482	-1.36124	0.173439	NA
k__Bacteria;p__Proteobacteria;c__Alphaproteobacteria;o__Rhodobacterales;f__Rhodobacteraceae;g__Loktanella;s__Loktanella_vestfoldensis	0.0701722	-0.582553	5.83566	-0.0998264	0.920482	NA
k__Bacteria;p__Proteobacteria;c__Alphaproteobacteria;o__Rhodobacterales;f__Rhodobacteraceae;g__Marinovum;s__Marinovum_algicola	0.143744	-0.00508554	5.83545	-0.00087149	0.999305	NA
k__Bacteria;p__Proteobacteria;c__Alphaproteobacteria;o__Rhodobacterales;f__Rhodobacteraceae;g__Marivivens;s__Marivivens_sp_JLT3646	0.0197809	-0.0545017	5.83626	-0.00933846	0.992549	NA
k__Bacteria;p__Proteobacteria;c__Alphaproteobacteria;o__Rhodobacterales;f__Rhodobacteraceae;g__Octadecabacter;s__Octadecabacter_antarcticus	1.85666	0.603273	5.82834	0.103507	0.917561	NA
k__Bacteria;p__Proteobacteria;c__Alphaproteobacteria;o__Rhodobacterales;f__Rhodobacteraceae;g__Octadecabacter;s__Octadecabacter_arcticus	0.00844832	-0.284623	5.83614	-0.048769	0.961103	NA
k__Bacteria;p__Proteobacteria;c__Alphaproteobacteria;o__Rhodobacterales;f__Rhodobacteraceae;g__Pannonibacter;s__Pannonibacter_phragmitetus	0.0734299	0.351411	5.83601	0.0602143	0.951985	NA
k__Bacteria;p__Proteobacteria;c__Alphaproteobacteria;o__Rhodobacterales;f__Rhodobacteraceae;g__Paracoccus;s__Paracoccus_aminophilus	0.316943	0.766637	2.68358	0.285677	0.775126	NA
k__Bacteria;p__Proteobacteria;c__Alphaproteobacteria;o__Rhodobacterales;f__Rhodobacteraceae;g__Paracoccus;s__Paracoccus_contaminans	0.112973	-0.707812	5.40325	-0.130997	0.895777	NA
k__Bacteria;p__Proteobacteria;c__Alphaproteobacteria;o__Rhodobacterales;f__Rhodobacteraceae;g__Paracoccus;s__Paracoccus_denitrificans	1.88183	-1.24301	5.82983	-0.213215	0.831159	NA
k__Bacteria;p__Proteobacteria;c__Alphaproteobacteria;o__Rhodobacterales;f__Rhodobacteraceae;g__Paracoccus;s__Paracoccus_yeei	0	NA	NA	NA	NA	NA
k__Bacteria;p__Proteobacteria;c__Alphaproteobacteria;o__Rhodobacterales;f__Rhodobacteraceae;g__Pelagibaca;s__Pelagibaca_abyssi	0.186977	0.575254	2.69934	0.213109	0.831242	NA
k__Bacteria;p__Proteobacteria;c__Alphaproteobacteria;o__Rhodobacterales;f__Rhodobacteraceae;g__Phaeobacter;s__Phaeobacter_gallaeciensis	0.230874	-0.095294	3.20257	-0.0297555	0.976262	NA
k__Bacteria;p__Proteobacteria;c__Alphaproteobacteria;o__Rhodobacterales;f__Rhodobacteraceae;g__Phaeobacter;s__Phaeobacter_inhibens	0.161336	-1.18544	3.58801	-0.33039	0.741105	NA
k__Bacteria;p__Proteobacteria;c__Alphaproteobacteria;o__Rhodobacterales;f__Rhodobacteraceae;g__Phaeobacter;s__Phaeobacter_porticola	0.111751	-0.278734	4.38536	-0.0635601	0.949321	NA
k__Bacteria;p__Proteobacteria;c__Alphaproteobacteria;o__Rhodobacterales;f__Rhodobacteraceae;g__Rhodobacter;s__Rhodobacter_capsulatus	0.249813	-0.0122885	3.13428	-0.00392067	0.996872	NA
k__Bacteria;p__Proteobacteria;c__Alphaproteobacteria;o__Rhodobacterales;f__Rhodobacteraceae;g__Rhodobacter;s__Rhodobacter_sp_LPB0142	0.653261	-1.30889	2.59478	-0.504431	0.613958	NA
k__Bacteria;p__Proteobacteria;c__Alphaproteobacteria;o__Rhodobacterales;f__Rhodobacteraceae;g__Rhodobacter;s__Rhodobacter_sphaeroides	1.32322	-0.490699	3.87552	-0.126615	0.899245	NA
k__Bacteria;p__Proteobacteria;c__Alphaproteobacteria;o__Rhodobacterales;f__Rhodobacteraceae;g__Rhodovulum;s__Rhodovulum_sp_MB263	1.09357	1.0144	2.12817	0.476655	0.633608	NA
k__Bacteria;p__Proteobacteria;c__Alphaproteobacteria;o__Rhodobacterales;f__Rhodobacteraceae;g__Rhodovulum;s__Rhodovulum_sp_P5	0.415219	-0.926275	2.01302	-0.460143	0.645414	NA
k__Bacteria;p__Proteobacteria;c__Alphaproteobacteria;o__Rhodobacterales;f__Rhodobacteraceae;g__Rhodovulum;s__Rhodovulum_sulfidophilum	0.475267	-0.93394	2.70018	-0.345881	0.729432	NA
k__Bacteria;p__Proteobacteria;c__Alphaproteobacteria;o__Rhodobacterales;f__Rhodobacteraceae;g__Roseibacterium;s__Roseibacterium_elongatum	1.04719	-2.22384	2.45429	-0.9061	0.364883	NA
k__Bacteria;p__Proteobacteria;c__Alphaproteobacteria;o__Rhodobacterales;f__Rhodobacteraceae;g__Roseobacter;s__Roseobacter_denitrificans	0.0220563	0.188713	5.83612	0.0323353	0.974205	NA
k__Bacteria;p__Proteobacteria;c__Alphaproteobacteria;o__Rhodobacterales;f__Rhodobacteraceae;g__Roseovarius;s__Roseovarius_mucosus	0.523219	-0.773085	1.61202	-0.479576	0.631529	NA
k__Bacteria;p__Proteobacteria;c__Alphaproteobacteria;o__Rhodobacterales;f__Rhodobacteraceae;g__Ruegeria;s__Ruegeria_mobilis	0.16823	-0.325782	5.30019	-0.0614661	0.950988	NA
k__Bacteria;p__Proteobacteria;c__Alphaproteobacteria;o__Rhodobacterales;f__Rhodobacteraceae;g__Ruegeria;s__Ruegeria_pomeroyi	0.0938856	0.134429	5.83533	0.0230371	0.981621	NA
k__Bacteria;p__Proteobacteria;c__Alphaproteobacteria;o__Rhodobacterales;f__Rhodobacteraceae;g__Ruegeria;s__Ruegeria_sp_TM1040	0.0155147	-0.308982	5.83592	-0.0529449	0.957776	NA
k__Bacteria;p__Proteobacteria;c__Alphaproteobacteria;o__Rhodobacterales;f__Rhodobacteraceae;g__Sulfitobacter;s__Sulfitobacter_pseudonitzschiae	0.0256149	0.0240589	5.83624	0.00412233	0.996711	NA
k__Bacteria;p__Proteobacteria;c__Alphaproteobacteria;o__Rhodobacterales;f__Rhodobacteraceae;g__Sulfitobacter;s__Sulfitobacter_sp_AM1-D1	0.0617327	-0.6426	5.83489	-0.11013	0.912306	NA
k__Bacteria;p__Proteobacteria;c__Alphaproteobacteria;o__Rhodobacterales;f__Rhodobacteraceae;g__Tateyamaria;s__Tateyamaria_omphalii	0.168633	-0.040242	3.73237	-0.0107819	0.991397	NA
k__Bacteria;p__Proteobacteria;c__Alphaproteobacteria;o__Rhodobacterales;f__Rhodobacteraceae;g__Thiobacimonas;s__Thiobacimonas_profunda	0.0620993	-0.283134	5.83596	-0.0485155	0.961305	NA
k__Bacteria;p__Proteobacteria;c__Alphaproteobacteria;o__Rhodobacterales;f__Rhodobacteraceae;g__Thioclava;s__Thioclava_nitratireducens	0.100913	0.96654	5.83569	0.165626	0.868452	NA
k__Bacteria;p__Proteobacteria;c__Alphaproteobacteria;o__Rhodobacterales;f__Rhodobacteraceae;g__Yangia;s__Yangia_sp_CCB-MM3	0.121477	1.58371	5.833	0.271508	0.786	NA
k__Bacteria;p__Proteobacteria;c__Alphaproteobacteria;o__Rhodospirillales;f__Acetobacteraceae;g__Acetobacter;s__Acetobacter_aceti	0.713561	-0.61814	3.90086	-0.158462	0.874092	NA
k__Bacteria;p__Proteobacteria;c__Alphaproteobacteria;o__Rhodospirillales;f__Acetobacteraceae;g__Acetobacter;s__Acetobacter_pasteurianus	0.554405	-0.222782	2.47722	-0.0899323	0.928341	NA
k__Bacteria;p__Proteobacteria;c__Alphaproteobacteria;o__Rhodospirillales;f__Acetobacteraceae;g__Acetobacter;s__Acetobacter_senegalensis	0.0427165	-0.103155	5.83622	-0.017675	0.985898	NA
k__Bacteria;p__Proteobacteria;c__Alphaproteobacteria;o__Rhodospirillales;f__Acetobacteraceae;g__Acidiphilium;s__Acidiphilium_multivorum	0.295569	-0.622439	4.3899	-0.141789	0.887247	NA
k__Bacteria;p__Proteobacteria;c__Alphaproteobacteria;o__Rhodospirillales;f__Acetobacteraceae;g__Asaia;s__Asaia_bogorensis	0.729064	-1.0041	4.71283	-0.213057	0.831282	NA
k__Bacteria;p__Proteobacteria;c__Alphaproteobacteria;o__Rhodospirillales;f__Acetobacteraceae;g__Gluconacetobacter;s__Gluconacetobacter_diazotrophicus	0.0138732	-0.0647779	5.8357	-0.0111003	0.991143	NA
k__Bacteria;p__Proteobacteria;c__Alphaproteobacteria;o__Rhodospirillales;f__Acetobacteraceae;g__Gluconobacter;s__Gluconobacter_albidus	0.022354	0.0255093	5.83594	0.00437108	0.996512	NA
k__Bacteria;p__Proteobacteria;c__Alphaproteobacteria;o__Rhodospirillales;f__Acetobacteraceae;g__Gluconobacter;s__Gluconobacter_oxydans	0.267489	-1.22168	3.20699	-0.380943	0.703246	NA
k__Bacteria;p__Proteobacteria;c__Alphaproteobacteria;o__Rhodospirillales;f__Acetobacteraceae;g__Granulibacter;s__Granulibacter_bethesdensis	0.0302202	0.333438	5.83622	0.0571326	0.95444	NA
k__Bacteria;p__Proteobacteria;c__Alphaproteobacteria;o__Rhodospirillales;f__Acetobacteraceae;g__Komagataeibacter;s__Komagataeibacter_europaeus	0.0722669	0.469666	5.83545	0.0804849	0.935852	NA
k__Bacteria;p__Proteobacteria;c__Alphaproteobacteria;o__Rhodospirillales;f__Acetobacteraceae;g__Komagataeibacter;s__Komagataeibacter_medellinensis	0.095166	0.659607	5.53085	0.119259	0.90507	NA
k__Bacteria;p__Proteobacteria;c__Alphaproteobacteria;o__Rhodospirillales;f__Acetobacteraceae;g__Komagataeibacter;s__Komagataeibacter_nataicola	0.0963936	-0.806398	5.83511	-0.138197	0.890084	NA
k__Bacteria;p__Proteobacteria;c__Alphaproteobacteria;o__Rhodospirillales;f__Acetobacteraceae;g__Komagataeibacter;s__Komagataeibacter_xylinus	0.0289578	-0.971072	5.83543	-0.16641	0.867834	NA
k__Bacteria;p__Proteobacteria;c__Alphaproteobacteria;o__Rhodospirillales;f__Acetobacteraceae;g__Kozakia;s__Kozakia_baliensis	0.0248864	-0.236796	5.83615	-0.040574	0.967636	NA
k__Bacteria;p__Proteobacteria;c__Alphaproteobacteria;o__Rhodospirillales;f__Acetobacteraceae;g__Neoasaia;s__Neoasaia_chiangmaiensis	1.3235	-1.75242	2.61006	-0.671412	0.501958	NA
k__Bacteria;p__Proteobacteria;c__Alphaproteobacteria;o__Rhodospirillales;f__Acetobacteraceae;g__Parasaccharibacter;s__Parasaccharibacter_apium	0.402148	-0.0198244	3.48606	-0.00568675	0.995463	NA
k__Bacteria;p__Proteobacteria;c__Alphaproteobacteria;o__Rhodospirillales;f__Acetobacteraceae;g__Roseomonas;s__Roseomonas_gilardii	0.40394	3.26311	5.80843	0.561788	0.57426	NA
k__Bacteria;p__Proteobacteria;c__Alphaproteobacteria;o__Rhodospirillales;f__Rhodospirillaceae;g__Azospirillum;s__Azospirillum_brasilense	0.355244	0.472046	2.35181	0.200716	0.840921	NA
k__Bacteria;p__Proteobacteria;c__Alphaproteobacteria;o__Rhodospirillales;f__Rhodospirillaceae;g__Azospirillum;s__Azospirillum_humicireducens	13.7559	-2.71557	2.71414	-1.00052	0.317057	NA
k__Bacteria;p__Proteobacteria;c__Alphaproteobacteria;o__Rhodospirillales;f__Rhodospirillaceae;g__Azospirillum;s__Azospirillum_lipoferum	0.288024	-0.52018	2.80825	-0.185233	0.853047	NA
k__Bacteria;p__Proteobacteria;c__Alphaproteobacteria;o__Rhodospirillales;f__Rhodospirillaceae;g__Azospirillum;s__Azospirillum_thiophilum	0.523713	0.0753986	2.21359	0.0340617	0.972828	NA
k__Bacteria;p__Proteobacteria;c__Alphaproteobacteria;o__Rhodospirillales;f__Rhodospirillaceae;g__Candidatus_Endolissoclinum;s__Candidatus_Endolissoclinum_faulkneri	0.0628873	0.152157	5.83613	0.0260715	0.9792	NA
k__Bacteria;p__Proteobacteria;c__Alphaproteobacteria;o__Rhodospirillales;f__Rhodospirillaceae;g__Haematospirillum;s__Haematospirillum_jordaniae	0.00956683	-0.0534769	5.8364	-0.00916265	0.992689	NA
k__Bacteria;p__Proteobacteria;c__Alphaproteobacteria;o__Rhodospirillales;f__Rhodospirillaceae;g__Magnetospira;s__Magnetospira_sp_QH-2	0.340657	-0.115242	2.35627	-0.0489086	0.960992	NA
k__Bacteria;p__Proteobacteria;c__Alphaproteobacteria;o__Rhodospirillales;f__Rhodospirillaceae;g__Magnetospirillum;s__Magnetospirillum_gryphiswaldense	0.236295	0.723282	5.07778	0.142441	0.886732	NA
k__Bacteria;p__Proteobacteria;c__Alphaproteobacteria;o__Rhodospirillales;f__Rhodospirillaceae;g__Magnetospirillum;s__Magnetospirillum_magneticum	0.30802	0.375873	2.48318	0.151367	0.879686	NA
k__Bacteria;p__Proteobacteria;c__Alphaproteobacteria;o__Rhodospirillales;f__Rhodospirillaceae;g__Magnetospirillum;s__Magnetospirillum_sp_ME-1	0.0646335	-0.146231	5.83572	-0.0250579	0.980009	NA
k__Bacteria;p__Proteobacteria;c__Alphaproteobacteria;o__Rhodospirillales;f__Rhodospirillaceae;g__Magnetospirillum;s__Magnetospirillum_sp_XM-1	0.0604934	-0.727156	5.83474	-0.124625	0.90082	NA
k__Bacteria;p__Proteobacteria;c__Alphaproteobacteria;o__Rhodospirillales;f__Rhodospirillaceae;g__Nitrospirillum;s__Nitrospirillum_amazonense	0.0460193	-0.274982	5.83457	-0.0471298	0.96241	NA
k__Bacteria;p__Proteobacteria;c__Alphaproteobacteria;o__Rhodospirillales;f__Rhodospirillaceae;g__Pararhodospirillum;s__Pararhodospirillum_photometricum	0.0308467	-0.675574	5.83613	-0.115757	0.907845	NA
k__Bacteria;p__Proteobacteria;c__Alphaproteobacteria;o__Rhodospirillales;f__Rhodospirillaceae;g__Rhodospirillum;s__Rhodospirillum_centenum	0	NA	NA	NA	NA	NA
k__Bacteria;p__Proteobacteria;c__Alphaproteobacteria;o__Rhodospirillales;f__Rhodospirillaceae;g__Rhodospirillum;s__Rhodospirillum_rubrum	0.0592321	-0.796722	5.83528	-0.136535	0.891398	NA
k__Bacteria;p__Proteobacteria;c__Alphaproteobacteria;o__Rhodospirillales;f__Rhodospirillaceae;g__Thalassospira;s__Thalassospira_xiamenensis	0.0265091	-0.212128	5.83596	-0.0363485	0.971005	NA
k__Bacteria;p__Proteobacteria;c__Alphaproteobacteria;o__Rhodospirillales;f__Rhodospirillaceae;g__Tistrella;s__Tistrella_mobilis	0.0472015	-0.119924	5.83562	-0.0205502	0.983604	NA
k__Bacteria;p__Proteobacteria;c__Alphaproteobacteria;o__Rickettsiales;f__Anaplasmataceae;g__Anaplasma;s__Anaplasma_marginale	0.0818802	-0.304484	5.83585	-0.0521748	0.958389	NA
k__Bacteria;p__Proteobacteria;c__Alphaproteobacteria;o__Rickettsiales;f__Anaplasmataceae;g__Anaplasma;s__Anaplasma_phagocytophilum	0.0611471	-0.122424	5.83551	-0.0209792	0.983262	NA
k__Bacteria;p__Proteobacteria;c__Alphaproteobacteria;o__Rickettsiales;f__Anaplasmataceae;g__Ehrlichia;s__Ehrlichia_canis	0.0562241	0.0597946	5.83599	0.0102459	0.991825	NA
k__Bacteria;p__Proteobacteria;c__Alphaproteobacteria;o__Rickettsiales;f__Anaplasmataceae;g__Ehrlichia;s__Ehrlichia_chaffeensis	0.392856	0.553442	2.80618	0.197223	0.843653	NA
k__Bacteria;p__Proteobacteria;c__Alphaproteobacteria;o__Rickettsiales;f__Anaplasmataceae;g__Ehrlichia;s__Ehrlichia_ruminantium	0.139697	-0.560151	5.83505	-0.0959975	0.923523	NA
k__Bacteria;p__Proteobacteria;c__Alphaproteobacteria;o__Rickettsiales;f__Anaplasmataceae;g__Ehrlichia;s__Ehrlichia_sp_HF	0.0506049	0.129641	5.83601	0.022214	0.982277	NA
k__Bacteria;p__Proteobacteria;c__Alphaproteobacteria;o__Rickettsiales;f__Anaplasmataceae;g__Neorickettsia;s__Neorickettsia_helminthoeca	0.160004	-0.783079	5.83528	-0.134197	0.893247	NA
k__Bacteria;p__Proteobacteria;c__Alphaproteobacteria;o__Rickettsiales;f__Anaplasmataceae;g__Neorickettsia;s__Neorickettsia_risticii	0.0617087	-0.244205	5.83612	-0.0418438	0.966623	NA
k__Bacteria;p__Proteobacteria;c__Alphaproteobacteria;o__Rickettsiales;f__Anaplasmataceae;g__Wolbachia;s__Wolbachia_endosymbiont_of_Brugia_malayi	0.267835	-2.00063	2.83655	-0.705305	0.48062	NA
k__Bacteria;p__Proteobacteria;c__Alphaproteobacteria;o__Rickettsiales;f__Anaplasmataceae;g__Wolbachia;s__Wolbachia_endosymbiont_of_Cimex_lectularius	0.152967	-0.454934	2.77367	-0.164019	0.869716	NA
k__Bacteria;p__Proteobacteria;c__Alphaproteobacteria;o__Rickettsiales;f__Anaplasmataceae;g__Wolbachia;s__Wolbachia_sp_wRi	0.0328739	0.0461632	5.83584	0.0079103	0.993689	NA
k__Bacteria;p__Proteobacteria;c__Alphaproteobacteria;o__Rickettsiales;f__Candidatus_Midichloriaceae;g__Candidatus_Midichloria;s__Candidatus_Midichloria_mitochondrii	0.125486	-0.839625	5.37471	-0.156218	0.875861	NA
k__Bacteria;p__Proteobacteria;c__Alphaproteobacteria;o__Rickettsiales;f__Rickettsiaceae;g__Orientia;s__Orientia_tsutsugamushi	0.968311	-2.25595	2.21368	-1.0191	0.308157	NA
k__Bacteria;p__Proteobacteria;c__Alphaproteobacteria;o__Rickettsiales;f__Rickettsiaceae;g__Rickettsia;s__Rickettsia_akari	0.0940658	-0.735859	5.83477	-0.126116	0.89964	NA
k__Bacteria;p__Proteobacteria;c__Alphaproteobacteria;o__Rickettsiales;f__Rickettsiaceae;g__Rickettsia;s__Rickettsia_australis	0.244592	-1.52371	2.72839	-0.558465	0.576527	NA
k__Bacteria;p__Proteobacteria;c__Alphaproteobacteria;o__Rickettsiales;f__Rickettsiaceae;g__Rickettsia;s__Rickettsia_bellii	0.345743	0.273075	1.9339	0.141204	0.887709	NA
k__Bacteria;p__Proteobacteria;c__Alphaproteobacteria;o__Rickettsiales;f__Rickettsiaceae;g__Rickettsia;s__Rickettsia_canadensis	0.0197809	-0.0545017	5.83626	-0.00933846	0.992549	NA
k__Bacteria;p__Proteobacteria;c__Alphaproteobacteria;o__Rickettsiales;f__Rickettsiaceae;g__Rickettsia;s__Rickettsia_typhi	0.24358	0.871013	4.2867	0.20319	0.838987	NA
k__Bacteria;p__Proteobacteria;c__Alphaproteobacteria;o__Rickettsiales;s__Rickettsiales_bacterium_Ac37b	0.038564	-0.299953	5.8356	-0.0514006	0.959006	NA
k__Bacteria;p__Proteobacteria;c__Alphaproteobacteria;o__Sphingomonadales;f__Erythrobacteraceae;g__Altererythrobacter;s__Altererythrobacter_atlanticus	0.234241	-1.06966	2.1575	-0.495786	0.620045	NA
k__Bacteria;p__Proteobacteria;c__Alphaproteobacteria;o__Sphingomonadales;f__Erythrobacteraceae;g__Altererythrobacter;s__Altererythrobacter_dongtanensis	0.0725854	-0.555935	5.83464	-0.0952818	0.924091	NA
k__Bacteria;p__Proteobacteria;c__Alphaproteobacteria;o__Sphingomonadales;f__Erythrobacteraceae;g__Altererythrobacter;s__Altererythrobacter_epoxidivorans	0.181904	-1.36874	4.292	-0.318904	0.749799	NA
k__Bacteria;p__Proteobacteria;c__Alphaproteobacteria;o__Sphingomonadales;f__Erythrobacteraceae;g__Altererythrobacter;s__Altererythrobacter_ishigakiensis	0.131896	0.707267	3.13052	0.225926	0.821259	NA
k__Bacteria;p__Proteobacteria;c__Alphaproteobacteria;o__Sphingomonadales;f__Erythrobacteraceae;g__Altererythrobacter;s__Altererythrobacter_marensis	0.356761	-1.49864	2.70535	-0.553953	0.579611	NA
k__Bacteria;p__Proteobacteria;c__Alphaproteobacteria;o__Sphingomonadales;f__Erythrobacteraceae;g__Altererythrobacter;s__Altererythrobacter_namhicola	1.12747	-2.04998	1.84871	-1.10887	0.267487	NA
k__Bacteria;p__Proteobacteria;c__Alphaproteobacteria;o__Sphingomonadales;f__Erythrobacteraceae;g__Croceicoccus;s__Croceicoccus_marinus	0.0950554	0.407485	5.51361	0.0739053	0.941086	NA
k__Bacteria;p__Proteobacteria;c__Alphaproteobacteria;o__Sphingomonadales;f__Erythrobacteraceae;g__Croceicoccus;s__Croceicoccus_naphthovorans	0.128338	-1.05107	3.6726	-0.286191	0.774732	NA
k__Bacteria;p__Proteobacteria;c__Alphaproteobacteria;o__Sphingomonadales;f__Erythrobacteraceae;g__Erythrobacter;s__Erythrobacter_atlanticus	0.421731	1.09894	2.92076	0.376251	0.706731	NA
k__Bacteria;p__Proteobacteria;c__Alphaproteobacteria;o__Sphingomonadales;f__Erythrobacteraceae;g__Erythrobacter;s__Erythrobacter_flavus	0.0941658	-0.116109	4.48684	-0.0258777	0.979355	NA
k__Bacteria;p__Proteobacteria;c__Alphaproteobacteria;o__Sphingomonadales;f__Erythrobacteraceae;g__Erythrobacter;s__Erythrobacter_gangjinensis	0.0234725	0.257574	5.8362	0.0441338	0.964798	NA
k__Bacteria;p__Proteobacteria;c__Alphaproteobacteria;o__Sphingomonadales;f__Erythrobacteraceae;g__Erythrobacter;s__Erythrobacter_litoralis	1.54442	0.172591	1.5289	0.112886	0.910121	NA
k__Bacteria;p__Proteobacteria;c__Alphaproteobacteria;o__Sphingomonadales;f__Erythrobacteraceae;g__Porphyrobacter;s__Porphyrobacter_neustonensis	0.130429	-1.48208	4.3894	-0.337649	0.735628	NA
k__Bacteria;p__Proteobacteria;c__Alphaproteobacteria;o__Sphingomonadales;f__Erythrobacteraceae;g__Porphyrobacter;s__Porphyrobacter_sp_LM_6	0.132258	-0.320098	4.38164	-0.0730545	0.941763	NA
k__Bacteria;p__Proteobacteria;c__Alphaproteobacteria;o__Sphingomonadales;f__Sphingomonadaceae;g__Blastomonas;s__Blastomonas_sp_RAC04	0.0212071	-0.642968	5.83568	-0.110179	0.912267	NA
k__Bacteria;p__Proteobacteria;c__Alphaproteobacteria;o__Sphingomonadales;f__Sphingomonadaceae;g__Citromicrobium;s__Citromicrobium_sp_JL477	0.201904	-0.0447056	2.52071	-0.0177353	0.98585	NA
k__Bacteria;p__Proteobacteria;c__Alphaproteobacteria;o__Sphingomonadales;f__Sphingomonadaceae;g__Novosphingobium;s__Novosphingobium_aromaticivorans	0.649127	-2.55191	2.20862	-1.15543	0.247914	NA
k__Bacteria;p__Proteobacteria;c__Alphaproteobacteria;o__Sphingomonadales;f__Sphingomonadaceae;g__Novosphingobium;s__Novosphingobium_pentaromativorans	0.355001	1.1619	2.35498	0.493381	0.621743	NA
k__Bacteria;p__Proteobacteria;c__Alphaproteobacteria;o__Sphingomonadales;f__Sphingomonadaceae;g__Novosphingobium;s__Novosphingobium_resinovorum	0.125366	0.170608	5.35267	0.0318734	0.974573	NA
k__Bacteria;p__Proteobacteria;c__Alphaproteobacteria;o__Sphingomonadales;f__Sphingomonadaceae;g__Novosphingobium;s__Novosphingobium_sp_PP1Y	0.246335	-0.546826	2.78524	-0.19633	0.844352	NA
k__Bacteria;p__Proteobacteria;c__Alphaproteobacteria;o__Sphingomonadales;f__Sphingomonadaceae;g__Sphingobium;s__Sphingobium_baderi	0.305343	-1.49622	3.11279	-0.480668	0.630752	NA
k__Bacteria;p__Proteobacteria;c__Alphaproteobacteria;o__Sphingomonadales;f__Sphingomonadaceae;g__Sphingobium;s__Sphingobium_chlorophenolicum	0.142908	0.268787	4.34013	0.0619307	0.950618	NA
k__Bacteria;p__Proteobacteria;c__Alphaproteobacteria;o__Sphingomonadales;f__Sphingomonadaceae;g__Sphingobium;s__Sphingobium_herbicidovorans	0.0221468	-0.186192	5.83639	-0.0319018	0.97455	NA
k__Bacteria;p__Proteobacteria;c__Alphaproteobacteria;o__Sphingomonadales;f__Sphingomonadaceae;g__Sphingobium;s__Sphingobium_indicum	0.120468	-0.815893	5.83431	-0.139844	0.888783	NA
k__Bacteria;p__Proteobacteria;c__Alphaproteobacteria;o__Sphingomonadales;f__Sphingomonadaceae;g__Sphingobium;s__Sphingobium_japonicum	0.0388315	0.423153	5.83627	0.0725041	0.942201	NA
k__Bacteria;p__Proteobacteria;c__Alphaproteobacteria;o__Sphingomonadales;f__Sphingomonadaceae;g__Sphingobium;s__Sphingobium_sp_EP60837	0.0604403	0.697156	5.8361	0.119456	0.904914	NA
k__Bacteria;p__Proteobacteria;c__Alphaproteobacteria;o__Sphingomonadales;f__Sphingomonadaceae;g__Sphingobium;s__Sphingobium_sp_MI1205	0.22228	-0.355359	5.1696	-0.0687401	0.945196	NA
k__Bacteria;p__Proteobacteria;c__Alphaproteobacteria;o__Sphingomonadales;f__Sphingomonadaceae;g__Sphingobium;s__Sphingobium_sp_RAC03	0.0305952	-0.452942	5.83575	-0.077615	0.938134	NA
k__Bacteria;p__Proteobacteria;c__Alphaproteobacteria;o__Sphingomonadales;f__Sphingomonadaceae;g__Sphingobium;s__Sphingobium_sp_SYK-6	0.180041	0.189621	5.83419	0.0325018	0.974072	NA
k__Bacteria;p__Proteobacteria;c__Alphaproteobacteria;o__Sphingomonadales;f__Sphingomonadaceae;g__Sphingobium;s__Sphingobium_sp_TKS	0.00672822	-0.179361	5.83607	-0.0307332	0.975482	NA
k__Bacteria;p__Proteobacteria;c__Alphaproteobacteria;o__Sphingomonadales;f__Sphingomonadaceae;g__Sphingobium;s__Sphingobium_sp_YBL2	0.0221468	-0.186192	5.83639	-0.0319018	0.97455	NA
k__Bacteria;p__Proteobacteria;c__Alphaproteobacteria;o__Sphingomonadales;f__Sphingomonadaceae;g__Sphingomonas;s__Sphingomonas_hengshuiensis	0.0139057	0.285187	5.83622	0.0488649	0.961027	NA
k__Bacteria;p__Proteobacteria;c__Alphaproteobacteria;o__Sphingomonadales;f__Sphingomonadaceae;g__Sphingomonas;s__Sphingomonas_koreensis	0.0695208	-0.235952	5.83615	-0.0404295	0.967751	NA
k__Bacteria;p__Proteobacteria;c__Alphaproteobacteria;o__Sphingomonadales;f__Sphingomonadaceae;g__Sphingomonas;s__Sphingomonas_melonis	0.0977229	-0.254534	5.83595	-0.0436149	0.965211	NA
k__Bacteria;p__Proteobacteria;c__Alphaproteobacteria;o__Sphingomonadales;f__Sphingomonadaceae;g__Sphingomonas;s__Sphingomonas_panacis	0.154731	-1.0873	5.83032	-0.186491	0.85206	NA
k__Bacteria;p__Proteobacteria;c__Alphaproteobacteria;o__Sphingomonadales;f__Sphingomonadaceae;g__Sphingomonas;s__Sphingomonas_sanxanigenens	0.11008	-0.688682	5.83419	-0.118042	0.906034	NA
k__Bacteria;p__Proteobacteria;c__Alphaproteobacteria;o__Sphingomonadales;f__Sphingomonadaceae;g__Sphingomonas;s__Sphingomonas_sp_DC-6	0.00672822	-0.179361	5.83607	-0.0307332	0.975482	NA
k__Bacteria;p__Proteobacteria;c__Alphaproteobacteria;o__Sphingomonadales;f__Sphingomonadaceae;g__Sphingomonas;s__Sphingomonas_sp_JJ-A5	0.239989	0.324868	3.71087	0.0875451	0.930238	NA
k__Bacteria;p__Proteobacteria;c__Alphaproteobacteria;o__Sphingomonadales;f__Sphingomonadaceae;g__Sphingomonas;s__Sphingomonas_sp_KC8	0.0197809	-0.0545017	5.83626	-0.00933846	0.992549	NA
k__Bacteria;p__Proteobacteria;c__Alphaproteobacteria;o__Sphingomonadales;f__Sphingomonadaceae;g__Sphingomonas;s__Sphingomonas_sp_LK11	0.0503761	-0.486691	5.83565	-0.0833996	0.933534	NA
k__Bacteria;p__Proteobacteria;c__Alphaproteobacteria;o__Sphingomonadales;f__Sphingomonadaceae;g__Sphingomonas;s__Sphingomonas_sp_LM7	0.252131	-1.91664	5.16036	-0.371417	0.710327	NA
k__Bacteria;p__Proteobacteria;c__Alphaproteobacteria;o__Sphingomonadales;f__Sphingomonadaceae;g__Sphingomonas;s__Sphingomonas_sp_MM-1	0.139975	-0.566877	5.83335	-0.0971786	0.922585	NA
k__Bacteria;p__Proteobacteria;c__Alphaproteobacteria;o__Sphingomonadales;f__Sphingomonadaceae;g__Sphingomonas;s__Sphingomonas_sp_NIC1	0.29175	-0.230868	5.83403	-0.0395726	0.968434	NA
k__Bacteria;p__Proteobacteria;c__Alphaproteobacteria;o__Sphingomonadales;f__Sphingomonadaceae;g__Sphingomonas;s__Sphingomonas_taxi	0.0958803	-1.1474	5.49355	-0.208863	0.834555	NA
k__Bacteria;p__Proteobacteria;c__Alphaproteobacteria;o__Sphingomonadales;f__Sphingomonadaceae;g__Sphingomonas;s__Sphingomonas_wittichii	0.0277598	-0.471242	5.83577	-0.0807506	0.93564	NA
k__Bacteria;p__Proteobacteria;c__Alphaproteobacteria;o__Sphingomonadales;f__Sphingomonadaceae;g__Sphingopyxis;s__Sphingopyxis_alaskensis	0.0742067	-0.529681	5.64467	-0.0938375	0.925238	NA
k__Bacteria;p__Proteobacteria;c__Alphaproteobacteria;o__Sphingomonadales;f__Sphingomonadaceae;g__Sphingopyxis;s__Sphingopyxis_fribergensis	0.0988338	-0.277006	5.47445	-0.0505998	0.959644	NA
k__Bacteria;p__Proteobacteria;c__Alphaproteobacteria;o__Sphingomonadales;f__Sphingomonadaceae;g__Sphingopyxis;s__Sphingopyxis_granuli	0.128057	-0.217327	3.15641	-0.0688525	0.945107	NA
k__Bacteria;p__Proteobacteria;c__Alphaproteobacteria;o__Sphingomonadales;f__Sphingomonadaceae;g__Sphingopyxis;s__Sphingopyxis_macrogoltabida	0.114907	-0.404043	5.40125	-0.0748055	0.94037	NA
k__Bacteria;p__Proteobacteria;c__Alphaproteobacteria;o__Sphingomonadales;f__Sphingomonadaceae;g__Sphingopyxis;s__Sphingopyxis_sp_113P3	0.109102	0.759108	5.83538	0.130087	0.896498	NA
k__Bacteria;p__Proteobacteria;c__Alphaproteobacteria;o__Sphingomonadales;f__Sphingomonadaceae;g__Sphingopyxis;s__Sphingopyxis_sp_LPB0140	0.0192225	-0.161499	5.83637	-0.0276711	0.977924	NA
k__Bacteria;p__Proteobacteria;c__Alphaproteobacteria;o__Sphingomonadales;f__Sphingomonadaceae;g__Sphingopyxis;s__Sphingopyxis_sp_QXT-31	0.0474956	-0.659845	5.83561	-0.113072	0.909973	NA
k__Bacteria;p__Proteobacteria;c__Alphaproteobacteria;o__Sphingomonadales;f__Sphingomonadaceae;g__Sphingopyxis;s__Sphingopyxis_terrae	0.087729	-0.0636977	5.83583	-0.0109149	0.991291	NA
k__Bacteria;p__Proteobacteria;c__Alphaproteobacteria;o__Sphingomonadales;f__Sphingomonadaceae;g__Sphingorhabdus;s__Sphingorhabdus_flavimaris	0.106308	-0.513493	5.83518	-0.0879995	0.929877	NA
k__Bacteria;p__Proteobacteria;c__Alphaproteobacteria;o__Sphingomonadales;f__Sphingomonadaceae;g__Zymomonas;s__Zymomonas_mobilis	0.327947	-1.57331	2.89179	-0.544063	0.586398	NA
k__Bacteria;p__Proteobacteria;c__Betaproteobacteria;g__Candidatus_Accumulibacter;s__Candidatus_Accumulibacter_phosphatis	0.0168007	-0.0162529	5.83608	-0.0027849	0.997778	NA
k__Bacteria;p__Proteobacteria;c__Betaproteobacteria;g__Candidatus_Profftella;s__Candidatus_Profftella_armatura	0.800069	-1.16928	5.83279	-0.200467	0.841115	NA
k__Bacteria;p__Proteobacteria;c__Betaproteobacteria;g__Kinetoplastibacterium;s__Candidatus_Kinetoplastibacterium_crithidii	0.0995047	-1.60024	5.82908	-0.274527	0.78368	NA
k__Bacteria;p__Proteobacteria;c__Betaproteobacteria;g__Kinetoplastibacterium;s__Candidatus_Kinetoplastibacterium_desouzaii	0.0292591	-0.182432	5.83642	-0.0312575	0.975064	NA
k__Bacteria;p__Proteobacteria;c__Betaproteobacteria;g__Kinetoplastibacterium;s__Candidatus_Kinetoplastibacterium_galatii	0.542289	-0.725307	2.46267	-0.294521	0.76836	NA
k__Bacteria;p__Proteobacteria;c__Betaproteobacteria;g__Kinetoplastibacterium;s__Candidatus_Kinetoplastibacterium_oncopeltii	0.00844832	-0.284623	5.83614	-0.048769	0.961103	NA
k__Bacteria;p__Proteobacteria;c__Betaproteobacteria;g__Kinetoplastibacterium;s__Kinetoplastibacterium_blastocrithidii	0.412001	-2.00529	3.74171	-0.535927	0.592009	NA
k__Bacteria;p__Proteobacteria;c__Betaproteobacteria;o__Burkholderiales;f__Alcaligenaceae;g__Achromobacter;s__Achromobacter_denitrificans	0.0146296	-0.117458	5.83646	-0.0201248	0.983944	NA
k__Bacteria;p__Proteobacteria;c__Betaproteobacteria;o__Burkholderiales;f__Alcaligenaceae;g__Achromobacter;s__Achromobacter_insolitus	0.0486758	-0.669632	5.83486	-0.114764	0.908632	NA
k__Bacteria;p__Proteobacteria;c__Betaproteobacteria;o__Burkholderiales;f__Alcaligenaceae;g__Achromobacter;s__Achromobacter_xylosoxidans	0.0978661	-0.214278	4.46903	-0.0479474	0.961758	NA
k__Bacteria;p__Proteobacteria;c__Betaproteobacteria;o__Burkholderiales;f__Alcaligenaceae;g__Advenella;s__Advenella_kashmirensis	0	NA	NA	NA	NA	NA
k__Bacteria;p__Proteobacteria;c__Betaproteobacteria;o__Burkholderiales;f__Alcaligenaceae;g__Advenella;s__Advenella_mimigardefordensis	0.00844832	-0.284623	5.83614	-0.048769	0.961103	NA
k__Bacteria;p__Proteobacteria;c__Betaproteobacteria;o__Burkholderiales;f__Alcaligenaceae;g__Alcaligenes;s__Alcaligenes_faecalis	0.0608329	0.450283	5.83606	0.0771552	0.9385	NA
k__Bacteria;p__Proteobacteria;c__Betaproteobacteria;o__Burkholderiales;f__Alcaligenaceae;g__Basilea;s__Basilea_psittacipulmonis	0.14636	-0.784089	5.32181	-0.147335	0.882868	NA
k__Bacteria;p__Proteobacteria;c__Betaproteobacteria;o__Burkholderiales;f__Alcaligenaceae;g__Bordetella;s__Bordetella_avium	0.0597468	-0.311292	5.82484	-0.0534422	0.95738	NA
k__Bacteria;p__Proteobacteria;c__Betaproteobacteria;o__Burkholderiales;f__Alcaligenaceae;g__Bordetella;s__Bordetella_bronchialis	0.133355	-0.407298	3.65549	-0.111421	0.911283	NA
k__Bacteria;p__Proteobacteria;c__Betaproteobacteria;o__Burkholderiales;f__Alcaligenaceae;g__Bordetella;s__Bordetella_flabilis	0.151248	-0.271704	5.83595	-0.046557	0.962866	NA
k__Bacteria;p__Proteobacteria;c__Betaproteobacteria;o__Burkholderiales;f__Alcaligenaceae;g__Bordetella;s__Bordetella_genomosp_13	0.108048	-1.07731	5.83329	-0.184683	0.853478	NA
k__Bacteria;p__Proteobacteria;c__Betaproteobacteria;o__Burkholderiales;f__Alcaligenaceae;g__Bordetella;s__Bordetella_genomosp_8	0.4745	-0.222255	5.83325	-0.0381014	0.969607	NA
k__Bacteria;p__Proteobacteria;c__Betaproteobacteria;o__Burkholderiales;f__Alcaligenaceae;g__Bordetella;s__Bordetella_genomosp_9	0.848648	-1.2171	4.96807	-0.244985	0.806468	NA
k__Bacteria;p__Proteobacteria;c__Betaproteobacteria;o__Burkholderiales;f__Alcaligenaceae;g__Bordetella;s__Bordetella_hinzii	0.29706	-2.22417	4.98105	-0.446527	0.655217	NA
k__Bacteria;p__Proteobacteria;c__Betaproteobacteria;o__Burkholderiales;f__Alcaligenaceae;g__Bordetella;s__Bordetella_holmesii	0.125718	-0.414214	5.39011	-0.076847	0.938745	NA
k__Bacteria;p__Proteobacteria;c__Betaproteobacteria;o__Burkholderiales;f__Alcaligenaceae;g__Bordetella;s__Bordetella_petrii	1.09683	0.332205	1.54016	0.215695	0.829225	NA
k__Bacteria;p__Proteobacteria;c__Betaproteobacteria;o__Burkholderiales;f__Alcaligenaceae;g__Bordetella;s__Bordetella_pseudohinzii	0.144881	-0.330825	3.10663	-0.10649	0.915194	NA
k__Bacteria;p__Proteobacteria;c__Betaproteobacteria;o__Burkholderiales;f__Alcaligenaceae;g__Bordetella;s__Bordetella_sp_H567	0.0163678	-0.211044	5.83642	-0.0361599	0.971155	NA
k__Bacteria;p__Proteobacteria;c__Betaproteobacteria;o__Burkholderiales;f__Alcaligenaceae;g__Bordetella;s__Bordetella_trematum	0.260075	-0.323223	3.00751	-0.107472	0.914415	NA
k__Bacteria;p__Proteobacteria;c__Betaproteobacteria;o__Burkholderiales;f__Alcaligenaceae;g__Castellaniella;s__Castellaniella_defragrans	0.0676585	-0.286506	5.83619	-0.0490912	0.960847	NA
k__Bacteria;p__Proteobacteria;c__Betaproteobacteria;o__Burkholderiales;f__Alcaligenaceae;g__Paenalcaligenes;s__Paenalcaligenes_hominis	0.396594	-1.2591	4.09587	-0.307407	0.758534	NA
k__Bacteria;p__Proteobacteria;c__Betaproteobacteria;o__Burkholderiales;f__Alcaligenaceae;g__Pusillimonas;s__Pusillimonas_sp_T7-7	0.919424	-0.966938	3.44212	-0.280914	0.778777	NA
k__Bacteria;p__Proteobacteria;c__Betaproteobacteria;o__Burkholderiales;f__Alcaligenaceae;g__Taylorella;s__Taylorella_asinigenitalis	0.803598	-0.981703	4.63927	-0.211607	0.832414	NA
k__Bacteria;p__Proteobacteria;c__Betaproteobacteria;o__Burkholderiales;f__Alcaligenaceae;g__Taylorella;s__Taylorella_equigenitalis	0	NA	NA	NA	NA	NA
k__Bacteria;p__Proteobacteria;c__Betaproteobacteria;o__Burkholderiales;f__Burkholderiaceae;g__Burkholderia;s__Burkholderia_ambifaria	0.0596348	-0.581714	5.83491	-0.0996954	0.920586	NA
k__Bacteria;p__Proteobacteria;c__Betaproteobacteria;o__Burkholderiales;f__Burkholderiaceae;g__Burkholderia;s__Burkholderia_cenocepacia	1.56433	-1.11527	2.95145	-0.37787	0.705527	NA
k__Bacteria;p__Proteobacteria;c__Betaproteobacteria;o__Burkholderiales;f__Burkholderiaceae;g__Burkholderia;s__Burkholderia_cepacia	0.202245	-0.605378	3.73956	-0.161885	0.871397	NA
k__Bacteria;p__Proteobacteria;c__Betaproteobacteria;o__Burkholderiales;f__Burkholderiaceae;g__Burkholderia;s__Burkholderia_contaminans	0.189779	-2.02666	4.36487	-0.464311	0.642425	NA
k__Bacteria;p__Proteobacteria;c__Betaproteobacteria;o__Burkholderiales;f__Burkholderiaceae;g__Burkholderia;s__Burkholderia_gladioli	0.720697	-0.042873	2.4903	-0.017216	0.986264	NA
k__Bacteria;p__Proteobacteria;c__Betaproteobacteria;o__Burkholderiales;f__Burkholderiaceae;g__Burkholderia;s__Burkholderia_glumae	0.050116	-0.237996	5.83604	-0.0407804	0.967471	NA
k__Bacteria;p__Proteobacteria;c__Betaproteobacteria;o__Burkholderiales;f__Burkholderiaceae;g__Burkholderia;s__Burkholderia_lata	0.130211	-0.177226	5.83591	-0.0303682	0.975773	NA
k__Bacteria;p__Proteobacteria;c__Betaproteobacteria;o__Burkholderiales;f__Burkholderiaceae;g__Burkholderia;s__Burkholderia_metallica	0.0350974	-0.195386	5.83577	-0.0334808	0.973291	NA
k__Bacteria;p__Proteobacteria;c__Betaproteobacteria;o__Burkholderiales;f__Burkholderiaceae;g__Burkholderia;s__Burkholderia_multivorans	0.0221468	-0.186192	5.83639	-0.0319018	0.97455	NA
k__Bacteria;p__Proteobacteria;c__Betaproteobacteria;o__Burkholderiales;f__Burkholderiaceae;g__Burkholderia;s__Burkholderia_oklahomensis	0.852386	-0.676314	1.65123	-0.409583	0.682112	NA
k__Bacteria;p__Proteobacteria;c__Betaproteobacteria;o__Burkholderiales;f__Burkholderiaceae;g__Burkholderia;s__Burkholderia_pseudomallei	0.118705	-0.713323	4.4265	-0.161148	0.871976	NA
k__Bacteria;p__Proteobacteria;c__Betaproteobacteria;o__Burkholderiales;f__Burkholderiaceae;g__Burkholderia;s__Burkholderia_pseudomultivorans	0.318114	-2.35957	3.61642	-0.652461	0.514104	NA
k__Bacteria;p__Proteobacteria;c__Betaproteobacteria;o__Burkholderiales;f__Burkholderiaceae;g__Burkholderia;s__Burkholderia_pyrrocinia	0.0519741	-0.36679	5.83616	-0.0628479	0.949888	NA
k__Bacteria;p__Proteobacteria;c__Betaproteobacteria;o__Burkholderiales;f__Burkholderiaceae;g__Burkholderia;s__Burkholderia_seminalis	0.0650008	-0.404167	5.83549	-0.0692602	0.944783	NA
k__Bacteria;p__Proteobacteria;c__Betaproteobacteria;o__Burkholderiales;f__Burkholderiaceae;g__Burkholderia;s__Burkholderia_sp_Bp7605	0.960999	-2.51937	1.99757	-1.26121	0.207232	NA
k__Bacteria;p__Proteobacteria;c__Betaproteobacteria;o__Burkholderiales;f__Burkholderiaceae;g__Burkholderia;s__Burkholderia_sp_CCGE1002	0	NA	NA	NA	NA	NA
k__Bacteria;p__Proteobacteria;c__Betaproteobacteria;o__Burkholderiales;f__Burkholderiaceae;g__Burkholderia;s__Burkholderia_sp_CCGE1003	0.121189	-0.165076	5.83525	-0.0282894	0.977431	NA
k__Bacteria;p__Proteobacteria;c__Betaproteobacteria;o__Burkholderiales;f__Burkholderiaceae;g__Burkholderia;s__Burkholderia_sp_HB1	0.257194	-2.1822	3.1822	-0.685754	0.492868	NA
k__Bacteria;p__Proteobacteria;c__Betaproteobacteria;o__Burkholderiales;f__Burkholderiaceae;g__Burkholderia;s__Burkholderia_sp_KJ006	0.0706341	0.150615	5.83617	0.0258072	0.979411	NA
k__Bacteria;p__Proteobacteria;c__Betaproteobacteria;o__Burkholderiales;f__Burkholderiaceae;g__Burkholderia;s__Burkholderia_sp_MSMB0852	1.56519	-2.83501	1.72223	-1.64613	0.0997369	NA
k__Bacteria;p__Proteobacteria;c__Betaproteobacteria;o__Burkholderiales;f__Burkholderiaceae;g__Burkholderia;s__Burkholderia_sp_OLGA172	0.0395159	-0.316618	5.83635	-0.0542494	0.956737	NA
k__Bacteria;p__Proteobacteria;c__Betaproteobacteria;o__Burkholderiales;f__Burkholderiaceae;g__Burkholderia;s__Burkholderia_sp_PAMC_28687	0.0982393	-0.172034	5.83549	-0.0294807	0.976481	NA
k__Bacteria;p__Proteobacteria;c__Betaproteobacteria;o__Burkholderiales;f__Burkholderiaceae;g__Burkholderia;s__Burkholderia_sp_RPE64	0.673509	0.457968	1.98063	0.231223	0.817141	NA
k__Bacteria;p__Proteobacteria;c__Betaproteobacteria;o__Burkholderiales;f__Burkholderiaceae;g__Burkholderia;s__Burkholderia_sp_RPE67	0.254272	-0.29715	2.83139	-0.104948	0.916417	NA
k__Bacteria;p__Proteobacteria;c__Betaproteobacteria;o__Burkholderiales;f__Burkholderiaceae;g__Burkholderia;s__Burkholderia_sp_YI23	0.0834644	-0.117945	5.63801	-0.0209197	0.98331	NA
k__Bacteria;p__Proteobacteria;c__Betaproteobacteria;o__Burkholderiales;f__Burkholderiaceae;g__Burkholderia;s__Burkholderia_stabilis	0.234327	1.06326	3.34054	0.318291	0.750265	NA
k__Bacteria;p__Proteobacteria;c__Betaproteobacteria;o__Burkholderiales;f__Burkholderiaceae;g__Burkholderia;s__Burkholderia_stagnalis	0.158946	-0.490594	3.67682	-0.133429	0.893854	NA
k__Bacteria;p__Proteobacteria;c__Betaproteobacteria;o__Burkholderiales;f__Burkholderiaceae;g__Burkholderia;s__Burkholderia_thailandensis	0.443637	-1.30579	2.66489	-0.489998	0.624136	NA
k__Bacteria;p__Proteobacteria;c__Betaproteobacteria;o__Burkholderiales;f__Burkholderiaceae;g__Burkholderia;s__Burkholderia_ubonensis	0.169963	0.68879	3.60018	0.191321	0.848274	NA
k__Bacteria;p__Proteobacteria;c__Betaproteobacteria;o__Burkholderiales;f__Burkholderiaceae;g__Burkholderia;s__Burkholderia_vietnamiensis	0.149998	-0.476645	5.83514	-0.0816853	0.934897	NA
k__Bacteria;p__Proteobacteria;c__Betaproteobacteria;o__Burkholderiales;f__Burkholderiaceae;g__Burkholderia;s__[Pseudomonas]_mesoacidophila	1.01459	-0.464306	5.83381	-0.0795888	0.936564	NA
k__Bacteria;p__Proteobacteria;c__Betaproteobacteria;o__Burkholderiales;f__Burkholderiaceae;g__Cupriavidus;s__Cupriavidus_basilensis	0.0259346	-0.248974	5.83635	-0.0426593	0.965973	NA
k__Bacteria;p__Proteobacteria;c__Betaproteobacteria;o__Burkholderiales;f__Burkholderiaceae;g__Cupriavidus;s__Cupriavidus_gilardii	0.0854535	-0.608942	5.83505	-0.104359	0.916884	NA
k__Bacteria;p__Proteobacteria;c__Betaproteobacteria;o__Burkholderiales;f__Burkholderiaceae;g__Cupriavidus;s__Cupriavidus_metallidurans	0.0317089	-0.389437	5.8357	-0.0667336	0.946794	NA
k__Bacteria;p__Proteobacteria;c__Betaproteobacteria;o__Burkholderiales;f__Burkholderiaceae;g__Cupriavidus;s__Cupriavidus_necator	0.0404148	0.110462	5.83579	0.0189283	0.984898	NA
k__Bacteria;p__Proteobacteria;c__Betaproteobacteria;o__Burkholderiales;f__Burkholderiaceae;g__Cupriavidus;s__Cupriavidus_pinatubonensis	0.731744	-1.3651	1.41647	-0.963734	0.335179	NA
k__Bacteria;p__Proteobacteria;c__Betaproteobacteria;o__Burkholderiales;f__Burkholderiaceae;g__Cupriavidus;s__Cupriavidus_sp_USMAA2-4	0.664216	2.27954	1.86773	1.22049	0.22228	NA
k__Bacteria;p__Proteobacteria;c__Betaproteobacteria;o__Burkholderiales;f__Burkholderiaceae;g__Pandoraea;s__Pandoraea_apista	0	NA	NA	NA	NA	NA
k__Bacteria;p__Proteobacteria;c__Betaproteobacteria;o__Burkholderiales;f__Burkholderiaceae;g__Pandoraea;s__Pandoraea_faecigallinarum	0.0426471	-0.43553	5.83575	-0.0746314	0.940508	NA
k__Bacteria;p__Proteobacteria;c__Betaproteobacteria;o__Burkholderiales;f__Burkholderiaceae;g__Pandoraea;s__Pandoraea_norimbergensis	0.0832972	-0.559765	5.83489	-0.0959341	0.923573	NA
k__Bacteria;p__Proteobacteria;c__Betaproteobacteria;o__Burkholderiales;f__Burkholderiaceae;g__Pandoraea;s__Pandoraea_oxalativorans	0.359551	-1.09769	2.94671	-0.372513	0.709511	NA
k__Bacteria;p__Proteobacteria;c__Betaproteobacteria;o__Burkholderiales;f__Burkholderiaceae;g__Pandoraea;s__Pandoraea_pnomenusa	0.100239	-0.687638	5.83444	-0.117858	0.90618	NA
k__Bacteria;p__Proteobacteria;c__Betaproteobacteria;o__Burkholderiales;f__Burkholderiaceae;g__Pandoraea;s__Pandoraea_pulmonicola	0.322449	-1.28964	5.83263	-0.221107	0.825009	NA
k__Bacteria;p__Proteobacteria;c__Betaproteobacteria;o__Burkholderiales;f__Burkholderiaceae;g__Pandoraea;s__Pandoraea_sputorum	0.303828	-0.921705	5.83363	-0.157998	0.874458	NA
k__Bacteria;p__Proteobacteria;c__Betaproteobacteria;o__Burkholderiales;f__Burkholderiaceae;g__Pandoraea;s__Pandoraea_thiooxydans	0.260422	-0.325252	5.83551	-0.0557368	0.955552	NA
k__Bacteria;p__Proteobacteria;c__Betaproteobacteria;o__Burkholderiales;f__Burkholderiaceae;g__Pandoraea;s__Pandoraea_vervacti	0.14867	-0.59146	2.72962	-0.216682	0.828456	NA
k__Bacteria;p__Proteobacteria;c__Betaproteobacteria;o__Burkholderiales;f__Burkholderiaceae;g__Paraburkholderia;s__Paraburkholderia_caribensis	0.44743	-1.19445	5.83381	-0.204746	0.83777	NA
k__Bacteria;p__Proteobacteria;c__Betaproteobacteria;o__Burkholderiales;f__Burkholderiaceae;g__Paraburkholderia;s__Paraburkholderia_fungorum	0.376599	-1.55779	5.80097	-0.268539	0.788285	NA
k__Bacteria;p__Proteobacteria;c__Betaproteobacteria;o__Burkholderiales;f__Burkholderiaceae;g__Paraburkholderia;s__Paraburkholderia_phenoliruptrix	0.0605863	-0.570033	5.83614	-0.097673	0.922192	NA
k__Bacteria;p__Proteobacteria;c__Betaproteobacteria;o__Burkholderiales;f__Burkholderiaceae;g__Paraburkholderia;s__Paraburkholderia_phymatum	0.595391	-1.09267	3.62837	-0.301147	0.763303	NA
k__Bacteria;p__Proteobacteria;c__Betaproteobacteria;o__Burkholderiales;f__Burkholderiaceae;g__Paraburkholderia;s__Paraburkholderia_phytofirmans	0.046012	-0.416312	5.83624	-0.0713322	0.943133	NA
k__Bacteria;p__Proteobacteria;c__Betaproteobacteria;o__Burkholderiales;f__Burkholderiaceae;g__Paraburkholderia;s__Paraburkholderia_rhizoxinica	0.217453	-0.930411	5.83293	-0.15951	0.873267	NA
k__Bacteria;p__Proteobacteria;c__Betaproteobacteria;o__Burkholderiales;f__Burkholderiaceae;g__Paraburkholderia;s__Paraburkholderia_sp_SOS3	0.0690602	-0.354142	5.836	-0.0606824	0.951612	NA
k__Bacteria;p__Proteobacteria;c__Betaproteobacteria;o__Burkholderiales;f__Burkholderiaceae;g__Paraburkholderia;s__Paraburkholderia_sprentiae	0.610817	-0.250915	5.83633	-0.042992	0.965708	NA
k__Bacteria;p__Proteobacteria;c__Betaproteobacteria;o__Burkholderiales;f__Burkholderiaceae;g__Paraburkholderia;s__Paraburkholderia_xenovorans	0.00714493	0.0839999	5.836	0.0143934	0.988516	NA
k__Bacteria;p__Proteobacteria;c__Betaproteobacteria;o__Burkholderiales;f__Burkholderiaceae;g__Polynucleobacter;s__Polynucleobacter_asymbioticus	0.0371156	-0.163592	5.83561	-0.0280334	0.977635	NA
k__Bacteria;p__Proteobacteria;c__Betaproteobacteria;o__Burkholderiales;f__Burkholderiaceae;g__Polynucleobacter;s__Polynucleobacter_duraquae	0.111934	-0.387549	5.83571	-0.0664099	0.947052	NA
k__Bacteria;p__Proteobacteria;c__Betaproteobacteria;o__Burkholderiales;f__Burkholderiaceae;g__Ralstonia;s__Ralstonia_insidiosa	0.0895927	-0.663929	5.83526	-0.113779	0.909413	NA
k__Bacteria;p__Proteobacteria;c__Betaproteobacteria;o__Burkholderiales;f__Burkholderiaceae;g__Ralstonia;s__Ralstonia_mannitolilytica	0.068138	-0.333939	5.83535	-0.057227	0.954364	NA
k__Bacteria;p__Proteobacteria;c__Betaproteobacteria;o__Burkholderiales;f__Burkholderiaceae;g__Ralstonia;s__Ralstonia_pickettii	0	NA	NA	NA	NA	NA
k__Bacteria;p__Proteobacteria;c__Betaproteobacteria;o__Burkholderiales;f__Burkholderiaceae;g__Ralstonia;s__Ralstonia_solanacearum	0.101604	0.979411	5.83395	0.167881	0.866677	NA
k__Bacteria;p__Proteobacteria;c__Betaproteobacteria;o__Burkholderiales;f__Comamonadaceae;g__Acidovorax;s__Acidovorax_avenae	0.0943238	-0.0837971	4.47036	-0.0187451	0.985044	NA
k__Bacteria;p__Proteobacteria;c__Betaproteobacteria;o__Burkholderiales;f__Comamonadaceae;g__Acidovorax;s__Acidovorax_citrulli	0.0138668	0.342471	5.83624	0.0586801	0.953207	NA
k__Bacteria;p__Proteobacteria;c__Betaproteobacteria;o__Burkholderiales;f__Comamonadaceae;g__Acidovorax;s__Acidovorax_ebreus	0.214238	-0.13484	3.51536	-0.0383574	0.969403	NA
k__Bacteria;p__Proteobacteria;c__Betaproteobacteria;o__Burkholderiales;f__Comamonadaceae;g__Acidovorax;s__Acidovorax_sp_JS42	0.0107343	0.212289	5.83624	0.0363742	0.970984	NA
k__Bacteria;p__Proteobacteria;c__Betaproteobacteria;o__Burkholderiales;f__Comamonadaceae;g__Acidovorax;s__Acidovorax_sp_KKS102	0.591036	-0.222518	5.83642	-0.0381257	0.969587	NA
k__Bacteria;p__Proteobacteria;c__Betaproteobacteria;o__Burkholderiales;f__Comamonadaceae;g__Acidovorax;s__Acidovorax_sp_NA2	0.510506	-0.898775	2.72782	-0.329485	0.741789	NA
k__Bacteria;p__Proteobacteria;c__Betaproteobacteria;o__Burkholderiales;f__Comamonadaceae;g__Acidovorax;s__Acidovorax_sp_NA3	0.0271324	-0.15745	5.83617	-0.0269782	0.978477	NA
k__Bacteria;p__Proteobacteria;c__Betaproteobacteria;o__Burkholderiales;f__Comamonadaceae;g__Acidovorax;s__Acidovorax_sp_RAC01	0.127875	-0.792838	5.33742	-0.148543	0.881914	NA
k__Bacteria;p__Proteobacteria;c__Betaproteobacteria;o__Burkholderiales;f__Comamonadaceae;g__Acidovorax;s__Acidovorax_sp_T1	0.390929	-1.86505	2.07604	-0.898369	0.368989	NA
k__Bacteria;p__Proteobacteria;c__Betaproteobacteria;o__Burkholderiales;f__Comamonadaceae;g__Alicycliphilus;s__Alicycliphilus_denitrificans	0.0302202	0.333438	5.83622	0.0571326	0.95444	NA
k__Bacteria;p__Proteobacteria;c__Betaproteobacteria;o__Burkholderiales;f__Comamonadaceae;g__Candidatus_Symbiobacter;s__Candidatus_Symbiobacter_mobilis	0.00989359	-0.225504	5.83584	-0.0386413	0.969176	NA
k__Bacteria;p__Proteobacteria;c__Betaproteobacteria;o__Burkholderiales;f__Comamonadaceae;g__Comamonas;s__Comamonas_kerstersii	0.0319499	-0.0017605	5.83546	-0.00030169	0.999759	NA
k__Bacteria;p__Proteobacteria;c__Betaproteobacteria;o__Burkholderiales;f__Comamonadaceae;g__Comamonas;s__Comamonas_serinivorans	2.51192	-3.15975	2.09916	-1.50524	0.132261	NA
k__Bacteria;p__Proteobacteria;c__Betaproteobacteria;o__Burkholderiales;f__Comamonadaceae;g__Comamonas;s__Comamonas_testosteroni	2.44297	-2.56722	1.98697	-1.29203	0.196348	NA
k__Bacteria;p__Proteobacteria;c__Betaproteobacteria;o__Burkholderiales;f__Comamonadaceae;g__Delftia;s__Delftia_sp_Cs1-4	0.487535	-1.37418	1.88149	-0.730367	0.465166	NA
k__Bacteria;p__Proteobacteria;c__Betaproteobacteria;o__Burkholderiales;f__Comamonadaceae;g__Delftia;s__Delftia_sp_HK171	2.5262	-3.06945	1.75315	-1.75082	0.0799773	NA
k__Bacteria;p__Proteobacteria;c__Betaproteobacteria;o__Burkholderiales;f__Comamonadaceae;g__Delftia;s__Delftia_tsuruhatensis	0.0998932	0.0263833	5.83558	0.00452112	0.996393	NA
k__Bacteria;p__Proteobacteria;c__Betaproteobacteria;o__Burkholderiales;f__Comamonadaceae;g__Diaphorobacter;s__Diaphorobacter_polyhydroxybutyrativorans	0.0617319	-0.860988	5.83514	-0.147552	0.882696	NA
k__Bacteria;p__Proteobacteria;c__Betaproteobacteria;o__Burkholderiales;f__Comamonadaceae;g__Hydrogenophaga;s__Hydrogenophaga_sp_LPB0072	0.289935	-1.479	3.13825	-0.471283	0.637439	NA
k__Bacteria;p__Proteobacteria;c__Betaproteobacteria;o__Burkholderiales;f__Comamonadaceae;g__Hydrogenophaga;s__Hydrogenophaga_sp_PBC	0.0700986	-0.644929	5.83502	-0.110527	0.911991	NA
k__Bacteria;p__Proteobacteria;c__Betaproteobacteria;o__Burkholderiales;f__Comamonadaceae;g__Hydrogenophaga;s__Hydrogenophaga_sp_RAC07	0.0277897	-0.401269	5.8355	-0.0687635	0.945178	NA
k__Bacteria;p__Proteobacteria;c__Betaproteobacteria;o__Burkholderiales;f__Comamonadaceae;g__Limnohabitans;s__Limnohabitans_sp_103DPR2	5.23043	-4.4904	2.18431	-2.05575	0.0398066	NA
k__Bacteria;p__Proteobacteria;c__Betaproteobacteria;o__Burkholderiales;f__Comamonadaceae;g__Limnohabitans;s__Limnohabitans_sp_63ED37-2	0.672362	-2.15157	2.76977	-0.776802	0.437276	NA
k__Bacteria;p__Proteobacteria;c__Betaproteobacteria;o__Burkholderiales;f__Comamonadaceae;g__Ottowia;s__Ottowia_sp_oral_taxon_894	0.00844832	-0.284623	5.83614	-0.048769	0.961103	NA
k__Bacteria;p__Proteobacteria;c__Betaproteobacteria;o__Burkholderiales;f__Comamonadaceae;g__Polaromonas;s__Polaromonas_naphthalenivorans	0.149166	-0.593701	4.30675	-0.137854	0.890356	NA
k__Bacteria;p__Proteobacteria;c__Betaproteobacteria;o__Burkholderiales;f__Comamonadaceae;g__Polaromonas;s__Polaromonas_sp_JS666	0.0276309	-0.265655	5.83537	-0.0455249	0.963689	NA
k__Bacteria;p__Proteobacteria;c__Betaproteobacteria;o__Burkholderiales;f__Comamonadaceae;g__Ramlibacter;s__Ramlibacter_tataouinensis	0.186157	-0.478085	5.8352	-0.0819311	0.934702	NA
k__Bacteria;p__Proteobacteria;c__Betaproteobacteria;o__Burkholderiales;f__Comamonadaceae;g__Rhodoferax;s__Rhodoferax_antarcticus	2.21072	-3.4811	5.5574	-0.626391	0.531059	NA
k__Bacteria;p__Proteobacteria;c__Betaproteobacteria;o__Burkholderiales;f__Comamonadaceae;g__Rhodoferax;s__Rhodoferax_ferrireducens	0	NA	NA	NA	NA	NA
k__Bacteria;p__Proteobacteria;c__Betaproteobacteria;o__Burkholderiales;f__Comamonadaceae;g__Rhodoferax;s__Rhodoferax_saidenbachensis	4.71117	-2.09994	1.96167	-1.07048	0.284401	NA
k__Bacteria;p__Proteobacteria;c__Betaproteobacteria;o__Burkholderiales;f__Comamonadaceae;g__Rhodoferax;s__Rhodoferax_sp_DCY110	0.102853	0.54408	5.83604	0.0932275	0.925723	NA
k__Bacteria;p__Proteobacteria;c__Betaproteobacteria;o__Burkholderiales;f__Comamonadaceae;g__Variovorax;s__Variovorax_paradoxus	0.0565573	-0.29306	5.83635	-0.0502129	0.959953	NA
k__Bacteria;p__Proteobacteria;c__Betaproteobacteria;o__Burkholderiales;f__Comamonadaceae;g__Variovorax;s__Variovorax_sp_PAMC_28711	0.46769	-1.04806	3.64612	-0.287444	0.773772	NA
k__Bacteria;p__Proteobacteria;c__Betaproteobacteria;o__Burkholderiales;f__Comamonadaceae;g__Verminephrobacter;s__Verminephrobacter_eiseniae	0.158377	-0.301704	5.20009	-0.0580191	0.953733	NA
k__Bacteria;p__Proteobacteria;c__Betaproteobacteria;o__Burkholderiales;f__Comamonadaceae;s__Comamonadaceae_bacterium_A1	0.073664	0.468559	5.83616	0.0802855	0.93601	NA
k__Bacteria;p__Proteobacteria;c__Betaproteobacteria;o__Burkholderiales;f__Comamonadaceae;s__Comamonadaceae_bacterium_B1	0.0554835	-0.267202	5.83482	-0.0457945	0.963474	NA
k__Bacteria;p__Proteobacteria;c__Betaproteobacteria;o__Burkholderiales;f__Oxalobacteraceae;g__Collimonas;s__Collimonas_arenae	0.052742	-0.622746	5.83521	-0.106722	0.915009	NA
k__Bacteria;p__Proteobacteria;c__Betaproteobacteria;o__Burkholderiales;f__Oxalobacteraceae;g__Collimonas;s__Collimonas_fungivorans	9.47885	-2.16501	1.64089	-1.31941	0.187032	NA
k__Bacteria;p__Proteobacteria;c__Betaproteobacteria;o__Burkholderiales;f__Oxalobacteraceae;g__Collimonas;s__Collimonas_pratensis	0.0770001	0.684862	5.83534	0.117365	0.906571	NA
k__Bacteria;p__Proteobacteria;c__Betaproteobacteria;o__Burkholderiales;f__Oxalobacteraceae;g__Herbaspirillum;s__Herbaspirillum_frisingense	0.145703	-0.937234	3.67307	-0.255164	0.798597	NA
k__Bacteria;p__Proteobacteria;c__Betaproteobacteria;o__Burkholderiales;f__Oxalobacteraceae;g__Herbaspirillum;s__Herbaspirillum_hiltneri	1.6764	-2.76593	1.85834	-1.48838	0.136649	NA
k__Bacteria;p__Proteobacteria;c__Betaproteobacteria;o__Burkholderiales;f__Oxalobacteraceae;g__Herbaspirillum;s__Herbaspirillum_rubrisubalbicans	4.30738	-3.96907	1.90823	-2.07997	0.0375279	NA
k__Bacteria;p__Proteobacteria;c__Betaproteobacteria;o__Burkholderiales;f__Oxalobacteraceae;g__Herbaspirillum;s__Herbaspirillum_seropedicae	7.97888	-4.37695	1.77069	-2.47188	0.0134403	NA
k__Bacteria;p__Proteobacteria;c__Betaproteobacteria;o__Burkholderiales;f__Oxalobacteraceae;g__Herbaspirillum;s__Herbaspirillum_sp_meg3	0.116876	-1.06313	4.40333	-0.241438	0.809215	NA
k__Bacteria;p__Proteobacteria;c__Betaproteobacteria;o__Burkholderiales;f__Oxalobacteraceae;g__Herminiimonas;s__Herminiimonas_arsenicoxydans	0.275052	-0.413692	5.83564	-0.0708906	0.943485	NA
k__Bacteria;p__Proteobacteria;c__Betaproteobacteria;o__Burkholderiales;f__Oxalobacteraceae;g__Herminiimonas;s__Herminiimonas_arsenitoxidans	0.180086	-1.42124	4.34213	-0.327315	0.74343	NA
k__Bacteria;p__Proteobacteria;c__Betaproteobacteria;o__Burkholderiales;f__Oxalobacteraceae;g__Janthinobacterium;s__Janthinobacterium_agaricidamnosum	3.01015	-3.45596	1.82329	-1.89545	0.0580326	NA
k__Bacteria;p__Proteobacteria;c__Betaproteobacteria;o__Burkholderiales;f__Oxalobacteraceae;g__Janthinobacterium;s__Janthinobacterium_sp_1_2014MBL_MicDiv	3.45202	-1.37092	1.67193	-0.819959	0.412239	NA
k__Bacteria;p__Proteobacteria;c__Betaproteobacteria;o__Burkholderiales;f__Oxalobacteraceae;g__Janthinobacterium;s__Janthinobacterium_sp_B9-8	0.176612	0.896187	3.0257	0.296192	0.767083	NA
k__Bacteria;p__Proteobacteria;c__Betaproteobacteria;o__Burkholderiales;f__Oxalobacteraceae;g__Janthinobacterium;s__Janthinobacterium_sp_LM6	0.411131	0.620909	1.92925	0.32184	0.747574	NA
k__Bacteria;p__Proteobacteria;c__Betaproteobacteria;o__Burkholderiales;f__Oxalobacteraceae;g__Massilia;s__Massilia_putida	0.198619	-0.932676	5.14855	-0.181153	0.856248	NA
k__Bacteria;p__Proteobacteria;c__Betaproteobacteria;o__Burkholderiales;f__Oxalobacteraceae;g__Massilia;s__Massilia_sp_NR_4-1	14.658	-5.39834	1.70255	-3.17074	0.00152052	NA
k__Bacteria;p__Proteobacteria;c__Betaproteobacteria;o__Burkholderiales;f__Oxalobacteraceae;g__Massilia;s__Massilia_sp_WG5	0.0757279	-0.175859	5.83502	-0.0301386	0.975956	NA
k__Bacteria;p__Proteobacteria;c__Betaproteobacteria;o__Burkholderiales;f__Oxalobacteraceae;g__Oxalobacter;s__Oxalobacter_formigenes	0.0197809	-0.0545017	5.83626	-0.00933846	0.992549	NA
k__Bacteria;p__Proteobacteria;c__Betaproteobacteria;o__Burkholderiales;g__Leptothrix;s__Leptothrix_cholodnii	0.639457	-2.13626	2.6185	-0.815836	0.414594	NA
k__Bacteria;p__Proteobacteria;c__Betaproteobacteria;o__Burkholderiales;g__Methylibium;s__Methylibium_petroleiphilum	2.19852	-3.35287	2.65569	-1.26252	0.20676	NA
k__Bacteria;p__Proteobacteria;c__Betaproteobacteria;o__Burkholderiales;g__Mitsuaria;s__Mitsuaria_sp_7	0.533111	0.0829606	2.53278	0.0327547	0.97387	NA
k__Bacteria;p__Proteobacteria;c__Betaproteobacteria;o__Burkholderiales;g__Paucibacter;s__Paucibacter_sp_KCTC_42545	0.677474	-1.2986	2.46859	-0.526047	0.598855	NA
k__Bacteria;p__Proteobacteria;c__Betaproteobacteria;o__Burkholderiales;g__Rhizobacter;s__Rhizobacter_gummiphilus	8.75651	-6.90576	5.32212	-1.29756	0.194439	NA
k__Bacteria;p__Proteobacteria;c__Betaproteobacteria;o__Burkholderiales;g__Roseateles;s__Roseateles_depolymerans	0.262664	-0.926234	3.0175	-0.306954	0.758878	NA
k__Bacteria;p__Proteobacteria;c__Betaproteobacteria;o__Burkholderiales;g__Rubrivivax;s__Rubrivivax_gelatinosus	0.0355807	-0.413663	5.83594	-0.0708819	0.943492	NA
k__Bacteria;p__Proteobacteria;c__Betaproteobacteria;o__Burkholderiales;g__Thiomonas;s__Thiomonas_intermedia	2.08577	0.0971812	2.69797	0.0360201	0.971266	NA
k__Bacteria;p__Proteobacteria;c__Betaproteobacteria;o__Burkholderiales;s__Burkholderiales_bacterium_GJ-E10	0.157343	-0.306511	5.83572	-0.0525232	0.958112	NA
k__Bacteria;p__Proteobacteria;c__Betaproteobacteria;o__Burkholderiales;s__Burkholderiales_bacterium_YL45	0.0410246	0.352629	5.83629	0.0604201	0.951821	NA
k__Bacteria;p__Proteobacteria;c__Betaproteobacteria;o__Burkholderiales;s__[Polyangium]_brachysporum	0.952413	-1.65336	1.84402	-0.896605	0.36993	NA
k__Bacteria;p__Proteobacteria;c__Betaproteobacteria;o__Neisseriales;f__Chromobacteriaceae;g__Aquaspirillum;s__Aquaspirillum_sp_LM1	0.0651458	-0.484132	5.83541	-0.0829645	0.93388	NA
k__Bacteria;p__Proteobacteria;c__Betaproteobacteria;o__Neisseriales;f__Chromobacteriaceae;g__Chromobacterium;s__Chromobacterium_vaccinii	0.0562148	0.274799	5.83605	0.0470865	0.962444	NA
k__Bacteria;p__Proteobacteria;c__Betaproteobacteria;o__Neisseriales;f__Chromobacteriaceae;g__Chromobacterium;s__Chromobacterium_violaceum	0.0901269	-0.24515	5.83482	-0.042015	0.966487	NA
k__Bacteria;p__Proteobacteria;c__Betaproteobacteria;o__Neisseriales;f__Chromobacteriaceae;g__Jeongeupia;s__Jeongeupia_sp_USM3	0.0479951	-0.377624	5.8363	-0.0647026	0.948411	NA
k__Bacteria;p__Proteobacteria;c__Betaproteobacteria;o__Neisseriales;f__Chromobacteriaceae;g__Laribacter;s__Laribacter_hongkongensis	2.07121	-1.12329	1.63041	-0.688964	0.490846	NA
k__Bacteria;p__Proteobacteria;c__Betaproteobacteria;o__Neisseriales;f__Chromobacteriaceae;g__Pseudogulbenkiania;s__Pseudogulbenkiania_sp_NH8B	0.0898609	-0.351864	5.51618	-0.0637876	0.949139	NA
k__Bacteria;p__Proteobacteria;c__Betaproteobacteria;o__Neisseriales;f__Neisseriaceae;g__Neisseria;s__Neisseria_elongata	0.767551	-0.824243	2.29332	-0.359411	0.719288	NA
k__Bacteria;p__Proteobacteria;c__Betaproteobacteria;o__Neisseriales;f__Neisseriaceae;g__Neisseria;s__Neisseria_gonorrhoeae	0.106859	1.29725	5.83432	0.222348	0.824043	NA
k__Bacteria;p__Proteobacteria;c__Betaproteobacteria;o__Neisseriales;f__Neisseriaceae;g__Neisseria;s__Neisseria_lactamica	0.105187	1.31416	5.8361	0.225177	0.821841	NA
k__Bacteria;p__Proteobacteria;c__Betaproteobacteria;o__Neisseriales;f__Neisseriaceae;g__Neisseria;s__Neisseria_meningitidis	0.160276	-1.20157	3.6953	-0.325162	0.745058	NA
k__Bacteria;p__Proteobacteria;c__Betaproteobacteria;o__Neisseriales;f__Neisseriaceae;g__Neisseria;s__Neisseria_sicca	0.229561	-0.490063	2.70577	-0.181118	0.856275	NA
k__Bacteria;p__Proteobacteria;c__Betaproteobacteria;o__Neisseriales;f__Neisseriaceae;g__Neisseria;s__Neisseria_sp_10023	0.0786403	-0.379844	5.83559	-0.0650909	0.948102	NA
k__Bacteria;p__Proteobacteria;c__Betaproteobacteria;o__Neisseriales;f__Neisseriaceae;g__Neisseria;s__Neisseria_sp_KEM232	0.213991	-1.30365	2.75275	-0.473582	0.635798	NA
k__Bacteria;p__Proteobacteria;c__Betaproteobacteria;o__Neisseriales;f__Neisseriaceae;g__Neisseria;s__Neisseria_weaveri	0.106191	-0.0713427	5.83525	-0.0122262	0.990245	NA
k__Bacteria;p__Proteobacteria;c__Betaproteobacteria;o__Neisseriales;f__Neisseriaceae;g__Snodgrassella;s__Snodgrassella_alvi	0.0469133	-0.18242	5.83604	-0.0312575	0.975064	NA
k__Bacteria;p__Proteobacteria;c__Betaproteobacteria;o__Neisseriales;f__Neisseriaceae;g__Vitreoscilla;s__Vitreoscilla_filiformis	0.826831	2.02832	4.93154	0.411297	0.680855	NA
k__Bacteria;p__Proteobacteria;c__Betaproteobacteria;o__Nitrosomonadales;f__Gallionellaceae;g__Gallionella;s__Gallionella_capsiferriformans	0.159856	-0.534637	5.27187	-0.101413	0.919223	NA
k__Bacteria;p__Proteobacteria;c__Betaproteobacteria;o__Nitrosomonadales;f__Gallionellaceae;g__Sideroxydans;s__Sideroxydans_lithotrophicus	0.0792245	-0.782324	5.83599	-0.134051	0.893362	NA
k__Bacteria;p__Proteobacteria;c__Betaproteobacteria;o__Nitrosomonadales;f__Gallionellaceae;g__Sulfuricella;s__Sulfuricella_denitrificans	0	NA	NA	NA	NA	NA
k__Bacteria;p__Proteobacteria;c__Betaproteobacteria;o__Nitrosomonadales;f__Gallionellaceae;g__Sulfuriferula;s__Sulfuriferula_sp_AH1	0.171973	-0.391206	5.83586	-0.0670348	0.946554	NA
k__Bacteria;p__Proteobacteria;c__Betaproteobacteria;o__Nitrosomonadales;f__Methylophilaceae;g__Candidatus_Methylopumilus;s__Candidatus_Methylopumilus_planktonicus	0.255426	-0.396528	2.489	-0.159312	0.873423	NA
k__Bacteria;p__Proteobacteria;c__Betaproteobacteria;o__Nitrosomonadales;f__Methylophilaceae;g__Candidatus_Methylopumilus;s__Candidatus_Methylopumilus_turicensis	0.526987	-1.26099	2.45636	-0.513356	0.607702	NA
k__Bacteria;p__Proteobacteria;c__Betaproteobacteria;o__Nitrosomonadales;f__Methylophilaceae;g__Methylobacillus;s__Methylobacillus_flagellatus	0.762421	-1.02358	3.82512	-0.267594	0.789012	NA
k__Bacteria;p__Proteobacteria;c__Betaproteobacteria;o__Nitrosomonadales;f__Methylophilaceae;g__Methylophilus;s__Methylophilus_sp_TWE2	0.316491	-3.0314	3.21856	-0.941849	0.34627	NA
k__Bacteria;p__Proteobacteria;c__Betaproteobacteria;o__Nitrosomonadales;f__Methylophilaceae;g__Methylotenera;s__Methylotenera_mobilis	0.0494554	-0.253306	5.83569	-0.0434063	0.965378	NA
k__Bacteria;p__Proteobacteria;c__Betaproteobacteria;o__Nitrosomonadales;f__Methylophilaceae;g__Methylotenera;s__Methylotenera_versatilis	0.680189	-3.68873	2.45646	-1.50165	0.133189	NA
k__Bacteria;p__Proteobacteria;c__Betaproteobacteria;o__Nitrosomonadales;f__Methylophilaceae;g__Methylovorus;s__Methylovorus_glucosotrophus	2.60369	-2.66554	1.89568	-1.40611	0.159691	NA
k__Bacteria;p__Proteobacteria;c__Betaproteobacteria;o__Nitrosomonadales;f__Methylophilaceae;g__Methylovorus;s__Methylovorus_sp_MP688	0.0895959	-0.899184	4.54651	-0.197775	0.843221	NA
k__Bacteria;p__Proteobacteria;c__Betaproteobacteria;o__Nitrosomonadales;f__Nitrosomonadaceae;g__Nitrosomonas;s__Nitrosomonas_communis	1.32454	-1.71502	3.38263	-0.507009	0.612149	NA
k__Bacteria;p__Proteobacteria;c__Betaproteobacteria;o__Nitrosomonadales;f__Nitrosomonadaceae;g__Nitrosomonas;s__Nitrosomonas_europaea	0.0433044	-0.68308	5.8345	-0.117076	0.9068	NA
k__Bacteria;p__Proteobacteria;c__Betaproteobacteria;o__Nitrosomonadales;f__Nitrosomonadaceae;g__Nitrosomonas;s__Nitrosomonas_sp_AL212	1.41992	0.196541	3.48508	0.0563951	0.955027	NA
k__Bacteria;p__Proteobacteria;c__Betaproteobacteria;o__Nitrosomonadales;f__Nitrosomonadaceae;g__Nitrosomonas;s__Nitrosomonas_sp_Is79A3	0.117315	0.256958	4.41551	0.0581944	0.953594	NA
k__Bacteria;p__Proteobacteria;c__Betaproteobacteria;o__Nitrosomonadales;f__Nitrosomonadaceae;g__Nitrosomonas;s__Nitrosomonas_ureae	0.28871	-1.42075	3.14247	-0.452114	0.651187	NA
k__Bacteria;p__Proteobacteria;c__Betaproteobacteria;o__Nitrosomonadales;f__Nitrosomonadaceae;g__Nitrosospira;s__Nitrosospira_briensis	1.79014	-1.78411	2.0697	-0.862013	0.388681	NA
k__Bacteria;p__Proteobacteria;c__Betaproteobacteria;o__Nitrosomonadales;f__Nitrosomonadaceae;g__Nitrosospira;s__Nitrosospira_lacus	0.0854502	-0.0888477	4.48814	-0.0197961	0.984206	NA
k__Bacteria;p__Proteobacteria;c__Betaproteobacteria;o__Nitrosomonadales;f__Sterolibacteriaceae;g__Methyloversatilis;s__Methyloversatilis_sp_RAC08	7.15024	-1.89492	2.35914	-0.803227	0.421844	NA
k__Bacteria;p__Proteobacteria;c__Betaproteobacteria;o__Nitrosomonadales;f__Sterolibacteriaceae;g__Sulfuritalea;s__Sulfuritalea_hydrogenivorans	0.23455	0.00682065	3.53	0.0019322	0.998458	NA
k__Bacteria;p__Proteobacteria;c__Betaproteobacteria;o__Nitrosomonadales;f__Thiobacillaceae;g__Thiobacillus;s__Thiobacillus_denitrificans	0.50398	4.32976	2.79794	1.54748	0.121747	NA
k__Bacteria;p__Proteobacteria;c__Betaproteobacteria;o__Rhodocyclales;f__Azonexaceae;g__Dechloromonas;s__Dechloromonas_aromatica	0.151755	-1.55955	3.66735	-0.425252	0.670653	NA
k__Bacteria;p__Proteobacteria;c__Betaproteobacteria;o__Rhodocyclales;f__Rhodocyclaceae;g__Aromatoleum;s__Aromatoleum_aromaticum	0.13132	-0.618526	5.2999	-0.116705	0.907094	NA
k__Bacteria;p__Proteobacteria;c__Betaproteobacteria;o__Rhodocyclales;f__Rhodocyclaceae;g__Azospira;s__Azospira_oryzae	0.346083	-2.0623	2.26951	-0.908697	0.36351	NA
k__Bacteria;p__Proteobacteria;c__Betaproteobacteria;o__Rhodocyclales;f__Zoogloeaceae;g__Azoarcus;s__Azoarcus_olearius	0.570315	1.20477	2.17719	0.553362	0.580016	NA
k__Bacteria;p__Proteobacteria;c__Betaproteobacteria;o__Rhodocyclales;f__Zoogloeaceae;g__Azoarcus;s__Azoarcus_sp_CIB	0.321132	-0.840887	2.69581	-0.311924	0.755098	NA
k__Bacteria;p__Proteobacteria;c__Betaproteobacteria;o__Rhodocyclales;f__Zoogloeaceae;g__Azoarcus;s__Azoarcus_sp_KH32C	3.62024	-2.47802	2.85177	-0.868939	0.384881	NA
k__Bacteria;p__Proteobacteria;c__Betaproteobacteria;o__Rhodocyclales;f__Zoogloeaceae;g__Thauera;s__Thauera_chlorobenzoica	9.00965	1.45178	5.80997	0.249877	0.802683	NA
k__Bacteria;p__Proteobacteria;c__Betaproteobacteria;o__Rhodocyclales;f__Zoogloeaceae;g__Thauera;s__Thauera_humireducens	1.57751	3.44911	2.26118	1.52536	0.127171	NA
k__Bacteria;p__Proteobacteria;c__Betaproteobacteria;o__Rhodocyclales;f__Zoogloeaceae;g__Thauera;s__Thauera_sp_MZ1T	5.91075	2.40206	1.63898	1.46558	0.142762	NA
k__Bacteria;p__Proteobacteria;c__Betaproteobacteria;s__Betaproteobacteria_bacterium_GR16-43	9.06556	-1.14659	2.4079	-0.476178	0.633947	NA
k__Bacteria;p__Proteobacteria;c__Betaproteobacteria;s__beta_proteobacterium_CB	0.0570158	-0.550816	5.83544	-0.0943915	0.924798	NA
k__Bacteria;p__Proteobacteria;c__Deltaproteobacteria;g__Candidatus_Babela;s__Candidatus_Babela_massiliensis	0.756022	0.106801	2.97837	0.0358589	0.971395	NA
k__Bacteria;p__Proteobacteria;c__Deltaproteobacteria;o__Desulfarculales;f__Desulfarculaceae;g__Desulfarculus;s__Desulfarculus_baarsii	0.107251	0.792811	4.48219	0.17688	0.859602	NA
k__Bacteria;p__Proteobacteria;c__Deltaproteobacteria;o__Desulfobacterales;f__Desulfobacteraceae;g__Desulfatibacillum;s__Desulfatibacillum_alkenivorans	0.857041	-1.82647	2.61872	-0.697467	0.485511	NA
k__Bacteria;p__Proteobacteria;c__Deltaproteobacteria;o__Desulfobacterales;f__Desulfobacteraceae;g__Desulfobacterium;s__Desulfobacterium_autotrophicum	0.34821	-2.08634	1.90378	-1.0959	0.273124	NA
k__Bacteria;p__Proteobacteria;c__Deltaproteobacteria;o__Desulfobacterales;f__Desulfobacteraceae;g__Desulfobacula;s__Desulfobacula_toluolica	0.0840501	-0.287476	5.83614	-0.0492579	0.960714	NA
k__Bacteria;p__Proteobacteria;c__Deltaproteobacteria;o__Desulfobacterales;f__Desulfobacteraceae;g__Desulfococcus;s__Desulfococcus_multivorans	0.0625617	-0.0664137	5.83533	-0.0113813	0.990919	NA
k__Bacteria;p__Proteobacteria;c__Deltaproteobacteria;o__Desulfobacterales;f__Desulfobacteraceae;g__Desulfococcus;s__Desulfococcus_oleovorans	0.0723147	-0.945397	5.83534	-0.162012	0.871296	NA
k__Bacteria;p__Proteobacteria;c__Deltaproteobacteria;o__Desulfobacterales;f__Desulfobulbaceae;g__Desulfobulbus;s__Desulfobulbus_propionicus	0.318901	-1.21415	2.34818	-0.51706	0.605114	NA
k__Bacteria;p__Proteobacteria;c__Deltaproteobacteria;o__Desulfobacterales;f__Desulfobulbaceae;g__Desulfocapsa;s__Desulfocapsa_sulfexigens	2.30238	-3.09346	2.08028	-1.48704	0.137004	NA
k__Bacteria;p__Proteobacteria;c__Deltaproteobacteria;o__Desulfobacterales;f__Desulfobulbaceae;g__Desulfotalea;s__Desulfotalea_psychrophila	0.11212	-0.305744	5.47337	-0.0558604	0.955453	NA
k__Bacteria;p__Proteobacteria;c__Deltaproteobacteria;o__Desulfobacterales;f__Desulfobulbaceae;g__Desulfurivibrio;s__Desulfurivibrio_alkaliphilus	0.253415	0.564728	3.50713	0.161023	0.872075	NA
k__Bacteria;p__Proteobacteria;c__Deltaproteobacteria;o__Desulfovibrionales;f__Desulfohalobiaceae;g__Desulfohalobium;s__Desulfohalobium_retbaense	0.189407	0.0496188	4.24233	0.0116961	0.990668	NA
k__Bacteria;p__Proteobacteria;c__Deltaproteobacteria;o__Desulfovibrionales;f__Desulfomicrobiaceae;g__Desulfomicrobium;s__Desulfomicrobium_baculatum	0.049727	-0.275801	5.83598	-0.0472588	0.962307	NA
k__Bacteria;p__Proteobacteria;c__Deltaproteobacteria;o__Desulfovibrionales;f__Desulfomicrobiaceae;g__Desulfomicrobium;s__Desulfomicrobium_orale	0.153078	-0.926181	5.21434	-0.177622	0.85902	NA
k__Bacteria;p__Proteobacteria;c__Deltaproteobacteria;o__Desulfovibrionales;f__Desulfovibrionaceae;g__Desulfovibrio;s__Desulfovibrio_aespoeensis	0.212797	-0.651431	5.83228	-0.111694	0.911066	NA
k__Bacteria;p__Proteobacteria;c__Deltaproteobacteria;o__Desulfovibrionales;f__Desulfovibrionaceae;g__Desulfovibrio;s__Desulfovibrio_africanus	0.251189	-0.970568	5.18178	-0.187304	0.851422	NA
k__Bacteria;p__Proteobacteria;c__Deltaproteobacteria;o__Desulfovibrionales;f__Desulfovibrionaceae;g__Desulfovibrio;s__Desulfovibrio_alaskensis	0.0280114	-0.323591	5.8356	-0.0554513	0.955779	NA
k__Bacteria;p__Proteobacteria;c__Deltaproteobacteria;o__Desulfovibrionales;f__Desulfovibrionaceae;g__Desulfovibrio;s__Desulfovibrio_desulfuricans	0.131432	-0.21434	4.47642	-0.0478821	0.96181	NA
k__Bacteria;p__Proteobacteria;c__Deltaproteobacteria;o__Desulfovibrionales;f__Desulfovibrionaceae;g__Desulfovibrio;s__Desulfovibrio_fairfieldensis	0.0235127	-0.0784419	5.83606	-0.0134409	0.989276	NA
k__Bacteria;p__Proteobacteria;c__Deltaproteobacteria;o__Desulfovibrionales;f__Desulfovibrionaceae;g__Desulfovibrio;s__Desulfovibrio_indicus	0.0134564	-0.301003	5.83557	-0.0515808	0.958863	NA
k__Bacteria;p__Proteobacteria;c__Deltaproteobacteria;o__Desulfovibrionales;f__Desulfovibrionaceae;g__Desulfovibrio;s__Desulfovibrio_magneticus	0.086883	-0.839051	5.83427	-0.143814	0.885647	NA
k__Bacteria;p__Proteobacteria;c__Deltaproteobacteria;o__Desulfovibrionales;f__Desulfovibrionaceae;g__Desulfovibrio;s__Desulfovibrio_piger	0.515638	-1.6013	3.07139	-0.52136	0.602116	NA
k__Bacteria;p__Proteobacteria;c__Deltaproteobacteria;o__Desulfovibrionales;f__Desulfovibrionaceae;g__Desulfovibrio;s__Desulfovibrio_salexigens	0.00956683	-0.0534769	5.8364	-0.00916265	0.992689	NA
k__Bacteria;p__Proteobacteria;c__Deltaproteobacteria;o__Desulfovibrionales;f__Desulfovibrionaceae;g__Desulfovibrio;s__Desulfovibrio_vulgaris	1.34722	-1.25552	4.73798	-0.264991	0.791016	NA
k__Bacteria;p__Proteobacteria;c__Deltaproteobacteria;o__Desulfovibrionales;f__Desulfovibrionaceae;g__Lawsonia;s__Lawsonia_intracellularis	0.17181	-0.424186	3.64125	-0.116495	0.90726	NA
k__Bacteria;p__Proteobacteria;c__Deltaproteobacteria;o__Desulfurellales;f__Desulfurellaceae;g__Desulfurella;s__Desulfurella_acetivorans	0.0979427	0.0198102	5.83615	0.0033944	0.997292	NA
k__Bacteria;p__Proteobacteria;c__Deltaproteobacteria;o__Desulfurellales;f__Desulfurellaceae;g__Hippea;s__Hippea_maritima	0.220481	-2.19992	3.68567	-0.596886	0.550584	NA
k__Bacteria;p__Proteobacteria;c__Deltaproteobacteria;o__Desulfuromonadales;f__Desulfuromonadaceae;g__Desulfuromonas;s__Desulfuromonas_soudanensis	0.308952	-1.94347	3.09007	-0.62894	0.529389	NA
k__Bacteria;p__Proteobacteria;c__Deltaproteobacteria;o__Desulfuromonadales;f__Desulfuromonadaceae;g__Desulfuromonas;s__Desulfuromonas_sp_DDH964	0.373622	-0.959375	2.40699	-0.398579	0.690203	NA
k__Bacteria;p__Proteobacteria;c__Deltaproteobacteria;o__Desulfuromonadales;f__Desulfuromonadaceae;g__Pelobacter;s__Pelobacter_acetylenicus	0.0163678	-0.211044	5.83642	-0.0361599	0.971155	NA
k__Bacteria;p__Proteobacteria;c__Deltaproteobacteria;o__Desulfuromonadales;f__Desulfuromonadaceae;g__Pelobacter;s__Pelobacter_carbinolicus	0.0683866	-0.546511	5.836	-0.0936449	0.925391	NA
k__Bacteria;p__Proteobacteria;c__Deltaproteobacteria;o__Desulfuromonadales;f__Desulfuromonadaceae;g__Pelobacter;s__Pelobacter_propionicus	0.188468	0.302205	4.28714	0.070491	0.943803	NA
k__Bacteria;p__Proteobacteria;c__Deltaproteobacteria;o__Desulfuromonadales;f__Desulfuromonadaceae;g__Pelobacter;s__Pelobacter_sp_SFB93	0.279671	0.00901819	2.25919	0.00399178	0.996815	NA
k__Bacteria;p__Proteobacteria;c__Deltaproteobacteria;o__Desulfuromonadales;f__Geobacteraceae;g__Geoalkalibacter;s__Geoalkalibacter_subterraneus	0.73535	-1.64702	2.42159	-0.680141	0.496415	NA
k__Bacteria;p__Proteobacteria;c__Deltaproteobacteria;o__Desulfuromonadales;f__Geobacteraceae;g__Geobacter;s__Geobacter_anodireducens	0.325008	0.682257	2.2384	0.304797	0.760521	NA
k__Bacteria;p__Proteobacteria;c__Deltaproteobacteria;o__Desulfuromonadales;f__Geobacteraceae;g__Geobacter;s__Geobacter_bemidjiensis	0.235077	-0.312127	2.63078	-0.118644	0.905557	NA
k__Bacteria;p__Proteobacteria;c__Deltaproteobacteria;o__Desulfuromonadales;f__Geobacteraceae;g__Geobacter;s__Geobacter_daltonii	0.127463	0.139211	4.3977	0.0316554	0.974747	NA
k__Bacteria;p__Proteobacteria;c__Deltaproteobacteria;o__Desulfuromonadales;f__Geobacteraceae;g__Geobacter;s__Geobacter_lovleyi	0.135281	-0.435376	5.31957	-0.0818443	0.934771	NA
k__Bacteria;p__Proteobacteria;c__Deltaproteobacteria;o__Desulfuromonadales;f__Geobacteraceae;g__Geobacter;s__Geobacter_metallireducens	0.389698	0.46618	2.42927	0.191901	0.84782	NA
k__Bacteria;p__Proteobacteria;c__Deltaproteobacteria;o__Desulfuromonadales;f__Geobacteraceae;g__Geobacter;s__Geobacter_pickeringii	0.449712	-0.447224	2.15954	-0.207092	0.835938	NA
k__Bacteria;p__Proteobacteria;c__Deltaproteobacteria;o__Desulfuromonadales;f__Geobacteraceae;g__Geobacter;s__Geobacter_sp_M18	0.268161	-1.33884	2.51112	-0.533165	0.593919	NA
k__Bacteria;p__Proteobacteria;c__Deltaproteobacteria;o__Desulfuromonadales;f__Geobacteraceae;g__Geobacter;s__Geobacter_sp_M21	0.117087	-1.32616	5.82721	-0.227581	0.819972	NA
k__Bacteria;p__Proteobacteria;c__Deltaproteobacteria;o__Desulfuromonadales;f__Geobacteraceae;g__Geobacter;s__Geobacter_sulfurreducens	0.157838	-1.76273	4.31799	-0.40823	0.683105	NA
k__Bacteria;p__Proteobacteria;c__Deltaproteobacteria;o__Desulfuromonadales;f__Geobacteraceae;g__Geobacter;s__Geobacter_uraniireducens	0.267658	-1.0085	2.88732	-0.349287	0.726874	NA
k__Bacteria;p__Proteobacteria;c__Deltaproteobacteria;o__Myxococcales;f__Anaeromyxobacteraceae;g__Anaeromyxobacter;s__Anaeromyxobacter_dehalogenans	0.782204	-0.464399	2.07577	-0.223724	0.822972	NA
k__Bacteria;p__Proteobacteria;c__Deltaproteobacteria;o__Myxococcales;f__Anaeromyxobacteraceae;g__Anaeromyxobacter;s__Anaeromyxobacter_sp_Fw109-5	1.14736	-1.96531	2.03406	-0.966197	0.333946	NA
k__Bacteria;p__Proteobacteria;c__Deltaproteobacteria;o__Myxococcales;f__Anaeromyxobacteraceae;g__Anaeromyxobacter;s__Anaeromyxobacter_sp_K	0.259991	-0.520732	2.42735	-0.214527	0.830136	NA
k__Bacteria;p__Proteobacteria;c__Deltaproteobacteria;o__Myxococcales;f__Archangiaceae;g__Archangium;s__Archangium_gephyra	0.167117	0.654563	3.13921	0.208512	0.834829	NA
k__Bacteria;p__Proteobacteria;c__Deltaproteobacteria;o__Myxococcales;f__Archangiaceae;g__Stigmatella;s__Stigmatella_aurantiaca	0.303898	-1.21675	3.60476	-0.337541	0.735709	NA
k__Bacteria;p__Proteobacteria;c__Deltaproteobacteria;o__Myxococcales;f__Kofleriaceae;g__Haliangium;s__Haliangium_ochraceum	0.330633	-0.664856	1.85035	-0.359313	0.719361	NA
k__Bacteria;p__Proteobacteria;c__Deltaproteobacteria;o__Myxococcales;f__Myxococcaceae;g__Corallococcus;s__Corallococcus_coralloides	0.626679	-1.32819	1.84282	-0.720736	0.471072	NA
k__Bacteria;p__Proteobacteria;c__Deltaproteobacteria;o__Myxococcales;f__Myxococcaceae;g__Myxococcus;s__Myxococcus_fulvus	0.606176	-3.08031	1.75737	-1.7528	0.0796366	NA
k__Bacteria;p__Proteobacteria;c__Deltaproteobacteria;o__Myxococcales;f__Myxococcaceae;g__Myxococcus;s__Myxococcus_hansupus	0.472845	-1.65309	1.90745	-0.866647	0.386135	NA
k__Bacteria;p__Proteobacteria;c__Deltaproteobacteria;o__Myxococcales;f__Myxococcaceae;g__Myxococcus;s__Myxococcus_stipitatus	0.642358	-2.23267	1.91647	-1.16499	0.244023	NA
k__Bacteria;p__Proteobacteria;c__Deltaproteobacteria;o__Myxococcales;f__Myxococcaceae;g__Myxococcus;s__Myxococcus_xanthus	3.50695	-0.722871	1.36153	-0.530926	0.59547	NA
k__Bacteria;p__Proteobacteria;c__Deltaproteobacteria;o__Myxococcales;f__Polyangiaceae;g__Chondromyces;s__Chondromyces_crocatus	14.027	-5.66077	2.03014	-2.78836	0.00529763	NA
k__Bacteria;p__Proteobacteria;c__Deltaproteobacteria;o__Myxococcales;f__Polyangiaceae;g__Sorangium;s__Sorangium_cellulosum	1.16234	-4.45406	1.70339	-2.61482	0.00892735	NA
k__Bacteria;p__Proteobacteria;c__Deltaproteobacteria;o__Myxococcales;f__Sandaracinaceae;g__Sandaracinus;s__Sandaracinus_amylolyticus	0.459061	-1.32108	1.91187	-0.690988	0.489573	NA
k__Bacteria;p__Proteobacteria;c__Deltaproteobacteria;o__Myxococcales;f__Vulgatibacteraceae;g__Vulgatibacter;s__Vulgatibacter_incomptus	0.499497	-0.892007	1.75028	-0.509638	0.610305	NA
k__Bacteria;p__Proteobacteria;c__Deltaproteobacteria;o__Syntrophobacterales;f__Syntrophaceae;g__Desulfobacca;s__Desulfobacca_acetoxidans	7.60443	1.04279	1.34458	0.775553	0.438013	NA
k__Bacteria;p__Proteobacteria;c__Deltaproteobacteria;o__Syntrophobacterales;f__Syntrophaceae;g__Desulfomonile;s__Desulfomonile_tiedjei	1.58591	-3.21557	1.62018	-1.9847	0.0471784	NA
k__Bacteria;p__Proteobacteria;c__Deltaproteobacteria;o__Syntrophobacterales;f__Syntrophaceae;g__Syntrophus;s__Syntrophus_aciditrophicus	0.109884	-1.99338	3.68222	-0.541351	0.588265	NA
k__Bacteria;p__Proteobacteria;c__Deltaproteobacteria;o__Syntrophobacterales;f__Syntrophobacteraceae;g__Syntrophobacter;s__Syntrophobacter_fumaroxidans	0.463921	-0.572042	2.17441	-0.263079	0.79249	NA
k__Bacteria;p__Proteobacteria;c__Epsilonproteobacteria;g__Nitratiruptor;s__Nitratiruptor_sp_SB155-2	0.235926	-0.777366	3.71506	-0.209247	0.834256	NA
k__Bacteria;p__Proteobacteria;c__Epsilonproteobacteria;g__Sulfurovum;s__Sulfurovum_lithotrophicum	0.0662871	-0.0857998	5.73894	-0.0149505	0.988072	NA
k__Bacteria;p__Proteobacteria;c__Epsilonproteobacteria;g__Sulfurovum;s__Sulfurovum_sp_NBC37-1	0.0909946	0.534338	5.60477	0.0953363	0.924048	NA
k__Bacteria;p__Proteobacteria;c__Epsilonproteobacteria;o__Campylobacterales;f__Campylobacteraceae;g__Arcobacter;s__Arcobacter_butzleri	0.428017	0.191245	1.56578	0.122141	0.902788	NA
k__Bacteria;p__Proteobacteria;c__Epsilonproteobacteria;o__Campylobacterales;f__Campylobacteraceae;g__Arcobacter;s__Arcobacter_nitrofigilis	0.0941663	-0.569638	5.83557	-0.0976147	0.922238	NA
k__Bacteria;p__Proteobacteria;c__Epsilonproteobacteria;o__Campylobacterales;f__Campylobacteraceae;g__Arcobacter;s__Arcobacter_sp_L	0.686228	-2.39663	3.04473	-0.78714	0.4312	NA
k__Bacteria;p__Proteobacteria;c__Epsilonproteobacteria;o__Campylobacterales;f__Campylobacteraceae;g__Arcobacter;s__Arcobacter_sp_LPB0137	0.401676	-1.66527	2.33012	-0.714671	0.474813	NA
k__Bacteria;p__Proteobacteria;c__Epsilonproteobacteria;o__Campylobacterales;f__Campylobacteraceae;g__Campylobacter;s__Campylobacter_coli	0.490698	-2.02996	3.89006	-0.521833	0.601787	NA
k__Bacteria;p__Proteobacteria;c__Epsilonproteobacteria;o__Campylobacterales;f__Campylobacteraceae;g__Campylobacter;s__Campylobacter_concisus	0.166211	-0.487166	2.74204	-0.177666	0.858986	NA
k__Bacteria;p__Proteobacteria;c__Epsilonproteobacteria;o__Campylobacterales;f__Campylobacteraceae;g__Campylobacter;s__Campylobacter_cuniculorum	0.438097	0.580044	2.72968	0.212495	0.831721	NA
k__Bacteria;p__Proteobacteria;c__Epsilonproteobacteria;o__Campylobacterales;f__Campylobacteraceae;g__Campylobacter;s__Campylobacter_curvus	0.314962	-0.0313246	2.38102	-0.013156	0.989503	NA
k__Bacteria;p__Proteobacteria;c__Epsilonproteobacteria;o__Campylobacterales;f__Campylobacteraceae;g__Campylobacter;s__Campylobacter_fetus	0.167284	-1.59753	2.39446	-0.667178	0.504659	NA
k__Bacteria;p__Proteobacteria;c__Epsilonproteobacteria;o__Campylobacterales;f__Campylobacteraceae;g__Campylobacter;s__Campylobacter_gracilis	0.452846	-1.6576	2.36646	-0.700454	0.483644	NA
k__Bacteria;p__Proteobacteria;c__Epsilonproteobacteria;o__Campylobacterales;f__Campylobacteraceae;g__Campylobacter;s__Campylobacter_helveticus	0.163204	-0.716142	4.32008	-0.16577	0.868338	NA
k__Bacteria;p__Proteobacteria;c__Epsilonproteobacteria;o__Campylobacterales;f__Campylobacteraceae;g__Campylobacter;s__Campylobacter_hominis	0.378683	-1.09412	3.03137	-0.360933	0.71815	NA
k__Bacteria;p__Proteobacteria;c__Epsilonproteobacteria;o__Campylobacterales;f__Campylobacteraceae;g__Campylobacter;s__Campylobacter_hyointestinalis	0.316284	-0.034528	2.13015	-0.0162092	0.987067	NA
k__Bacteria;p__Proteobacteria;c__Epsilonproteobacteria;o__Campylobacterales;f__Campylobacteraceae;g__Campylobacter;s__Campylobacter_iguaniorum	0.225838	-1.07026	3.0946	-0.345847	0.729458	NA
k__Bacteria;p__Proteobacteria;c__Epsilonproteobacteria;o__Campylobacterales;f__Campylobacteraceae;g__Campylobacter;s__Campylobacter_insulaenigrae	0.42046	-1.72101	3.34257	-0.514876	0.606639	NA
k__Bacteria;p__Proteobacteria;c__Epsilonproteobacteria;o__Campylobacterales;f__Campylobacteraceae;g__Campylobacter;s__Campylobacter_jejuni	0.00965572	-0.144457	5.83642	-0.0247509	0.980254	NA
k__Bacteria;p__Proteobacteria;c__Epsilonproteobacteria;o__Campylobacterales;f__Campylobacteraceae;g__Campylobacter;s__Campylobacter_lari	0.316192	-2.2189	2.32759	-0.953302	0.340437	NA
k__Bacteria;p__Proteobacteria;c__Epsilonproteobacteria;o__Campylobacterales;f__Campylobacteraceae;g__Campylobacter;s__Campylobacter_peloridis	0.344483	-2.4107	2.05475	-1.17323	0.240703	NA
k__Bacteria;p__Proteobacteria;c__Epsilonproteobacteria;o__Campylobacterales;f__Campylobacteraceae;g__Campylobacter;s__Campylobacter_pinnipediorum	0.294979	-1.15719	3.09729	-0.373613	0.708693	NA
k__Bacteria;p__Proteobacteria;c__Epsilonproteobacteria;o__Campylobacterales;f__Campylobacteraceae;g__Campylobacter;s__Campylobacter_sp_NCTC_13003	0.165796	0.143583	2.71874	0.0528126	0.957881	NA
k__Bacteria;p__Proteobacteria;c__Epsilonproteobacteria;o__Campylobacterales;f__Campylobacteraceae;g__Campylobacter;s__Campylobacter_sp_RM12175	0.382423	0.343884	2.56054	0.134301	0.893165	NA
k__Bacteria;p__Proteobacteria;c__Epsilonproteobacteria;o__Campylobacterales;f__Campylobacteraceae;g__Campylobacter;s__Campylobacter_sp_RM16704	0.15015	0.639594	5.2307	0.122277	0.90268	NA
k__Bacteria;p__Proteobacteria;c__Epsilonproteobacteria;o__Campylobacterales;f__Campylobacteraceae;g__Campylobacter;s__Campylobacter_sp_RM6137	0.0603124	-0.531194	5.82453	-0.0911995	0.927334	NA
k__Bacteria;p__Proteobacteria;c__Epsilonproteobacteria;o__Campylobacterales;f__Campylobacteraceae;g__Campylobacter;s__Campylobacter_sp_RM8964	0.0842247	-1.109	5.83355	-0.190107	0.849225	NA
k__Bacteria;p__Proteobacteria;c__Epsilonproteobacteria;o__Campylobacterales;f__Campylobacteraceae;g__Campylobacter;s__Campylobacter_sputorum	1.33845	-2.75735	1.6578	-1.66326	0.0962608	NA
k__Bacteria;p__Proteobacteria;c__Epsilonproteobacteria;o__Campylobacterales;f__Campylobacteraceae;g__Campylobacter;s__Campylobacter_subantarcticus	0.164951	-1.2956	2.72838	-0.474859	0.634888	NA
k__Bacteria;p__Proteobacteria;c__Epsilonproteobacteria;o__Campylobacterales;f__Campylobacteraceae;g__Campylobacter;s__Campylobacter_ureolyticus	0.291213	1.13398	2.5448	0.445607	0.655881	NA
k__Bacteria;p__Proteobacteria;c__Epsilonproteobacteria;o__Campylobacterales;f__Campylobacteraceae;g__Campylobacter;s__Campylobacter_volucris	0.318654	-0.565002	2.44816	-0.230787	0.817481	NA
k__Bacteria;p__Proteobacteria;c__Epsilonproteobacteria;o__Campylobacterales;f__Campylobacteraceae;g__Sulfurospirillum;s__Sulfurospirillum_barnesii	0	NA	NA	NA	NA	NA
k__Bacteria;p__Proteobacteria;c__Epsilonproteobacteria;o__Campylobacterales;f__Campylobacteraceae;g__Sulfurospirillum;s__Sulfurospirillum_cavolei	0.246685	-2.49319	5.81465	-0.428778	0.668085	NA
k__Bacteria;p__Proteobacteria;c__Epsilonproteobacteria;o__Campylobacterales;f__Campylobacteraceae;g__Sulfurospirillum;s__Sulfurospirillum_multivorans	0.0775563	-0.931967	4.55641	-0.20454	0.837932	NA
k__Bacteria;p__Proteobacteria;c__Epsilonproteobacteria;o__Campylobacterales;f__Campylobacteraceae;g__Sulfurospirillum;s__Sulfurospirillum_sp_SL2-1	0.134096	0.317681	3.65675	0.0868752	0.930771	NA
k__Bacteria;p__Proteobacteria;c__Epsilonproteobacteria;o__Campylobacterales;f__Campylobacteraceae;g__Sulfurospirillum;s__Sulfurospirillum_sp_UCH001	0.0146296	-0.117458	5.83646	-0.0201248	0.983944	NA
k__Bacteria;p__Proteobacteria;c__Epsilonproteobacteria;o__Campylobacterales;f__Helicobacteraceae;g__Helicobacter;s__Helicobacter_acinonychis	0.560368	-0.857162	2.34845	-0.364991	0.715118	NA
k__Bacteria;p__Proteobacteria;c__Epsilonproteobacteria;o__Campylobacterales;f__Helicobacteraceae;g__Helicobacter;s__Helicobacter_bilis	0.152551	-0.80671	5.28412	-0.152667	0.878661	NA
k__Bacteria;p__Proteobacteria;c__Epsilonproteobacteria;o__Campylobacterales;f__Helicobacteraceae;g__Helicobacter;s__Helicobacter_cetorum	2.04226	3.40082	1.91517	1.77573	0.0757771	NA
k__Bacteria;p__Proteobacteria;c__Epsilonproteobacteria;o__Campylobacterales;f__Helicobacteraceae;g__Helicobacter;s__Helicobacter_cinaedi	0.716636	1.53467	2.39786	0.640016	0.522162	NA
k__Bacteria;p__Proteobacteria;c__Epsilonproteobacteria;o__Campylobacterales;f__Helicobacteraceae;g__Helicobacter;s__Helicobacter_hepaticus	1.93335	-0.106481	1.37672	-0.0773444	0.93835	NA
k__Bacteria;p__Proteobacteria;c__Epsilonproteobacteria;o__Campylobacterales;f__Helicobacteraceae;g__Helicobacter;s__Helicobacter_himalayensis	0.570017	-1.46702	1.85735	-0.789844	0.429619	NA
k__Bacteria;p__Proteobacteria;c__Epsilonproteobacteria;o__Campylobacterales;f__Helicobacteraceae;g__Helicobacter;s__Helicobacter_mustelae	0.488237	1.15233	2.47052	0.466434	0.640905	NA
k__Bacteria;p__Proteobacteria;c__Epsilonproteobacteria;o__Campylobacterales;f__Helicobacteraceae;g__Helicobacter;s__Helicobacter_pylori	0.112945	0.506987	3.6944	0.137231	0.890848	NA
k__Bacteria;p__Proteobacteria;c__Epsilonproteobacteria;o__Campylobacterales;f__Helicobacteraceae;g__Helicobacter;s__Helicobacter_sp_MIT_01-6242	0.280411	0.765467	3.63969	0.210311	0.833425	NA
k__Bacteria;p__Proteobacteria;c__Epsilonproteobacteria;o__Campylobacterales;f__Helicobacteraceae;g__Helicobacter;s__Helicobacter_typhlonius	1.55699	2.3426	1.8311	1.27934	0.200778	NA
k__Bacteria;p__Proteobacteria;c__Epsilonproteobacteria;o__Campylobacterales;f__Helicobacteraceae;g__Sulfuricurvum;s__Sulfuricurvum_kujiense	1.07639	2.82436	2.11612	1.33469	0.181978	NA
k__Bacteria;p__Proteobacteria;c__Epsilonproteobacteria;o__Campylobacterales;f__Helicobacteraceae;g__Sulfurimonas;s__Sulfurimonas_autotrophica	0.425794	1.54557	2.02015	0.765076	0.444226	NA
k__Bacteria;p__Proteobacteria;c__Epsilonproteobacteria;o__Campylobacterales;f__Helicobacteraceae;g__Sulfurimonas;s__Sulfurimonas_denitrificans	1.27827	0.282075	2.02458	0.139325	0.889193	NA
k__Bacteria;p__Proteobacteria;c__Epsilonproteobacteria;o__Campylobacterales;f__Helicobacteraceae;g__Wolinella;s__Wolinella_succinogenes	1.08456	1.87023	2.60163	0.71887	0.472221	NA
k__Bacteria;p__Proteobacteria;c__Epsilonproteobacteria;o__Campylobacterales;g__Nitratifractor;s__Nitratifractor_salsuginis	2.50036	0.811334	1.49823	0.541529	0.588143	NA
k__Bacteria;p__Proteobacteria;c__Epsilonproteobacteria;o__Nautiliales;f__Nautiliaceae;g__Nautilia;s__Nautilia_profundicola	0.647636	2.62157	2.39195	1.096	0.27308	NA
k__Bacteria;p__Proteobacteria;c__Gammaproteobacteria;g__Candidatus_Ruthia;s__Candidatus_Ruthia_magnifica	0.143787	-0.391076	5.25996	-0.0743496	0.940732	NA
k__Bacteria;p__Proteobacteria;c__Gammaproteobacteria;g__Candidatus_Thioglobus;s__Candidatus_Thioglobus_autotrophicus	0.727341	1.92565	2.78224	0.692124	0.488859	NA
k__Bacteria;p__Proteobacteria;c__Gammaproteobacteria;g__Candidatus_Thioglobus;s__Candidatus_Thioglobus_singularis	0.730671	-1.59999	4.40649	-0.363098	0.716532	NA
k__Bacteria;p__Proteobacteria;c__Gammaproteobacteria;g__Pseudohongiella;s__Pseudohongiella_spirulinae	0.228706	1.32187	4.35379	0.303613	0.761423	NA
k__Bacteria;p__Proteobacteria;c__Gammaproteobacteria;g__Sedimenticola;s__Sedimenticola_thiotaurini	14.249	2.44665	1.32727	1.84337	0.0652754	NA
k__Bacteria;p__Proteobacteria;c__Gammaproteobacteria;g__Thiolapillus;s__Thiolapillus_brandeum	0.399865	0.307244	1.92217	0.159842	0.873005	NA
k__Bacteria;p__Proteobacteria;c__Gammaproteobacteria;o__Aeromonadales;f__Aeromonadaceae;g__Aeromonas;s__Aeromonas_aquatica	1.18334	-1.18815	2.25781	-0.526241	0.598721	NA
k__Bacteria;p__Proteobacteria;c__Gammaproteobacteria;o__Aeromonadales;f__Aeromonadaceae;g__Aeromonas;s__Aeromonas_hydrophila	0.37194	-0.10868	2.50039	-0.0434654	0.965331	NA
k__Bacteria;p__Proteobacteria;c__Gammaproteobacteria;o__Aeromonadales;f__Aeromonadaceae;g__Aeromonas;s__Aeromonas_media	0.113666	-0.418949	5.83576	-0.0717901	0.942769	NA
k__Bacteria;p__Proteobacteria;c__Gammaproteobacteria;o__Aeromonadales;f__Aeromonadaceae;g__Aeromonas;s__Aeromonas_salmonicida	0.0706177	-0.397437	5.83594	-0.0681016	0.945705	NA
k__Bacteria;p__Proteobacteria;c__Gammaproteobacteria;o__Aeromonadales;f__Aeromonadaceae;g__Aeromonas;s__Aeromonas_schubertii	0.451535	0.486657	3.24762	0.14985	0.880883	NA
k__Bacteria;p__Proteobacteria;c__Gammaproteobacteria;o__Aeromonadales;f__Aeromonadaceae;g__Aeromonas;s__Aeromonas_sp_O23A	0.0249968	-0.322565	5.83572	-0.0552742	0.95592	NA
k__Bacteria;p__Proteobacteria;c__Gammaproteobacteria;o__Aeromonadales;f__Aeromonadaceae;g__Aeromonas;s__Aeromonas_veronii	0.0210367	-0.125913	5.83635	-0.021574	0.982788	NA
k__Bacteria;p__Proteobacteria;c__Gammaproteobacteria;o__Aeromonadales;f__Aeromonadaceae;g__Oceanimonas;s__Oceanimonas_sp_GK1	0.459184	0.782508	2.39309	0.326987	0.743678	NA
k__Bacteria;p__Proteobacteria;c__Gammaproteobacteria;o__Aeromonadales;f__Aeromonadaceae;g__Oceanisphaera;s__Oceanisphaera_profunda	0.0885979	-0.594283	5.54131	-0.107246	0.914594	NA
k__Bacteria;p__Proteobacteria;c__Gammaproteobacteria;o__Aeromonadales;f__Aeromonadaceae;g__Oceanisphaera;s__Oceanisphaera_sp_AMac2203	0.183098	0.145881	5.82605	0.0250395	0.980023	NA
k__Bacteria;p__Proteobacteria;c__Gammaproteobacteria;o__Aeromonadales;f__Aeromonadaceae;g__Tolumonas;s__Tolumonas_auensis	0.254953	-1.12288	3.618	-0.31036	0.756287	NA
k__Bacteria;p__Proteobacteria;c__Gammaproteobacteria;o__Alteromonadales;f__Alteromonadaceae;g__Agarivorans;s__Agarivorans_gilvus	0.074079	-0.77451	5.83481	-0.13274	0.894399	NA
k__Bacteria;p__Proteobacteria;c__Gammaproteobacteria;o__Alteromonadales;f__Alteromonadaceae;g__Alteromonas;s__Alteromonas_australica	0.00672822	-0.179361	5.83607	-0.0307332	0.975482	NA
k__Bacteria;p__Proteobacteria;c__Gammaproteobacteria;o__Alteromonadales;f__Alteromonadaceae;g__Alteromonas;s__Alteromonas_macleodii	0.540974	-1.55549	1.93422	-0.804194	0.421285	NA
k__Bacteria;p__Proteobacteria;c__Gammaproteobacteria;o__Alteromonadales;f__Alteromonadaceae;g__Alteromonas;s__Alteromonas_mediterranea	0.0615859	-0.302671	5.83612	-0.0518616	0.958639	NA
k__Bacteria;p__Proteobacteria;c__Gammaproteobacteria;o__Alteromonadales;f__Alteromonadaceae;g__Alteromonas;s__Alteromonas_naphthalenivorans	0.0559264	0.221828	5.83614	0.0380094	0.96968	NA
k__Bacteria;p__Proteobacteria;c__Gammaproteobacteria;o__Alteromonadales;f__Alteromonadaceae;g__Alteromonas;s__Alteromonas_sp_RW2A1	0.296219	-0.847181	2.74753	-0.308342	0.757822	NA
k__Bacteria;p__Proteobacteria;c__Gammaproteobacteria;o__Alteromonadales;f__Alteromonadaceae;g__Glaciecola;s__Glaciecola_nitratireducens	1.00752	0.508167	3.3474	0.151809	0.879337	NA
k__Bacteria;p__Proteobacteria;c__Gammaproteobacteria;o__Alteromonadales;f__Alteromonadaceae;g__Glaciecola;s__Glaciecola_sp_4H-3-7+YE-5	0.544913	-1.53687	1.80906	-0.849543	0.395579	NA
k__Bacteria;p__Proteobacteria;c__Gammaproteobacteria;o__Alteromonadales;f__Alteromonadaceae;g__Lacimicrobium;s__Lacimicrobium_alkaliphilum	0.402801	0.538397	2.10356	0.255945	0.797993	NA
k__Bacteria;p__Proteobacteria;c__Gammaproteobacteria;o__Alteromonadales;f__Alteromonadaceae;g__Marinobacter;s__Marinobacter_adhaerens	0.304579	0.661446	5.11768	0.129247	0.897162	NA
k__Bacteria;p__Proteobacteria;c__Gammaproteobacteria;o__Alteromonadales;f__Alteromonadaceae;g__Marinobacter;s__Marinobacter_hydrocarbonoclasticus	0.639886	-1.44949	1.82921	-0.792417	0.428118	NA
k__Bacteria;p__Proteobacteria;c__Gammaproteobacteria;o__Alteromonadales;f__Alteromonadaceae;g__Marinobacter;s__Marinobacter_psychrophilus	0.02039	0.101145	5.83631	0.0173303	0.986173	NA
k__Bacteria;p__Proteobacteria;c__Gammaproteobacteria;o__Alteromonadales;f__Alteromonadaceae;g__Marinobacter;s__Marinobacter_salarius	0.119179	-0.801356	5.83564	-0.137321	0.890777	NA
k__Bacteria;p__Proteobacteria;c__Gammaproteobacteria;o__Alteromonadales;f__Alteromonadaceae;g__Marinobacter;s__Marinobacter_salinus	0.145027	-1.04239	5.29692	-0.196791	0.843991	NA
k__Bacteria;p__Proteobacteria;c__Gammaproteobacteria;o__Alteromonadales;f__Alteromonadaceae;g__Marinobacter;s__Marinobacter_similis	0.0146296	-0.117458	5.83646	-0.0201248	0.983944	NA
k__Bacteria;p__Proteobacteria;c__Gammaproteobacteria;o__Alteromonadales;f__Alteromonadaceae;g__Marinobacter;s__Marinobacter_sp_BSs20148	0.100209	-0.203215	5.43961	-0.0373583	0.970199	NA
k__Bacteria;p__Proteobacteria;c__Gammaproteobacteria;o__Alteromonadales;f__Alteromonadaceae;g__Marinobacter;s__Marinobacter_sp_LQ44	0.159987	-1.24542	4.33066	-0.287582	0.773667	NA
k__Bacteria;p__Proteobacteria;c__Gammaproteobacteria;o__Alteromonadales;f__Alteromonadaceae;g__Paraglaciecola;s__Paraglaciecola_psychrophila	0.0769269	-0.474392	5.83548	-0.0812945	0.935208	NA
k__Bacteria;p__Proteobacteria;c__Gammaproteobacteria;o__Alteromonadales;f__Colwelliaceae;g__Colwellia;s__Colwellia_psychrerythraea	1.82497	-0.797906	1.75801	-0.453869	0.649923	NA
k__Bacteria;p__Proteobacteria;c__Gammaproteobacteria;o__Alteromonadales;f__Colwelliaceae;g__Colwellia;s__Colwellia_sp_MT41	2.24619	-0.802842	3.3487	-0.239748	0.810526	NA
k__Bacteria;p__Proteobacteria;c__Gammaproteobacteria;o__Alteromonadales;f__Colwelliaceae;g__Colwellia;s__Colwellia_sp_NB097-1	1.74217	-0.602545	1.47633	-0.408137	0.683173	NA
k__Bacteria;p__Proteobacteria;c__Gammaproteobacteria;o__Alteromonadales;f__Colwelliaceae;g__Colwellia;s__Colwellia_sp_PAMC_20917	0.689689	0.421392	3.33573	0.126327	0.899473	NA
k__Bacteria;p__Proteobacteria;c__Gammaproteobacteria;o__Alteromonadales;f__Colwelliaceae;g__Colwellia;s__Colwellia_sp_PAMC_21821	0.0570734	-0.10003	5.8357	-0.017141	0.986324	NA
k__Bacteria;p__Proteobacteria;c__Gammaproteobacteria;o__Alteromonadales;f__Colwelliaceae;g__Thalassotalea;s__Thalassotalea_crassostreae	0.824568	0.622051	2.39519	0.259708	0.795089	NA
k__Bacteria;p__Proteobacteria;c__Gammaproteobacteria;o__Alteromonadales;f__Ferrimonadaceae;g__Ferrimonas;s__Ferrimonas_balearica	0.229584	-1.93314	3.23337	-0.597872	0.549926	NA
k__Bacteria;p__Proteobacteria;c__Gammaproteobacteria;o__Alteromonadales;f__Idiomarinaceae;g__Idiomarina;s__Idiomarina_loihiensis	0.0686161	-0.344888	5.83563	-0.0591004	0.952872	NA
k__Bacteria;p__Proteobacteria;c__Gammaproteobacteria;o__Alteromonadales;f__Idiomarinaceae;g__Idiomarina;s__Idiomarina_piscisalsi	0.681762	-0.979934	5.8337	-0.167978	0.8666	NA
k__Bacteria;p__Proteobacteria;c__Gammaproteobacteria;o__Alteromonadales;f__Moritellaceae;g__Moritella;s__Moritella_viscosa	0.127453	-0.231007	4.35897	-0.0529958	0.957735	NA
k__Bacteria;p__Proteobacteria;c__Gammaproteobacteria;o__Alteromonadales;f__Pseudoalteromonadaceae;g__Pseudoalteromonas;s__Pseudoalteromonas_aliena	0.494388	0.600113	2.26275	0.265214	0.790845	NA
k__Bacteria;p__Proteobacteria;c__Gammaproteobacteria;o__Alteromonadales;f__Pseudoalteromonadaceae;g__Pseudoalteromonas;s__Pseudoalteromonas_atlantica	0.0688886	0.436709	5.83568	0.0748342	0.940347	NA
k__Bacteria;p__Proteobacteria;c__Gammaproteobacteria;o__Alteromonadales;f__Pseudoalteromonadaceae;g__Pseudoalteromonas;s__Pseudoalteromonas_espejiana	0.0512695	-0.0433766	5.83524	-0.00743356	0.994069	NA
k__Bacteria;p__Proteobacteria;c__Gammaproteobacteria;o__Alteromonadales;f__Pseudoalteromonadaceae;g__Pseudoalteromonas;s__Pseudoalteromonas_luteoviolacea	0.0155147	-0.308982	5.83592	-0.0529449	0.957776	NA
k__Bacteria;p__Proteobacteria;c__Gammaproteobacteria;o__Alteromonadales;f__Pseudoalteromonadaceae;g__Pseudoalteromonas;s__Pseudoalteromonas_nigrifaciens	0.013608	0.441278	5.83625	0.0756098	0.93973	NA
k__Bacteria;p__Proteobacteria;c__Gammaproteobacteria;o__Alteromonadales;f__Pseudoalteromonadaceae;g__Pseudoalteromonas;s__Pseudoalteromonas_phenolica	0.172858	-0.596907	5.83519	-0.102294	0.918523	NA
k__Bacteria;p__Proteobacteria;c__Gammaproteobacteria;o__Alteromonadales;f__Pseudoalteromonadaceae;g__Pseudoalteromonas;s__Pseudoalteromonas_piratica	0.12614	-0.0161104	4.39091	-0.00366902	0.997073	NA
k__Bacteria;p__Proteobacteria;c__Gammaproteobacteria;o__Alteromonadales;f__Pseudoalteromonadaceae;g__Pseudoalteromonas;s__Pseudoalteromonas_piscicida	0.0153411	-0.203185	5.83572	-0.0348175	0.972225	NA
k__Bacteria;p__Proteobacteria;c__Gammaproteobacteria;o__Alteromonadales;f__Pseudoalteromonadaceae;g__Pseudoalteromonas;s__Pseudoalteromonas_rubra	1.79381	1.05243	1.63578	0.643382	0.519976	NA
k__Bacteria;p__Proteobacteria;c__Gammaproteobacteria;o__Alteromonadales;f__Pseudoalteromonadaceae;g__Pseudoalteromonas;s__Pseudoalteromonas_sp_Bsw20308	0.0631844	-0.190842	5.83542	-0.0327041	0.973911	NA
k__Bacteria;p__Proteobacteria;c__Gammaproteobacteria;o__Alteromonadales;f__Pseudoalteromonadaceae;g__Pseudoalteromonas;s__Pseudoalteromonas_sp_SM9913	0.185836	-0.500572	5.10606	-0.0980348	0.921905	NA
k__Bacteria;p__Proteobacteria;c__Gammaproteobacteria;o__Alteromonadales;f__Pseudoalteromonadaceae;g__Pseudoalteromonas;s__Pseudoalteromonas_translucida	0.00956683	-0.0534769	5.8364	-0.00916265	0.992689	NA
k__Bacteria;p__Proteobacteria;c__Gammaproteobacteria;o__Alteromonadales;f__Psychromonadaceae;g__Psychromonas;s__Psychromonas_ingrahamii	0.33324	-0.731312	2.2332	-0.327472	0.743311	NA
k__Bacteria;p__Proteobacteria;c__Gammaproteobacteria;o__Alteromonadales;f__Psychromonadaceae;g__Psychromonas;s__Psychromonas_sp_CNPT3	0.114606	-0.558198	5.83457	-0.0956708	0.923782	NA
k__Bacteria;p__Proteobacteria;c__Gammaproteobacteria;o__Alteromonadales;f__Shewanellaceae;g__Shewanella;s__Shewanella_amazonensis	0.0350974	-0.195386	5.83577	-0.0334808	0.973291	NA
k__Bacteria;p__Proteobacteria;c__Gammaproteobacteria;o__Alteromonadales;f__Shewanellaceae;g__Shewanella;s__Shewanella_baltica	0.0248864	-0.236796	5.83615	-0.040574	0.967636	NA
k__Bacteria;p__Proteobacteria;c__Gammaproteobacteria;o__Alteromonadales;f__Shewanellaceae;g__Shewanella;s__Shewanella_bicestrii	0.117046	-0.93693	5.40573	-0.173322	0.862399	NA
k__Bacteria;p__Proteobacteria;c__Gammaproteobacteria;o__Alteromonadales;f__Shewanellaceae;g__Shewanella;s__Shewanella_denitrificans	0.109672	-0.174258	5.4389	-0.0320392	0.974441	NA
k__Bacteria;p__Proteobacteria;c__Gammaproteobacteria;o__Alteromonadales;f__Shewanellaceae;g__Shewanella;s__Shewanella_frigidimarina	0.282075	-0.368076	3.58965	-0.102538	0.91833	NA
k__Bacteria;p__Proteobacteria;c__Gammaproteobacteria;o__Alteromonadales;f__Shewanellaceae;g__Shewanella;s__Shewanella_halifaxensis	0.100149	-0.891052	5.83479	-0.152714	0.878624	NA
k__Bacteria;p__Proteobacteria;c__Gammaproteobacteria;o__Alteromonadales;f__Shewanellaceae;g__Shewanella;s__Shewanella_japonica	0.240396	0.679393	5.83497	0.116435	0.907308	NA
k__Bacteria;p__Proteobacteria;c__Gammaproteobacteria;o__Alteromonadales;f__Shewanellaceae;g__Shewanella;s__Shewanella_loihica	0.165255	-1.09179	5.82928	-0.187294	0.85143	NA
k__Bacteria;p__Proteobacteria;c__Gammaproteobacteria;o__Alteromonadales;f__Shewanellaceae;g__Shewanella;s__Shewanella_oneidensis	0.0672944	-0.620693	5.83518	-0.106371	0.915288	NA
k__Bacteria;p__Proteobacteria;c__Gammaproteobacteria;o__Alteromonadales;f__Shewanellaceae;g__Shewanella;s__Shewanella_pealeana	1.12425	-1.0399	1.92099	-0.541333	0.588278	NA
k__Bacteria;p__Proteobacteria;c__Gammaproteobacteria;o__Alteromonadales;f__Shewanellaceae;g__Shewanella;s__Shewanella_piezotolerans	0.408757	-1.44345	2.0261	-0.712429	0.476199	NA
k__Bacteria;p__Proteobacteria;c__Gammaproteobacteria;o__Alteromonadales;f__Shewanellaceae;g__Shewanella;s__Shewanella_psychrophila	0.112761	0.469992	4.45506	0.105496	0.915982	NA
k__Bacteria;p__Proteobacteria;c__Gammaproteobacteria;o__Alteromonadales;f__Shewanellaceae;g__Shewanella;s__Shewanella_putrefaciens	0.228027	0.776291	4.22537	0.183721	0.854232	NA
k__Bacteria;p__Proteobacteria;c__Gammaproteobacteria;o__Alteromonadales;f__Shewanellaceae;g__Shewanella;s__Shewanella_sediminis	0.00844832	-0.284623	5.83614	-0.048769	0.961103	NA
k__Bacteria;p__Proteobacteria;c__Gammaproteobacteria;o__Alteromonadales;f__Shewanellaceae;g__Shewanella;s__Shewanella_sp_ANA-3	0.0579301	-0.454088	5.83526	-0.0778178	0.937973	NA
k__Bacteria;p__Proteobacteria;c__Gammaproteobacteria;o__Alteromonadales;f__Shewanellaceae;g__Shewanella;s__Shewanella_sp_FDAARGOS_354	0.0811111	0.900681	5.83612	0.154329	0.877351	NA
k__Bacteria;p__Proteobacteria;c__Gammaproteobacteria;o__Alteromonadales;f__Shewanellaceae;g__Shewanella;s__Shewanella_sp_MR-4	0.0350974	-0.195386	5.83577	-0.0334808	0.973291	NA
k__Bacteria;p__Proteobacteria;c__Gammaproteobacteria;o__Alteromonadales;f__Shewanellaceae;g__Shewanella;s__Shewanella_sp_MR-7	0.378695	0.358348	2.16383	0.165609	0.868465	NA
k__Bacteria;p__Proteobacteria;c__Gammaproteobacteria;o__Alteromonadales;f__Shewanellaceae;g__Shewanella;s__Shewanella_sp_W3-18-1	0.0229397	-0.173608	5.83626	-0.0297465	0.976269	NA
k__Bacteria;p__Proteobacteria;c__Gammaproteobacteria;o__Alteromonadales;f__Shewanellaceae;g__Shewanella;s__Shewanella_violacea	0.226151	-1.14547	3.17539	-0.360732	0.7183	NA
k__Bacteria;p__Proteobacteria;c__Gammaproteobacteria;o__Alteromonadales;f__Shewanellaceae;g__Shewanella;s__Shewanella_woodyi	0.0197809	-0.0545017	5.83626	-0.00933846	0.992549	NA
k__Bacteria;p__Proteobacteria;c__Gammaproteobacteria;o__Cardiobacteriales;f__Cardiobacteriaceae;g__Dichelobacter;s__Dichelobacter_nodosus	0.00844832	-0.284623	5.83614	-0.048769	0.961103	NA
k__Bacteria;p__Proteobacteria;c__Gammaproteobacteria;o__Cellvibrionales;f__Cellvibrionaceae;g__Cellvibrio;s__Cellvibrio_japonicus	0	NA	NA	NA	NA	NA
k__Bacteria;p__Proteobacteria;c__Gammaproteobacteria;o__Cellvibrionales;f__Cellvibrionaceae;g__Cellvibrio;s__Cellvibrio_sp_PSBB006	0	NA	NA	NA	NA	NA
k__Bacteria;p__Proteobacteria;c__Gammaproteobacteria;o__Cellvibrionales;f__Cellvibrionaceae;g__Cellvibrio;s__Cellvibrio_sp_PSBB023	0.0442937	-0.376781	5.83602	-0.0645613	0.948523	NA
k__Bacteria;p__Proteobacteria;c__Gammaproteobacteria;o__Cellvibrionales;f__Cellvibrionaceae;g__Saccharophagus;s__Saccharophagus_degradans	0.0155147	-0.308982	5.83592	-0.0529449	0.957776	NA
k__Bacteria;p__Proteobacteria;c__Gammaproteobacteria;o__Cellvibrionales;f__Cellvibrionaceae;g__Simiduia;s__Simiduia_agarivorans	0.449864	-0.539115	4.37279	-0.123289	0.901879	NA
k__Bacteria;p__Proteobacteria;c__Gammaproteobacteria;o__Cellvibrionales;f__Cellvibrionaceae;g__Teredinibacter;s__Teredinibacter_turnerae	0.0749013	-1.08131	5.83512	-0.18531	0.852986	NA
k__Bacteria;p__Proteobacteria;c__Gammaproteobacteria;o__Cellvibrionales;f__Cellvibrionaceae;s__Cellvibrionaceae_bacterium_017	0.0428588	-0.395085	5.83616	-0.067696	0.946028	NA
k__Bacteria;p__Proteobacteria;c__Gammaproteobacteria;o__Cellvibrionales;f__Halieaceae;g__Halioglobus;s__Halioglobus_japonicus	0.135455	0.618808	4.31978	0.14325	0.886093	NA
k__Bacteria;p__Proteobacteria;c__Gammaproteobacteria;o__Cellvibrionales;f__Halieaceae;g__Halioglobus;s__Halioglobus_pacificus	0.0680401	1.92956	5.83337	0.33078	0.740811	NA
k__Bacteria;p__Proteobacteria;c__Gammaproteobacteria;o__Cellvibrionales;f__Microbulbiferaceae;g__Microbulbifer;s__Microbulbifer_agarilyticus	0.24738	0.037588	3.24305	0.0115903	0.990752	NA
k__Bacteria;p__Proteobacteria;c__Gammaproteobacteria;o__Cellvibrionales;f__Microbulbiferaceae;g__Microbulbifer;s__Microbulbifer_sp_CCB-MM1	0.0146296	-0.117458	5.83646	-0.0201248	0.983944	NA
k__Bacteria;p__Proteobacteria;c__Gammaproteobacteria;o__Cellvibrionales;f__Microbulbiferaceae;g__Microbulbifer;s__Microbulbifer_thermotolerans	0.0188866	0.164286	5.8363	0.028149	0.977543	NA
k__Bacteria;p__Proteobacteria;c__Gammaproteobacteria;o__Cellvibrionales;f__Spongiibacteraceae;g__Oceanicoccus;s__Oceanicoccus_sagamiensis	0.0442505	0.321934	5.83632	0.0551606	0.956011	NA
k__Bacteria;p__Proteobacteria;c__Gammaproteobacteria;o__Cellvibrionales;f__Spongiibacteraceae;g__Spongiibacter;s__Spongiibacter_sp_IMCC21906	0.177716	-1.54636	5.82826	-0.26532	0.790763	NA
k__Bacteria;p__Proteobacteria;c__Gammaproteobacteria;o__Cellvibrionales;f__Spongiibacteraceae;g__Zhongshania;s__Zhongshania_aliphaticivorans	0.0995627	-0.597179	5.83537	-0.102338	0.918489	NA
k__Bacteria;p__Proteobacteria;c__Gammaproteobacteria;o__Chromatiales;f__Chromatiaceae;g__Allochromatium;s__Allochromatium_vinosum	0.0711111	0.00192252	5.83543	0.000329456	0.999737	NA
k__Bacteria;p__Proteobacteria;c__Gammaproteobacteria;o__Chromatiales;f__Chromatiaceae;g__Marichromatium;s__Marichromatium_purpuratum	0.050116	-0.237996	5.83604	-0.0407804	0.967471	NA
k__Bacteria;p__Proteobacteria;c__Gammaproteobacteria;o__Chromatiales;f__Chromatiaceae;g__Nitrosococcus;s__Nitrosococcus_oceani	0.201934	-1.1498	5.22087	-0.220232	0.82569	NA
k__Bacteria;p__Proteobacteria;c__Gammaproteobacteria;o__Chromatiales;f__Chromatiaceae;g__Thiocystis;s__Thiocystis_violascens	0.371019	1.95804	5.82857	0.335938	0.736917	NA
k__Bacteria;p__Proteobacteria;c__Gammaproteobacteria;o__Chromatiales;f__Chromatiaceae;g__Thioflavicoccus;s__Thioflavicoccus_mobilis	0.0494818	-0.250711	5.83591	-0.0429601	0.965733	NA
k__Bacteria;p__Proteobacteria;c__Gammaproteobacteria;o__Chromatiales;f__Chromatiaceae;s__Chromatiaceae_bacterium_2141TSTBD0c01a	0.118039	1.84993	5.83204	0.317201	0.751091	NA
k__Bacteria;p__Proteobacteria;c__Gammaproteobacteria;o__Chromatiales;f__Ectothiorhodospiraceae;g__Acidihalobacter;s__Acidihalobacter_prosperus	4.07629	1.84152	4.33031	0.425262	0.670646	NA
k__Bacteria;p__Proteobacteria;c__Gammaproteobacteria;o__Chromatiales;f__Ectothiorhodospiraceae;g__Alkalilimnicola;s__Alkalilimnicola_ehrlichii	0.013608	0.441278	5.83625	0.0756098	0.93973	NA
k__Bacteria;p__Proteobacteria;c__Gammaproteobacteria;o__Chromatiales;f__Ectothiorhodospiraceae;g__Ectothiorhodospira;s__Ectothiorhodospira_sp_BSL-9	0.130211	-0.177226	5.83591	-0.0303682	0.975773	NA
k__Bacteria;p__Proteobacteria;c__Gammaproteobacteria;o__Chromatiales;f__Ectothiorhodospiraceae;g__Halorhodospira;s__Halorhodospira_halophila	0.0515583	1.53493	5.83512	0.26305	0.792512	NA
k__Bacteria;p__Proteobacteria;c__Gammaproteobacteria;o__Chromatiales;f__Ectothiorhodospiraceae;g__Spiribacter;s__Spiribacter_curvatus	0.148698	-0.452444	5.8341	-0.0775517	0.938185	NA
k__Bacteria;p__Proteobacteria;c__Gammaproteobacteria;o__Chromatiales;f__Ectothiorhodospiraceae;g__Spiribacter;s__Spiribacter_salinus	0.314081	-1.96635	5.17439	-0.380016	0.703934	NA
k__Bacteria;p__Proteobacteria;c__Gammaproteobacteria;o__Chromatiales;f__Ectothiorhodospiraceae;g__Thioalkalivibrio;s__Thioalkalivibrio_nitratireducens	0.110651	-0.886418	3.72968	-0.237666	0.81214	NA
k__Bacteria;p__Proteobacteria;c__Gammaproteobacteria;o__Chromatiales;f__Ectothiorhodospiraceae;g__Thioalkalivibrio;s__Thioalkalivibrio_paradoxus	0.018104	-0.393783	5.83601	-0.0674747	0.946204	NA
k__Bacteria;p__Proteobacteria;c__Gammaproteobacteria;o__Chromatiales;f__Ectothiorhodospiraceae;g__Thioalkalivibrio;s__Thioalkalivibrio_sp_K90mix	0.0760203	-0.134852	5.83623	-0.0231061	0.981566	NA
k__Bacteria;p__Proteobacteria;c__Gammaproteobacteria;o__Chromatiales;f__Ectothiorhodospiraceae;g__Thioalkalivibrio;s__Thioalkalivibrio_sulfidiphilus	0.33608	-0.315956	2.95799	-0.106815	0.914936	NA
k__Bacteria;p__Proteobacteria;c__Gammaproteobacteria;o__Chromatiales;f__Ectothiorhodospiraceae;g__Thioalkalivibrio;s__Thioalkalivibrio_versutus	0.603427	2.87308	2.69748	1.0651	0.286831	NA
[truncated: 654 more rows]
