# Supplementary material for: Metabolomic Predictors of Non-alcoholic Steatohepatitis and Advanced Fibrosis in Children
Source: Front Microbiol. 2021 Aug 12;12:713234. doi: 10.3389/fmicb.2021.713234 (PMC8406633; doi:10.3389/fmicb.2021.713234)
Supplement: Supplementary file 4 [file Table_5.XLSX]

## Sheet: Sheet1
Pathway	baseMean	log2FoldChange	lfcSE	stat	pvalue	padj
PWY-821: superpathway of sulfur amino acid biosynthesis (Saccharomyces cerevisiae)	131.028	-3.61365	0.928928	-3.89013	0.000100189	0.040276
PWY-7383: anaerobic energy metabolism (invertebrates, cytosol)	527.458	-2.10354	0.612588	-3.43386	0.000595045	0.119604
THRESYN-PWY: superpathway of L-threonine biosynthesis	1429.87	-0.539486	0.171091	-3.15321	0.00161487	0.177381
PWY-5345: superpathway of L-methionine biosynthesis (by sulfhydrylation)	273.304	-2.78118	0.889361	-3.12717	0.00176499	0.177381
FUCCAT-PWY: fucose degradation	132.243	-2.69336	0.901173	-2.98873	0.00280143	0.225235
PWY-5188: tetrapyrrole biosynthesis I (from glutamate)	918.15	-0.757553	0.266428	-2.84337	0.00446389	0.249922
PWY-7237: myo-, chiro- and scillo-inositol degradation	187.065	-1.93369	0.685584	-2.8205	0.00479493	0.249922
PWY-5173: superpathway of acetyl-CoA biosynthesis	166.844	-2.23086	0.794257	-2.80874	0.00497356	0.249922
PWY66-399: gluconeogenesis III	955.948	-1.45227	0.540395	-2.68743	0.00720044	0.304763
PWY-7234: inosine-5'-phosphate biosynthesis III	610.671	-1.38391	0.523656	-2.64277	0.00822298	0.304763
PWY0-1061: superpathway of L-alanine biosynthesis	446.325	-1.62198	0.619201	-2.61948	0.00880651	0.304763
PWY66-398: TCA cycle III (animals)	226.85	-1.09559	0.420028	-2.60837	0.00909739	0.304763
PWY-5136: fatty acid &beta;-oxidation II (peroxisome)	245.959	-1.50024	0.605333	-2.47837	0.0131985	0.393467
FAO-PWY: fatty acid &beta;-oxidation I	220.573	-1.24595	0.505466	-2.46496	0.0137028	0.393467
PWY-6305: putrescine biosynthesis IV	405.244	-1.30869	0.541573	-2.41647	0.015672	0.420009
SO4ASSIM-PWY: sulfate reduction I (assimilatory)	190.718	-2.52578	1.06558	-2.37033	0.0177722	0.446326
PWY-5532: adenosine nucleotides degradation IV	6.20531	-6.92573	2.96755	-2.33382	0.0196052	0.446326
P161-PWY: acetylene degradation	693.432	-0.771376	0.332424	-2.32046	0.0203159	0.446326
ALLANTOINDEG-PWY: superpathway of allantoin degradation in yeast	39.9393	-2.10057	0.910803	-2.30628	0.021095	0.446326
GLYOXYLATE-BYPASS: glyoxylate cycle	134.455	-2.07432	0.916252	-2.26391	0.0235794	0.473947
PWY-5705: allantoin degradation to glyoxylate III	30.4464	-2.80563	1.27999	-2.19192	0.0283853	0.543375
PWY0-1298: superpathway of pyrimidine deoxyribonucleosides degradation	562.322	-0.620537	0.291683	-2.12744	0.0333837	0.579661
TCA-GLYOX-BYPASS: superpathway of glyoxylate bypass and TCA	178.88	-1.91662	0.912191	-2.10112	0.0356309	0.579661
ANAGLYCOLYSIS-PWY: glycolysis III (from glucose)	3852.12	0.234267	0.111652	2.09819	0.0358882	0.579661
SULFATE-CYS-PWY: superpathway of sulfate assimilation and cysteine biosynthesis	288.547	-1.95258	0.931405	-2.09638	0.0360485	0.579661
PWY-3001: superpathway of L-isoleucine biosynthesis I	1441.52	-0.494415	0.244515	-2.02202	0.0431745	0.637282
GLYCOL-GLYOXDEG-PWY: superpathway of glycol metabolism and degradation	80.9308	-2.3262	1.15353	-2.01659	0.0437383	0.637282
PWY-6318: L-phenylalanine degradation IV (mammalian, via side chain)	10.4273	-7.28581	3.62404	-2.01041	0.0443878	0.637282
PWY0-881: superpathway of fatty acid biosynthesis I (E. coli)	57.7033	-3.096	1.59117	-1.94574	0.0516857	0.716471
GLYCOLYSIS-TCA-GLYOX-BYPASS: superpathway of glycolysis, pyruvate dehydrogenase, TCA, and glyoxylate bypass	288.233	-1.63944	0.86076	-1.90464	0.0568267	0.739355
GLYCOCAT-PWY: glycogen degradation I (bacterial)	63.3284	-2.95803	1.56797	-1.88653	0.0592234	0.739355
TCA: TCA cycle I (prokaryotic)	693.093	-0.660393	0.356517	-1.85235	0.0639762	0.739355
GLYCOGENSYNTH-PWY: glycogen biosynthesis I (from ADP-D-Glucose)	1017.3	-0.521094	0.28157	-1.85067	0.0642169	0.739355
PWY-6151: S-adenosyl-L-methionine cycle I	2626.49	0.564714	0.310834	1.81677	0.0692525	0.739355
PWY-6168: flavin biosynthesis III (fungi)	2654.06	0.424946	0.235176	1.80692	0.0707741	0.739355
UNMAPPED	2.34796e+06	-0.398349	0.220907	-1.80325	0.0713496	0.739355
PWY-5464: superpathway of cytosolic glycolysis (plants), pyruvate dehydrogenase and TCA cycle	278.159	-0.989921	0.557865	-1.77448	0.0759832	0.739355
GLUCARDEG-PWY: D-glucarate degradation I	58.5986	-2.0333	1.14912	-1.76945	0.0768192	0.739355
PWY-5676: acetyl-CoA fermentation to butanoate II	641.828	-0.626752	0.356005	-1.76051	0.0783207	0.739355
PWY-7254: TCA cycle VII (acetate-producers)	265.305	-1.02077	0.588452	-1.73467	0.0828001	0.739355
PWY-5083: NAD/NADH phosphorylation and dephosphorylation	145.986	-2.04115	1.18848	-1.71744	0.0858989	0.739355
PWY0-42: 2-methylcitrate cycle I	14.2403	-2.89112	1.68507	-1.71572	0.086213	0.739355
PWY-7539: 6-hydroxymethyl-dihydropterin diphosphate biosynthesis III (Chlamydia)	1212.85	0.537993	0.313974	1.71349	0.0866215	0.739355
PWY-822: fructan biosynthesis	2.51303	3.94045	2.30205	1.71171	0.0869495	0.739355
NONMEVIPP-PWY: methylerythritol phosphate pathway I	3395.43	0.354477	0.207852	1.70543	0.0881142	0.739355
PWY-6147: 6-hydroxymethyl-dihydropterin diphosphate biosynthesis I	1244.69	0.553327	0.325283	1.70106	0.0889314	0.739355
PWY0-1319: CDP-diacylglycerol biosynthesis II	2874.04	0.280519	0.165773	1.69219	0.0906094	0.739355
PWY-5667: CDP-diacylglycerol biosynthesis I	2864.94	0.278854	0.165599	1.68391	0.0921987	0.739355
RHAMCAT-PWY: L-rhamnose degradation I	479.329	1.6775	0.997095	1.68238	0.0924946	0.739355
PWY-5675: nitrate reduction V (assimilatory)	33.8668	-2.83238	1.68908	-1.67687	0.093567	0.739355
PWY-7115: C4 photosynthetic carbon assimilation cycle, NAD-ME type	254.049	-0.968312	0.58134	-1.66566	0.0957821	0.739355
PWY3O-355: stearate biosynthesis III (fungi)	1.40888	-3.96541	2.39082	-1.6586	0.0971963	0.739355
PWY-7242: D-fructuronate degradation	222.863	-1.26494	0.766091	-1.65116	0.0987053	0.739355
PWY-6383: mono-trans, poly-cis decaprenyl phosphate biosynthesis	127.578	-1.23615	0.753145	-1.64132	0.100731	0.739355
UDPNAGSYN-PWY: UDP-N-acetyl-D-glucosamine biosynthesis I	1500.75	-0.640797	0.391336	-1.63746	0.101535	0.739355
PWY-6435: 4-hydroxybenzoate biosynthesis V	15.6398	-3.52309	2.18276	-1.61406	0.106515	0.739355
PWY-6700: queuosine biosynthesis	3283.28	0.510605	0.317832	1.60652	0.108159	0.739355
P461-PWY: hexitol fermentation to lactate, formate, ethanol and acetate	259.32	-1.28634	0.802771	-1.60238	0.109072	0.739355
LEU-DEG2-PWY: L-leucine degradation I	2.34315	-4.50186	2.83919	-1.58561	0.112827	0.739355
FUC-RHAMCAT-PWY: superpathway of fucose and rhamnose degradation	162.67	-1.58611	1.00483	-1.57848	0.114455	0.739355
P4-PWY: superpathway of L-lysine, L-threonine and L-methionine biosynthesis I	477.496	-0.546203	0.348732	-1.56625	0.117289	0.739355
PWY-5154: L-arginine biosynthesis III (via N-acetyl-L-citrulline)	942.934	1.32725	0.847637	1.56583	0.11739	0.739355
PWY-561: superpathway of glyoxylate cycle and fatty acid degradation	129.238	-2.26815	1.46196	-1.55145	0.120794	0.739355
UNINTEGRATED	2.90781e+06	0.364778	0.236321	1.54357	0.122693	0.739355
PWY-1042: glycolysis IV (plant cytosol)	4651.39	0.202146	0.131326	1.53927	0.123738	0.739355
GALACTARDEG-PWY: D-galactarate degradation I	74.0363	-1.39627	0.907961	-1.53781	0.124094	0.739355
GLUCARGALACTSUPER-PWY: superpathway of D-glucarate and D-galactarate degradation	74.0363	-1.39627	0.907961	-1.53781	0.124094	0.739355
PWY-6507: 4-deoxy-L-threo-hex-4-enopyranuronate degradation	218.545	-1.26209	0.827635	-1.52493	0.127275	0.739355
PWY0-781: aspartate superpathway	468.124	-0.503975	0.331333	-1.52105	0.128247	0.739355
PWY0-1297: superpathway of purine deoxyribonucleosides degradation	820.124	-0.535332	0.352407	-1.51908	0.128743	0.739355
PWY-7118: chitin degradation to ethanol	9.95129	-4.17186	2.81074	-1.48426	0.13774	0.779881
PWY66-389: phytol degradation	820.441	-0.621164	0.42062	-1.47678	0.139734	0.780183
PWY0-41: allantoin degradation IV (anaerobic)	14.1826	-2.17149	1.47973	-1.46749	0.142242	0.783307
PWY-2942: L-lysine biosynthesis III	2640.96	0.399502	0.277248	1.44096	0.149597	0.783713
PWY-7328: superpathway of UDP-glucose-derived O-antigen building blocks biosynthesis	73.5511	1.16136	0.808672	1.43614	0.150963	0.783713
PWY-5656: mannosylglycerate biosynthesis I	14.3323	-3.33634	2.32489	-1.43505	0.151273	0.783713
PWY-6595: superpathway of guanosine nucleotides degradation (plants)	192.053	-0.799012	0.56046	-1.42564	0.153973	0.783713
P185-PWY: formaldehyde assimilation III (dihydroxyacetone cycle)	1212.8	-0.484892	0.341845	-1.41846	0.156057	0.783713
HSERMETANA-PWY: L-methionine biosynthesis III	698.928	-0.521589	0.368807	-1.41426	0.157286	0.783713
PWY-6953: dTDP-3-acetamido-3,6-dideoxy-&alpha;-D-galactose biosynthesis	67.9435	1.56118	1.10481	1.41308	0.157632	0.783713
PWY-4321: L-glutamate degradation IV	14.5635	-2.87928	2.03896	-1.41213	0.157912	0.783713
AST-PWY: L-arginine degradation II (AST pathway)	8.96351	-3.64937	2.61967	-1.39306	0.1636	0.79556
PWY-7389: superpathway of anaerobic energy metabolism (invertebrates)	218.637	-0.742399	0.533757	-1.39089	0.164257	0.79556
PWY-6470: peptidoglycan biosynthesis V (&beta;-lactam resistance)	184.985	-1.84783	1.34675	-1.37206	0.170044	0.802741
MET-SAM-PWY: superpathway of S-adenosyl-L-methionine biosynthesis	881.984	-0.472853	0.345474	-1.36871	0.171091	0.802741
TEICHOICACID-PWY: teichoic acid (poly-glycerol) biosynthesis	78.7335	-1.40713	1.03267	-1.36261	0.173005	0.802741
PWY0-162: superpathway of pyrimidine ribonucleotides de novo biosynthesis	1417.12	-0.268695	0.197523	-1.36032	0.173728	0.802741
GLUCUROCAT-PWY: superpathway of &beta;-D-glucuronide and D-glucuronate degradation	251.651	-1.06103	0.797688	-1.33013	0.183475	0.838149
PWY-6823: molybdenum cofactor biosynthesis	28.9621	-2.38733	1.83729	-1.29937	0.193816	0.848403
PWY-6703: preQ0 biosynthesis	1865.89	0.478237	0.369234	1.29521	0.195247	0.848403
PWY-5747: 2-methylcitrate cycle II	14.7344	-1.75507	1.35807	-1.29233	0.196244	0.848403
ARGDEG-PWY: superpathway of L-arginine, putrescine, and 4-aminobutanoate degradation	10.3026	-3.39731	2.629	-1.29225	0.196272	0.848403
ORNARGDEG-PWY: superpathway of L-arginine and L-ornithine degradation	10.3026	-3.39731	2.629	-1.29225	0.196272	0.848403
HOMOSER-METSYN-PWY: L-methionine biosynthesis I	531.053	-0.532594	0.420177	-1.26754	0.204961	0.867953
KETOGLUCONMET-PWY: ketogluconate metabolism	28.2125	-1.18288	0.938467	-1.26044	0.207511	0.867953
DTDPRHAMSYN-PWY: dTDP-L-rhamnose biosynthesis I	2585.9	0.495474	0.394485	1.256	0.209115	0.867953
FASYN-INITIAL-PWY: superpathway of fatty acid biosynthesis initiation (E. coli)	1634.66	0.531469	0.423437	1.25513	0.209431	0.867953
P105-PWY: TCA cycle IV (2-oxoglutarate decarboxylase)	156.398	-1.61328	1.31493	-1.22689	0.219864	0.901891
METSYN-PWY: L-homoserine and L-methionine biosynthesis	839.236	-0.41728	0.347789	-1.19981	0.230213	0.914214
PEPTIDOGLYCANSYN-PWY: peptidoglycan biosynthesis I (meso-diaminopimelate containing)	3989.79	0.204573	0.170529	1.19964	0.23028	0.914214
PWY0-1241: ADP-L-glycero-&beta;-D-manno-heptose biosynthesis	101.21	0.896244	0.749824	1.19527	0.231981	0.914214
PWY-5138: unsaturated, even numbered fatty acid &beta;-oxidation	67.9402	-1.7381	1.45484	-1.1947	0.232204	0.914214
PWY4LZ-257: superpathway of fermentation (Chlamydomonas reinhardtii)	204.928	-0.794791	0.668166	-1.18951	0.234239	0.914214
P162-PWY: L-glutamate degradation V (via hydroxyglutarate)	714.501	-0.549001	0.464492	-1.18194	0.23723	0.916985
PWY-7094: fatty acid salvage	16.0656	-2.39015	2.05293	-1.16426	0.244317	0.921862
PWY-2723: trehalose degradation V	18.9952	-2.76605	2.41372	-1.14597	0.251808	0.921862
PWY-724: superpathway of L-lysine, L-threonine and L-methionine biosynthesis II	1470.81	-0.281606	0.245785	-1.14574	0.251902	0.921862
VALDEG-PWY: L-valine degradation I	19.1972	-1.86482	1.62928	-1.14456	0.25239	0.921862
PWY-6471: peptidoglycan biosynthesis IV (Enterococcus faecium)	885.069	-1.061	0.927966	-1.14337	0.252886	0.921862
ARGININE-SYN4-PWY: L-ornithine de novo biosynthesis	346.489	-0.561513	0.49948	-1.12419	0.260931	0.921862
PWY-5347: superpathway of L-methionine biosynthesis (transsulfuration)	897.71	-0.371116	0.330934	-1.12142	0.262109	0.921862
CITRULBIO-PWY: L-citrulline biosynthesis	388.884	-0.709956	0.633193	-1.12123	0.262189	0.921862
PWY-5121: superpathway of geranylgeranyl diphosphate biosynthesis II (via MEP)	691.669	-0.328175	0.295276	-1.11142	0.266389	0.921862
PWY-6588: pyruvate fermentation to acetone	293.427	-0.716819	0.646639	-1.10853	0.267633	0.921862
PENTOSE-P-PWY: pentose phosphate pathway	466.353	-0.715857	0.648025	-1.10468	0.2693	0.921862
PWY-5695: urate biosynthesis/inosine 5'-phosphate degradation	3641.3	0.326818	0.29598	1.10419	0.269511	0.921862
ARGORNPROST-PWY: arginine, ornithine and proline interconversion	576.209	-0.673404	0.610272	-1.10345	0.269833	0.921862
PWY-6837: fatty acid beta-oxidation V (unsaturated, odd number, di-isomerase-dependent)	8.10884	-2.5665	2.3296	-1.10169	0.270596	0.921862
PWY-6387: UDP-N-acetylmuramoyl-pentapeptide biosynthesis I (meso-diaminopimelate containing)	4099.71	0.193677	0.178216	1.08675	0.277147	0.936244
PWY-6606: guanosine nucleotides degradation II	231.101	-0.544512	0.505498	-1.07718	0.2814	0.939248
PWY-7323: superpathway of GDP-mannose-derived O-antigen building blocks biosynthesis	536.261	0.592666	0.551766	1.07412	0.282767	0.939248
GLUDEG-I-PWY: GABA shunt	50.0477	-0.987085	0.928845	-1.0627	0.287917	0.939248
PWY-5101: L-isoleucine biosynthesis II	317.897	0.846312	0.803308	1.05353	0.292097	0.939248
PWY-6630: superpathway of L-tyrosine biosynthesis	469.125	-0.378468	0.359428	-1.05297	0.292354	0.939248
PWY-7312: dTDP-D-&beta;-fucofuranose biosynthesis	7.67514	1.44869	1.37641	1.05252	0.292563	0.939248
PWY-6163: chorismate biosynthesis from 3-dehydroquinate	2065.58	0.256062	0.245871	1.04145	0.297668	0.939248
PANTO-PWY: phosphopantothenate biosynthesis I	2487.41	0.157002	0.151127	1.03888	0.298862	0.939248
PWY-5104: L-isoleucine biosynthesis IV	959.715	-0.411175	0.395954	-1.03844	0.299064	0.939248
PWY-7388: octanoyl-[acyl-carrier protein] biosynthesis (mitochondria, yeast)	1368.32	0.417076	0.404341	1.0315	0.302309	0.942078
METHGLYUT-PWY: superpathway of methylglyoxal degradation	63.3971	-0.664339	0.652475	-1.01818	0.308591	0.948416
PWY-4702: phytate degradation I	56.8118	-0.795587	0.791456	-1.00522	0.314791	0.948416
GALACT-GLUCUROCAT-PWY: superpathway of hexuronide and hexuronate degradation	303.986	-0.790655	0.806116	-0.98082	0.326681	0.948416
PWY-7219: adenosine ribonucleotides de novo biosynthesis	5367.7	0.150745	0.153817	0.980028	0.327072	0.948416
OANTIGEN-PWY: O-antigen building blocks biosynthesis (E. coli)	1484.04	-0.255863	0.261078	-0.980024	0.327074	0.948416
PWY-6385: peptidoglycan biosynthesis III (mycobacteria)	3726.65	0.176722	0.180763	0.977647	0.328249	0.948416
PWY-5692: allantoin degradation to glyoxylate II	9.43715	-1.73552	1.77552	-0.977469	0.328337	0.948416
URDEGR-PWY: superpathway of allantoin degradation in plants	9.43715	-1.73552	1.77552	-0.977469	0.328337	0.948416
RIBOSYN2-PWY: flavin biosynthesis I (bacteria and plants)	2051.28	0.255473	0.263303	0.970264	0.331915	0.948416
PWY-5097: L-lysine biosynthesis VI	2148.36	0.345019	0.356619	0.967471	0.333309	0.948416
RUMP-PWY: formaldehyde oxidation I	9.19494	-2.7177	2.8162	-0.965022	0.334534	0.948416
PWY-5509: adenosylcobalamin biosynthesis from cobyrinate a,c-diamide I	37.1067	-2.04972	2.13251	-0.961178	0.336463	0.948416
HCAMHPDEG-PWY: 3-phenylpropanoate and 3-(3-hydroxyphenyl)propanoate degradation to 2-oxopent-4-enoate	4.67968	-3.34126	3.48276	-0.959371	0.337372	0.948416
PWY-6690: cinnamate and 3-hydroxycinnamate degradation to 2-oxopent-4-enoate	4.67968	-3.34126	3.48276	-0.959371	0.337372	0.948416
PWY-7204: pyridoxal 5'-phosphate salvage II (plants)	80.5399	-1.84084	1.93772	-0.95	0.342112	0.95363
PWY-5690: TCA cycle II (plants and fungi)	478.135	-0.37941	0.406513	-0.933329	0.35065	0.95363
PWY-7663: gondoate biosynthesis (anaerobic)	1421.34	0.350423	0.376212	0.93145	0.351621	0.95363
PWY0-1586: peptidoglycan maturation (meso-diaminopimelate containing)	1952.03	-0.263245	0.283567	-0.928335	0.353234	0.95363
PWY-7392: taxadiene biosynthesis (engineered)	419.289	-0.445411	0.480529	-0.926919	0.353969	0.95363
PWY-7196: superpathway of pyrimidine ribonucleosides salvage	788.73	0.507351	0.547904	0.925985	0.354454	0.95363
POLYAMSYN-PWY: superpathway of polyamine biosynthesis I	271.042	-0.57742	0.625363	-0.923336	0.355832	0.95363
PWY-622: starch biosynthesis	39.0477	-1.63089	1.78018	-0.916139	0.359594	0.955386
GLUCOSE1PMETAB-PWY: glucose and glucose-1-phosphate degradation	92.8853	-1.44999	1.58815	-0.913004	0.36124	0.955386
PWY-7279: aerobic respiration II (cytochrome c) (yeast)	97.2816	1.34961	1.49883	0.900438	0.367887	0.956582
PWY-6859: all-trans-farnesol biosynthesis	223.241	-0.485274	0.539539	-0.899423	0.368427	0.956582
PWY-7456: mannan degradation	524.693	0.819752	0.921285	0.889792	0.373578	0.956582
PWY-7003: glycerol degradation to butanol	461.318	-0.470915	0.530198	-0.888186	0.374441	0.956582
PWY66-409: superpathway of purine nucleotide salvage	537.103	-0.588468	0.663862	-0.886431	0.375385	0.956582
ARGSYNBSUB-PWY: L-arginine biosynthesis II (acetyl cycle)	1139.43	-0.385093	0.434963	-0.885346	0.37597	0.956582
P108-PWY: pyruvate fermentation to propanoate I	1002.23	0.517834	0.593831	0.872023	0.383196	0.967992
COLANSYN-PWY: colanic acid building blocks biosynthesis	588.888	0.402498	0.463901	0.867636	0.385594	0.967992
ARO-PWY: chorismate biosynthesis I	2054.48	0.185327	0.214576	0.86369	0.387758	0.967992
PWY0-1261: anhydromuropeptides recycling	291.536	-0.988814	1.16178	-0.851119	0.394703	0.967992
PWY-6628: superpathway of L-phenylalanine biosynthesis	585.901	-0.204144	0.240263	-0.84967	0.395509	0.967992
DAPLYSINESYN-PWY: L-lysine biosynthesis I	515.728	-0.35014	0.414555	-0.844615	0.398326	0.967992
COMPLETE-ARO-PWY: superpathway of aromatic amino acid biosynthesis	1978.72	0.192487	0.23107	0.833026	0.40483	0.967992
PWY0-1338: polymyxin resistance	11.3011	-1.97219	2.37811	-0.829313	0.406927	0.967992
NAGLIPASYN-PWY: lipid IVA biosynthesis	203.803	0.941384	1.15231	0.816952	0.413956	0.967992
PWY-6386: UDP-N-acetylmuramoyl-pentapeptide biosynthesis II (lysine-containing)	4162.43	0.140924	0.172552	0.816708	0.414095	0.967992
PWY-7446: sulfoglycolysis	9.09823	-2.0709	2.55591	-0.81024	0.417802	0.967992
PWY-7229: superpathway of adenosine nucleotides de novo biosynthesis I	3688.79	0.148014	0.183008	0.808784	0.418639	0.967992
PWY-2221: Entner-Doudoroff pathway III (semi-phosphorylative)	5.87362	-2.9162	3.63499	-0.802256	0.422405	0.967992
ENTBACSYN-PWY: enterobactin biosynthesis	50.9323	-1.79921	2.24657	-0.80087	0.423207	0.967992
PWY-6737: starch degradation V	2472.91	0.246215	0.30856	0.797948	0.424901	0.967992
PHOSLIPSYN-PWY: superpathway of phospholipid biosynthesis I (bacteria)	699.065	0.441918	0.554872	0.796432	0.425781	0.967992
PWY-7288: fatty acid &beta;-oxidation (peroxisome, yeast)	69.6431	-1.76389	2.22129	-0.794084	0.427146	0.967992
PWY-6749: CMP-legionaminate biosynthesis I	26.4762	-1.4376	1.81238	-0.793207	0.427657	0.967992
PWY-7200: superpathway of pyrimidine deoxyribonucleoside salvage	93.066	4.53807	5.72266	0.793001	0.427777	0.967992
PWY-6269: adenosylcobalamin salvage from cobinamide II	109.118	-0.921587	1.16426	-0.791567	0.428613	0.967992
PWY-7228: superpathway of guanosine nucleotides de novo biosynthesis I	1674.18	0.262378	0.335319	0.782472	0.433937	0.969796
PROPFERM-PWY: L-alanine fermentation to propanoate and acetate	13.1995	-0.953953	1.21995	-0.781962	0.434237	0.969796
PWY-922: mevalonate pathway I	5.40518	-1.90527	2.49171	-0.764645	0.444483	0.987195
PWY-6125: superpathway of guanosine nucleotides de novo biosynthesis II	1621.16	0.218606	0.290458	0.752623	0.451676	0.991582
PWY-5367: petroselinate biosynthesis	150.202	1.05748	1.40798	0.751064	0.452614	0.991582
PWY-6122: 5-aminoimidazole ribonucleotide biosynthesis II	3673.94	0.0943274	0.126743	0.744241	0.456731	0.991582
PWY-6277: superpathway of 5-aminoimidazole ribonucleotide biosynthesis	3673.94	0.0943274	0.126743	0.744241	0.456731	0.991582
TRPSYN-PWY: L-tryptophan biosynthesis	1124.46	0.429721	0.580047	0.740838	0.458792	0.991582
ARG+POLYAMINE-SYN: superpathway of arginine and polyamine biosynthesis	437.578	-0.458112	0.627594	-0.729951	0.46542	0.991704
PWY-6126: superpathway of adenosine nucleotides de novo biosynthesis II	3116.41	0.147451	0.204632	0.720566	0.471177	0.991704
PWY-7013: L-1,2-propanediol degradation	153.14	-0.817943	1.14122	-0.716726	0.473543	0.991704
PWY66-400: glycolysis VI (metazoan)	3429.73	0.119792	0.169166	0.708133	0.478863	0.991704
PWY-5910: superpathway of geranylgeranyldiphosphate biosynthesis I (via mevalonate)	7.08674	-1.83041	2.58736	-0.707446	0.47929	0.991704
PWY-7373: superpathway of demethylmenaquinol-6 biosynthesis II	62.9751	1.13007	1.59951	0.706508	0.479873	0.991704
PWY0-1415: superpathway of heme biosynthesis from uroporphyrinogen-III	108.9	-0.522939	0.748782	-0.698386	0.484936	0.991704
PWY-6901: superpathway of glucose and xylose degradation	438.456	-0.378643	0.543847	-0.69623	0.486285	0.991704
PWY-4202: arsenate detoxification I (glutaredoxin)	163.697	-1.30291	1.87305	-0.695608	0.486674	0.991704
ECASYN-PWY: enterobacterial common antigen biosynthesis	18.4487	-1.56545	2.27046	-0.689485	0.490518	0.991704
PWY66-391: fatty acid &beta;-oxidation VI (peroxisome)	68.7855	-1.53563	2.23747	-0.686324	0.492509	0.991704
PWY-5177: glutaryl-CoA degradation	664.91	-0.290944	0.42609	-0.682821	0.49472	0.991704
NONOXIPENT-PWY: pentose phosphate pathway (non-oxidative branch)	2558.95	-0.165495	0.244336	-0.677325	0.4982	0.991704
CENTFERM-PWY: pyruvate fermentation to butanoate	369.218	-0.221867	0.330457	-0.671392	0.501971	0.991704
PWY-5505: L-glutamate and L-glutamine biosynthesis	418.42	0.485728	0.728196	0.66703	0.504753	0.991704
GLYCOLYSIS: glycolysis I (from glucose 6-phosphate)	3734.07	0.093174	0.141129	0.660205	0.509122	0.991704
PWY-5920: superpathway of heme biosynthesis from glycine	124.847	-0.47183	0.71495	-0.659948	0.509287	0.991704
HEXITOLDEGSUPER-PWY: superpathway of hexitol degradation (bacteria)	663.482	-0.39611	0.604541	-0.655224	0.512323	0.991704
ILEUDEG-PWY: L-isoleucine degradation I	11.4938	-1.7913	2.77559	-0.645379	0.518682	0.991704
PWY-5022: 4-aminobutanoate degradation V	383.693	-0.43936	0.681632	-0.644571	0.519205	0.991704
P125-PWY: superpathway of (R,R)-butanediol biosynthesis	11.8262	-0.958982	1.48808	-0.644442	0.519289	0.991704
FASYN-ELONG-PWY: fatty acid elongation -- saturated	1149.18	0.31494	0.488715	0.644425	0.5193	0.991704
PWY0-1479: tRNA processing	315.984	0.355652	0.559028	0.636196	0.524648	0.991704
PWY-2201: folate transformations I	133.088	0.6702	1.06301	0.630472	0.528386	0.991704
KDO-NAGLIPASYN-PWY: superpathway of (Kdo)2-lipid A biosynthesis	7.51461	-2.06642	3.28729	-0.628609	0.529605	0.991704
PWY-6590: superpathway of Clostridium acetobutylicum acidogenic fermentation	460.998	-0.206666	0.329079	-0.628015	0.529994	0.991704
PWYG-321: mycolate biosynthesis	1108.59	0.303985	0.487309	0.623802	0.532758	0.991704
P124-PWY: Bifidobacterium shunt	313.304	0.549425	0.886081	0.620062	0.535217	0.991704
PWY-6478: GDP-D-glycero-&alpha;-D-manno-heptose biosynthesis	39.0843	0.818645	1.34822	0.607205	0.543715	0.991704
PWY-4242: pantothenate and coenzyme A biosynthesis III	1722.12	-0.242839	0.400692	-0.60605	0.544481	0.991704
PWY-4984: urea cycle	271.116	-0.422967	0.698257	-0.605747	0.544683	0.991704
POLYISOPRENSYN-PWY: polyisoprenoid biosynthesis (E. coli)	329.906	-0.381728	0.636415	-0.59981	0.548633	0.991704
PWY-7208: superpathway of pyrimidine nucleobases salvage	1300.58	0.207148	0.347132	0.596741	0.55068	0.991704
PWY-2941: L-lysine biosynthesis II	656.217	-0.216679	0.367155	-0.590156	0.555086	0.991704
AEROBACTINSYN-PWY: aerobactin biosynthesis	3.90683	1.81446	3.08024	0.589064	0.555819	0.991704
P441-PWY: superpathway of N-acetylneuraminate degradation	737.133	-0.28847	0.495925	-0.58168	0.560782	0.991704
PWY-7385: 1,3-propanediol biosynthesis (engineered)	4.94449	-1.18971	2.07814	-0.572486	0.566993	0.991704
PYRIDNUCSYN-PWY: NAD biosynthesis I (from aspartate)	1511.03	0.180773	0.31605	0.571976	0.567338	0.991704
PWY-7007: methyl ketone biosynthesis	206.851	-0.44345	0.775819	-0.571589	0.5676	0.991704
ORNDEG-PWY: superpathway of ornithine degradation	53.0057	3.20071	5.72892	0.558694	0.576371	0.991704
PWY0-862: (5Z)-dodec-5-enoate biosynthesis	918.267	0.287753	0.515936	0.557729	0.577029	0.991704
PWY-6876: isopropanol biosynthesis	625.582	-0.36586	0.656197	-0.557546	0.577154	0.991704
PWY-7315: dTDP-N-acetylthomosamine biosynthesis	149.532	-0.497994	0.895397	-0.556171	0.578094	0.991704
P221-PWY: octane oxidation	215.712	0.449195	0.808842	0.555355	0.578652	0.991704
PWY-5109: 2-methylbutanoate biosynthesis	2.94674	-1.37349	2.49696	-0.550065	0.582275	0.991704
PWY-5100: pyruvate fermentation to acetate and lactate II	2420.9	-0.151431	0.276179	-0.548306	0.583482	0.991704
LACTOSECAT-PWY: lactose and galactose degradation I	806.804	-0.328785	0.60151	-0.5466	0.584653	0.991704
PWY-5989: stearate biosynthesis II (bacteria and plants)	945.893	0.27376	0.506296	0.540711	0.588707	0.991704
PWY-7664: oleate biosynthesis IV (anaerobic)	968.666	0.272701	0.505323	0.539657	0.589433	0.991704
PWY-4981: L-proline biosynthesis II (from arginine)	1327.89	-0.295598	0.550379	-0.537081	0.591211	0.991704
PWY-4041: &gamma;-glutamyl cycle	332.337	-0.414807	0.773928	-0.535976	0.591975	0.991704
PWY-5677: succinate fermentation to butanoate	124.314	-0.408278	0.762931	-0.535145	0.59255	0.991704
PWY-7357: thiamin formation from pyrithiamine and oxythiamine (yeast)	1390.27	-0.152103	0.287939	-0.528249	0.597327	0.991704
PWY-6519: 8-amino-7-oxononanoate biosynthesis I	560.608	-0.363866	0.691917	-0.525881	0.598971	0.991704
PWY-5030: L-histidine degradation III	2187.19	0.280606	0.533662	0.525813	0.599018	0.991704
PWY-7371: 1,4-dihydroxy-6-naphthoate biosynthesis II	84.2253	0.716593	1.37981	0.519342	0.603522	0.991704
PWY1G-0: mycothiol biosynthesis	56.9052	-2.99266	5.78323	-0.517473	0.604826	0.991704
PWY-7220: adenosine deoxyribonucleotides de novo biosynthesis II	2129.86	0.136322	0.26956	0.50572	0.613053	0.991704
PWY-7222: guanosine deoxyribonucleotides de novo biosynthesis II	2129.86	0.136322	0.26956	0.50572	0.613053	0.991704
PWY-6609: adenine and adenosine salvage III	2873.42	-0.180777	0.35843	-0.504357	0.614011	0.991704
P23-PWY: reductive TCA cycle I	168.201	0.404295	0.803505	0.503164	0.614849	0.991704
PWY-6282: palmitoleate biosynthesis I (from (5Z)-dodec-5-enoate)	918.895	0.255616	0.511026	0.500201	0.616934	0.991704
COA-PWY: coenzyme A biosynthesis I	2171.43	-0.118409	0.238326	-0.496837	0.619304	0.991704
SALVADEHYPOX-PWY: adenosine nucleotides degradation II	233.125	-0.350561	0.722975	-0.484886	0.627757	0.991704
PWY-5484: glycolysis II (from fructose 6-phosphate)	3363.61	0.0904453	0.186664	0.484535	0.628007	0.991704
PWY-6060: malonate degradation II (biotin-dependent)	16.0516	-1.62516	3.3598	-0.483707	0.628594	0.991704
CATECHOL-ORTHO-CLEAVAGE-PWY: catechol degradation to &beta;-ketoadipate	2.26818	1.49888	3.12095	0.480265	0.631039	0.991704
PWY-1269: CMP-3-deoxy-D-manno-octulosonate biosynthesis I	586.771	0.31771	0.67021	0.474046	0.635467	0.991704
PWY-5384: sucrose degradation IV (sucrose phosphorylase)	130.204	0.375941	0.795106	0.472819	0.636342	0.991704
PWY-6285: superpathway of fatty acids biosynthesis (E. coli)	233.381	0.671291	1.42577	0.470827	0.637764	0.991704
CRNFORCAT-PWY: creatinine degradation I	7.02712	-0.939173	2.04748	-0.458698	0.646451	0.991704
PYRIDNUCSAL-PWY: NAD salvage pathway I	298.032	0.22792	0.499131	0.456634	0.647934	0.991704
THISYN-PWY: superpathway of thiamin diphosphate biosynthesis I	210.406	2.57095	5.70304	0.450803	0.652131	0.991704
PWY-5941: glycogen degradation II (eukaryotic)	910.047	0.147487	0.329395	0.447752	0.654332	0.991704
BIOTIN-BIOSYNTHESIS-PWY: biotin biosynthesis I	633.772	-0.301297	0.678701	-0.443932	0.657092	0.991704
PWY-6969: TCA cycle V (2-oxoglutarate:ferredoxin oxidoreductase)	564.032	-0.235159	0.530903	-0.442942	0.657808	0.991704
PWY-7269: NAD/NADP-NADH/NADPH mitochondrial interconversion (yeast)	33.2094	-2.51157	5.69999	-0.440628	0.659483	0.991704
PWY-6284: superpathway of unsaturated fatty acids biosynthesis (E. coli)	256.405	0.557515	1.29106	0.431828	0.665867	0.991704
COBALSYN-PWY: adenosylcobalamin salvage from cobinamide I	704.528	0.247348	0.580807	0.42587	0.670203	0.991704
COA-PWY-1: coenzyme A biosynthesis II (mammalian)	3222.98	0.0751176	0.176435	0.425752	0.670288	0.991704
FERMENTATION-PWY: mixed acid fermentation	276.139	-0.231744	0.544614	-0.42552	0.670458	0.991704
PWY-7090: UDP-2,3-diacetamido-2,3-dideoxy-&alpha;-D-mannuronate biosynthesis	14.7868	-0.415192	0.982505	-0.422585	0.672598	0.991704
REDCITCYC: TCA cycle VIII (helicobacter)	246.208	-0.319925	0.759939	-0.420988	0.673764	0.991704
PWY-3841: folate transformations II	3231.86	0.0745467	0.185571	0.401714	0.687895	0.991704
SER-GLYSYN-PWY: superpathway of L-serine and glycine biosynthesis I	1686.99	0.138799	0.352708	0.393523	0.693933	0.991704
GLUCONEO-PWY: gluconeogenesis I	1624.39	-0.12677	0.323954	-0.391321	0.69556	0.991704
PWY-5973: cis-vaccenate biosynthesis	1080.31	0.207474	0.532834	0.389379	0.696996	0.991704
PWY-6892: thiazole biosynthesis I (E. coli)	62.4851	1.81574	4.75889	0.381546	0.702798	0.991704
PWY-3481: superpathway of L-phenylalanine and L-tyrosine biosynthesis	5.56709	-0.722023	1.92867	-0.374362	0.708135	0.991704
PWY-6612: superpathway of tetrahydrofolate biosynthesis	301.232	-0.268567	0.718276	-0.373905	0.708475	0.991704
PWY-7384: anaerobic energy metabolism (invertebrates, mitochondrial)	219.938	-0.217523	0.586598	-0.370822	0.71077	0.991704
PWY-6731: starch degradation III	20.2171	-0.586541	1.58401	-0.370289	0.711167	0.991704
CALVIN-PWY: Calvin-Benson-Bassham cycle	3621.47	0.0595933	0.16102	0.370098	0.711309	0.991704
PWY-621: sucrose degradation III (sucrose invertase)	396.781	0.253162	0.705652	0.358763	0.719773	0.991704
PWY-5004: superpathway of L-citrulline metabolism	106.079	0.352622	1.03058	0.342159	0.732231	0.991704
P42-PWY: incomplete reductive TCA cycle	806.015	-0.208988	0.612797	-0.34104	0.733073	0.991704
FOLSYN-PWY: superpathway of tetrahydrofolate biosynthesis and salvage	426.962	-0.242656	0.730924	-0.331985	0.739901	0.991704
GLUDEG-II-PWY: L-glutamate degradation VII (to butanoate)	333.391	0.440404	1.32839	0.331533	0.740242	0.991704
PWY4FS-8: phosphatidylglycerol biosynthesis II (non-plastidic)	739.279	0.208424	0.629536	0.331075	0.740588	0.991704
PWY4FS-7: phosphatidylglycerol biosynthesis I (plastidic)	739.484	0.207937	0.629575	0.330281	0.741188	0.991704
THISYNARA-PWY: superpathway of thiamin diphosphate biosynthesis III (eukaryotes)	1225.94	0.110141	0.335354	0.328432	0.742585	0.991704
PWY-5840: superpathway of menaquinol-7 biosynthesis	75.0702	1.84929	5.71529	0.32357	0.746264	0.991704
HISDEG-PWY: L-histidine degradation I	2736.51	0.178789	0.554502	0.322431	0.747126	0.991704
PWY-5723: Rubisco shunt	82.5107	1.27166	3.95283	0.32171	0.747672	0.991704
PWY-5897: superpathway of menaquinol-11 biosynthesis	76.1489	1.81022	5.71551	0.31672	0.751456	0.991704
PWY-5898: superpathway of menaquinol-12 biosynthesis	76.1489	1.81022	5.71551	0.31672	0.751456	0.991704
PWY-5899: superpathway of menaquinol-13 biosynthesis	76.1489	1.81022	5.71551	0.31672	0.751456	0.991704
GLUTORN-PWY: L-ornithine biosynthesis	929.418	0.181881	0.591455	0.307515	0.758452	0.991704
DENOVOPURINE2-PWY: superpathway of purine nucleotides de novo biosynthesis II	1732.48	0.0574978	0.187773	0.30621	0.759445	0.991704
HEME-BIOSYNTHESIS-II: heme biosynthesis I (aerobic)	277.294	0.174879	0.576493	0.303349	0.761624	0.991704
PWY-5392: reductive TCA cycle II	70.075	-0.284561	0.966225	-0.294508	0.76837	0.991704
PWY-7117: C4 photosynthetic carbon assimilation cycle, PEPCK type	249.012	-0.224304	0.769704	-0.291416	0.770733	0.991704
PWY-7332: superpathway of UDP-N-acetylglucosamine-derived O-antigen building blocks biosynthesis	86.1312	-0.302757	1.04989	-0.288371	0.773063	0.991704
PWY-7282: 4-amino-2-methyl-5-phosphomethylpyrimidine biosynthesis (yeast)	1070.12	-0.117171	0.413076	-0.283655	0.776675	0.991704
PWY-6562: norspermidine biosynthesis	23.5633	-0.307137	1.12358	-0.273355	0.78458	0.991704
PWY-5863: superpathway of phylloquinol biosynthesis	30.2262	1.43664	5.27347	0.272428	0.785293	0.991704
PWY-6863: pyruvate fermentation to hexanol	41.7946	-0.639942	2.37587	-0.26935	0.78766	0.991704
PWY-6608: guanosine nucleotides degradation III	434.92	0.17559	0.655102	0.268034	0.788673	0.991704
PWY-5088: L-glutamate degradation VIII (to propanoate)	304.193	0.357547	1.34121	0.266586	0.789788	0.991704
PWY-5103: L-isoleucine biosynthesis III	1943.15	-0.115287	0.440866	-0.261502	0.793706	0.991704
PWY-7316: dTDP-N-acetylviosamine biosynthesis	154.269	1.22339	4.9287	0.248218	0.803966	0.991704
PYRIDOXSYN-PWY: pyridoxal 5'-phosphate biosynthesis I	1132.9	0.161607	0.681113	0.237269	0.812448	0.991704
PWY-6353: purine nucleotides degradation II (aerobic)	310.766	-0.136281	0.580631	-0.234712	0.814432	0.991704
GLCMANNANAUT-PWY: superpathway of N-acetylglucosamine, N-acetylmannosamine and N-acetylneuraminate degradation	420.953	-0.152327	0.662927	-0.22978	0.818262	0.991704
PWY-7317: superpathway of dTDP-glucose-derived O-antigen building blocks biosynthesis	6.93248	0.617718	2.68878	0.22974	0.818294	0.991704
PWY-6185: 4-methylcatechol degradation (ortho cleavage)	1.75039	-0.543746	2.43156	-0.223621	0.823052	0.991704
PWY-6124: inosine-5'-phosphate biosynthesis II	2542.88	-0.0732081	0.329666	-0.222068	0.824261	0.991704
PWY-5659: GDP-mannose biosynthesis	1292.19	0.0730356	0.329966	0.221343	0.824826	0.991704
PWY-5265: peptidoglycan biosynthesis II (staphylococci)	106.828	-1.22662	5.78844	-0.211908	0.832178	0.991704
PPGPPMET-PWY: ppGpp biosynthesis	590.348	-0.121908	0.581324	-0.209707	0.833896	0.991704
PWY-6270: isoprene biosynthesis I	2145.98	-0.0804457	0.385118	-0.208886	0.834537	0.991704
1CMET2-PWY: N10-formyl-tetrahydrofolate biosynthesis	1931.64	0.0686166	0.32871	0.208745	0.834647	0.991704
PWY-7187: pyrimidine deoxyribonucleotides de novo biosynthesis II	1443.45	-0.042625	0.206678	-0.206238	0.836605	0.991704
PWY-6309: L-tryptophan degradation XI (mammalian, via kynurenine)	17.6585	-0.250223	1.23605	-0.202437	0.839575	0.991704
PWY-7221: guanosine ribonucleotides de novo biosynthesis	4745.41	0.0356309	0.177208	0.201068	0.840645	0.991704
PWY0-166: superpathway of pyrimidine deoxyribonucleotides de novo biosynthesis (E. coli)	1588.17	-0.0440537	0.220844	-0.199479	0.841888	0.991704
PRPP-PWY: superpathway of histidine, purine, and pyrimidine biosynthesis	852.25	-0.10049	0.504828	-0.199057	0.842218	0.991704
HEMESYN2-PWY: heme biosynthesis II (anaerobic)	411.536	-0.121493	0.616455	-0.197083	0.843763	0.991704
PWY-7111: pyruvate fermentation to isobutanol (engineered)	2021.61	0.106151	0.540328	0.196458	0.844252	0.991704
PWY-5838: superpathway of menaquinol-8 biosynthesis I	68.8824	1.11201	5.71781	0.194482	0.845798	0.991704
P163-PWY: L-lysine fermentation to acetate and butanoate	578.401	-0.172193	0.8889	-0.193715	0.846399	0.991704
PWY66-422: D-galactose degradation V (Leloir pathway)	995.493	-0.110284	0.575569	-0.191608	0.848049	0.991704
GOLPDLCAT-PWY: superpathway of glycerol degradation to 1,3-propanediol	157.191	-0.147924	0.777946	-0.190147	0.849194	0.991704
PWY-6883: pyruvate fermentation to butanol II	46.2926	-0.184628	0.979335	-0.188523	0.850466	0.991704
ANAEROFRUCAT-PWY: homolactic fermentation	2780.58	0.0263302	0.147139	0.178948	0.857979	0.991704
PWY-3781: aerobic respiration I (cytochrome c)	584.942	-0.177382	1.02477	-0.173095	0.862577	0.991704
PWY-7184: pyrimidine deoxyribonucleotides de novo biosynthesis I	1233.96	0.0555139	0.322154	0.172321	0.863185	0.991704
PWY-5861: superpathway of demethylmenaquinol-8 biosynthesis	48.2101	0.980053	5.72076	0.171315	0.863976	0.991704
PANTOSYN-PWY: pantothenate and coenzyme A biosynthesis I	2146.74	-0.0255417	0.152432	-0.167562	0.866928	0.991704
UBISYN-PWY: superpathway of ubiquinol-8 biosynthesis (prokaryotic)	11.5603	-0.957411	5.79543	-0.165201	0.868786	0.991704
P164-PWY: purine nucleobases degradation I (anaerobic)	387.393	0.104444	0.642455	0.162571	0.870857	0.991704
ASPASN-PWY: superpathway of L-aspartate and L-asparagine biosynthesis	1682.25	0.0367933	0.240626	0.152906	0.878472	0.991704
PWY0-1277: 3-phenylpropanoate and 3-(3-hydroxyphenyl)propanoate degradation	8.13521	-0.878829	5.80184	-0.151474	0.879602	0.991704
PWY-6527: stachyose degradation	830.571	-0.0816419	0.542694	-0.150438	0.880419	0.991704
LYSINE-AMINOAD-PWY: L-lysine biosynthesis IV	3.36584	0.391673	2.62833	0.14902	0.881538	0.991704
PWY-6121: 5-aminoimidazole ribonucleotide biosynthesis I	3465.97	0.0202998	0.141241	0.143725	0.885718	0.991704
PWY0-845: superpathway of pyridoxal 5'-phosphate biosynthesis and salvage	1051.06	0.0819144	0.576832	0.142007	0.887074	0.991704
PWY-6263: superpathway of menaquinol-8 biosynthesis II	84.0884	0.199826	1.45994	0.136873	0.891132	0.991704
ILEUSYN-PWY: L-isoleucine biosynthesis I (from threonine)	2081.34	0.0723534	0.531427	0.136149	0.891703	0.991704
VALSYN-PWY: L-valine biosynthesis	2081.34	0.0723534	0.531427	0.136149	0.891703	0.991704
PWY-5971: palmitate biosynthesis II (bacteria and plants)	657.68	0.167997	1.25941	0.133393	0.893883	0.991704
PWY490-3: nitrate reduction VI (assimilatory)	18.7796	-0.23967	1.81925	-0.131741	0.895189	0.991704
PWY-7197: pyrimidine deoxyribonucleotide phosphorylation	845.239	0.0495107	0.378776	0.130712	0.896003	0.991704
HISTSYN-PWY: L-histidine biosynthesis	1102.18	-0.0766922	0.63904	-0.120012	0.904474	0.991704
PWY-7198: pyrimidine deoxyribonucleotides de novo biosynthesis IV	565.004	-0.0451387	0.3942	-0.114507	0.908836	0.991704
PWY-241: C4 photosynthetic carbon assimilation cycle, NADP-ME type	151.425	0.0781116	0.707954	0.110334	0.912144	0.991704
PWY-6803: phosphatidylcholine acyl editing	32.6581	-0.630528	5.74774	-0.1097	0.912647	0.991704
PWY-841: superpathway of purine nucleotides de novo biosynthesis I	1893.09	0.0233452	0.216249	0.107955	0.914031	0.991704
PWY-7199: pyrimidine deoxyribonucleosides salvage	1925.59	0.0518628	0.481692	0.107668	0.914259	0.991704
PWY-6344: L-ornithine degradation II (Stickland reaction)	48.3257	-0.263927	2.45813	-0.107369	0.914496	0.991704
PWY-6895: superpathway of thiamin diphosphate biosynthesis II	127.498	0.597271	5.71199	0.104564	0.916721	0.991704
PWY-6549: L-glutamine biosynthesis III	236.563	0.0632461	0.60674	0.104239	0.91698	0.991704
PWY-5791: 1,4-dihydroxy-2-naphthoate biosynthesis II (plants)	28.9269	-0.221818	2.19467	-0.101071	0.919494	0.991704
PWY-5837: 1,4-dihydroxy-2-naphthoate biosynthesis I	28.9269	-0.221818	2.19467	-0.101071	0.919494	0.991704
PWY-6123: inosine-5'-phosphate biosynthesis I	2647.31	-0.0314401	0.314266	-0.100043	0.92031	0.991704
PWY-7209: superpathway of pyrimidine ribonucleosides degradation	5.60051	-0.294933	2.99028	-0.0986306	0.921432	0.991704
PWY-6138: CMP-N-acetylneuraminate biosynthesis I (eukaryotes)	2.81595	-0.261852	2.7345	-0.0957587	0.923712	0.991704
PWY-6317: galactose degradation I (Leloir pathway)	931.46	-0.0600294	0.646464	-0.0928581	0.926016	0.991704
PWY-6545: pyrimidine deoxyribonucleotides de novo biosynthesis III	1078.56	-0.0296235	0.320181	-0.092521	0.926284	0.991704
PWY-7616: methanol oxidation to carbon dioxide	7.01792	0.139479	1.53996	0.0905731	0.927832	0.991704
PWY0-1533: methylphosphonate degradation I	14.5188	0.480829	5.54176	0.0867647	0.930859	0.991704
NAD-BIOSYNTHESIS-II: NAD salvage pathway II	44.8749	0.12304	1.47303	0.0835282	0.933432	0.991704
PWY-7400: L-arginine biosynthesis IV (archaebacteria)	1601.27	-0.0383465	0.459619	-0.0834311	0.933509	0.991704
PWY-1861: formaldehyde assimilation II (RuMP Cycle)	106.913	0.441747	5.44764	0.0810896	0.935371	0.991704
PWY-7210: pyrimidine deoxyribonucleotides biosynthesis from CTP	648.486	-0.0298087	0.368695	-0.080849	0.935562	0.991704
PWY-7211: superpathway of pyrimidine deoxyribonucleotides de novo biosynthesis	1021.59	0.0185646	0.239814	0.0774126	0.938295	0.991704
PWY-7560: methylerythritol phosphate pathway II	2077.2	-0.0260645	0.368804	-0.0706729	0.943658	0.991704
PWY-5918: superpathay of heme biosynthesis from glutamate	381.473	0.0319461	0.455677	0.0701068	0.944109	0.991704
GALACTUROCAT-PWY: D-galacturonate degradation I	426.741	-0.0547486	0.81119	-0.0674917	0.94619	0.991704
TRNA-CHARGING-PWY: tRNA charging	3880.65	-0.0157037	0.241653	-0.0649844	0.948186	0.991704
PWY-6891: thiazole biosynthesis II (Bacillus)	34.6171	0.355508	5.61617	0.0633008	0.949527	0.991704
P562-PWY: myo-inositol degradation I	41.1622	-0.0722053	1.14377	-0.0631291	0.949664	0.991704
ARGSYN-PWY: L-arginine biosynthesis I (via L-ornithine)	1581.9	-0.0253963	0.457492	-0.055512	0.955731	0.991704
PWY-5913: TCA cycle VI (obligate autotrophs)	308.538	-0.0338318	0.637808	-0.0530439	0.957697	0.991704
PWY-6629: superpathway of L-tryptophan biosynthesis	284.179	0.0590825	1.11981	0.0527611	0.957922	0.991704
POLYAMINSYN3-PWY: superpathway of polyamine biosynthesis II	169.555	0.0336118	0.700539	0.0479799	0.961732	0.991704
PWY-6897: thiamin salvage II	1344.18	0.0135854	0.284759	0.0477085	0.961949	0.991704
PWY-7409: phospholipid remodeling (phosphatidylethanolamine, yeast)	12.854	-0.269068	5.76829	-0.046646	0.962795	0.991704
PWY-6936: seleno-amino acid biosynthesis	923.695	-0.0147906	0.330437	-0.0447609	0.964298	0.991704
PWY-5189: tetrapyrrole biosynthesis II (from glycine)	550.003	0.0170242	0.380513	0.04474	0.964315	0.991704
LYSINE-DEG1-PWY: L-lysine degradation XI (mammalian)	11.8264	-0.234206	5.30129	-0.044179	0.964762	0.991704
PWY-6113: superpathway of mycolate biosynthesis	472.359	0.0502356	1.23716	0.0406057	0.96761	0.991704
P122-PWY: heterolactic fermentation	185.507	-0.0260467	0.776059	-0.0335627	0.973226	0.991704
PWY66-367: ketogenesis	8.93093	0.0622664	2.04552	0.0304404	0.975716	0.991704
PWY-6565: superpathway of polyamine biosynthesis III	21.1947	0.0324016	1.19641	0.0270823	0.978394	0.991704
PWY-6531: mannitol cycle	17.6137	-0.0308929	1.24503	-0.0248129	0.980204	0.991704
PWY0-1296: purine ribonucleosides degradation	1290.5	0.0103176	0.437718	0.0235714	0.981195	0.991704
PWY-5855: ubiquinol-7 biosynthesis (prokaryotic)	13.7411	0.124922	5.77285	0.0216396	0.982735	0.991704
PWY-5856: ubiquinol-9 biosynthesis (prokaryotic)	13.7411	0.124922	5.77285	0.0216396	0.982735	0.991704
PWY-5857: ubiquinol-10 biosynthesis (prokaryotic)	13.7411	0.124922	5.77285	0.0216396	0.982735	0.991704
PWY-6708: ubiquinol-8 biosynthesis (prokaryotic)	13.7411	0.124922	5.77285	0.0216396	0.982735	0.991704
PWY-5005: biotin biosynthesis II	170.436	0.0212709	1.03473	0.0205569	0.983599	0.991704
BRANCHED-CHAIN-AA-SYN-PWY: superpathway of branched amino acid biosynthesis	1881.91	-0.00998431	0.507473	-0.0196746	0.984303	0.991704
PWY-5686: UMP biosynthesis	4034.2	0.00337631	0.204563	0.016505	0.986831	0.991766
P241-PWY: coenzyme B biosynthesis	3.77482	0.0320803	2.6799	0.0119707	0.990449	0.992919
GLYCOLYSIS-E-D: superpathway of glycolysis and Entner-Doudoroff	282.656	-0.00339485	0.841112	-0.00403614	0.99678	0.99678
