# Supplementary material for: Metabolomic Predictors of Non-alcoholic Steatohepatitis and Advanced Fibrosis in Children
Source: Front Microbiol. 2021 Aug 12;12:713234. doi: 10.3389/fmicb.2021.713234 (PMC8406633; doi:10.3389/fmicb.2021.713234)
Supplement: Supplementary file 5 [file Table_7.XLSX]

## Sheet: Combined
PLASMA METABOLITES
Multiclass plasma metabolite	Multiclass plasma	NASH v ObeseNL PL metabolite	NASH v ObeseNL PL	NAFL v Obese NL PL metabolite	NAFL v Obese NL PL	NASH v NAFL PL metabolite	NASH v NAFL PL	Diagnosis 2 PL metabolite	Diag2 PL	Steatosis2 PL metabolite	Steat2 PL	Ballooning2 PL metabolite	Ball2 PL	Lobular Inflamm PL metabolite	LobInf PL	Fibrosis2 PL metabolite	Fib2 PL
BMI	0.0132326	alpha-ketoglutarate	0.0177218	glycochenodeoxycholate sulfate	0.00309102	alpha-ketoglutarate	0.00599958	3-hydroxyhexanoate	0.00351139	mannose	0.00738658	indoleacetylglutamine	0.00255341	tryptophan betaine	0.00469478	indole-3-carboxylic acid	0.00556105
1-(1-enyl-palmitoyl)-2-oleoyl-GPC (P-16:0/18:1)*	0.00361611	cysteine-glutathione disulfide	0.0063581	methyl-4-hydroxybenzoate sulfate	0.00231765	N-acetylmethionine	0.0055747	hydroxy-CMPF*	0.00314532	gamma-glutamyl-2-aminobutyrate	0.00343735	glutamine	0.00217095	glutamine	0.00344653	lactosyl-N-palmitoyl-sphingosine (d18:1/16:0)	0.00540678
alpha-ketoglutarate	0.00335771	1,2-dipalmitoyl-GPI (16:0/16:0)*	0.00571744	methyl glucopyranoside (alpha + beta)	0.002192	1-palmitoyl-2-alpha-linolenoyl-GPC (16:0/18:3n3)*	0.00421208	nervonoylcarnitine (C24:1)*	0.00308738	2-aminophenol sulfate	0.00268148	pyridoxal	0.00215458	hydroxy-CMPF*	0.0020647	glycosyl ceramide (d18:1/20:0, d16:1/22:0)*	0.00481781
1,2-dipalmitoyl-GPI (16:0/16:0)*	0.00296793	gamma-glutamylglutamine	0.00547524	adipoylcarnitine (C6-DC)	0.001628	citrulline	0.0039401	octadecanedioylcarnitine (C18-DC)*	0.00276433	androstenediol (3beta,17beta) disulfate (1)	0.00256989	octadecanedioylcarnitine (C18-DC)*	0.00207468	ribonate	0.00162143	propionylglycine	0.00431799
glycine	0.00213777	N-acetylmethionine	0.00372639	1,2-dipalmitoyl-GPI (16:0/16:0)*	0.00143745	formiminoglutamate	0.00191663	dihomo-linoleoylcarnitine (C20:2)*	0.00254149	dihomo-linoleate (20:2n6)	0.00248428	umbelliferone sulfate	0.00192807	gamma-glutamylglutamine	0.00143105	ceramide (d18:1/20:0, d16:1/22:0, d20:1/18:0)*	0.00204175
1-palmitoyl-2-palmitoleoyl-GPC (16:0/16:1)*	0.00204002	glycosyl-N-stearoyl-sphingosine (d18:1/18:0)	0.00356317	indolepropionate	0.00135703	sphingomyelin (d18:0/20:0, d16:0/22:0)*	0.00163483	octadecenedioylcarnitine (C18:1-DC)*	0.00230189	heptenedioate (C7:1-DC)*	0.00231794	linoleoyl-arachidonoyl-glycerol (18:2/20:4) [1]*	0.00188802	1-palmitoleoylglycerol (16:1)*	0.00138232	N-stearoyl-sphingosine (d18:1/18:0)*	0.00193804
4-hydroxyglutamate	0.00201602	glycochenodeoxycholate sulfate	0.00293933	maleate	0.00132668	N-acetylputrescine	0.00145252	alpha-ketoglutaramate**	0.00230046	citrulline	0.00165887	N-oleoylserine	0.00176642	sulfate*	0.00136656	N-acetylkynurenine (2)	0.00183914
N-acetylmethionine	0.00186521	3-methyl-2-oxobutyrate	0.0029157	taurocholate	0.00121692	3-carboxy-4-methyl-5-propyl-2-furanpropanoate (CMPF)	0.00132796	caproate (6:0)	0.00214502	linoleoylcarnitine (C18:2)*	0.00164137	adenosine	0.00174541	proline	0.00130397	7-methylurate	0.00174295
sphingomyelin (d18:0/18:0, d19:0/17:0)*	0.00174578	alpha-ketobutyrate	0.00235578	chiro-inositol	0.00102932	1-palmitoyl-2-oleoyl-GPC (16:0/18:1)	0.00130164	tartarate	0.00212472	histidine	0.0016067	N-acetylglycine	0.00168296	pyridoxal	0.0012996	1-palmitoyl-2-stearoyl-GPC (16:0/18:0)	0.00153111
diacylglycerol (16:1/18:2 [2], 16:0/18:3 [1])*	0.00167629	citrulline	0.00230555			glucose	0.00129179	threonate	0.00193917	glyco-beta-muricholate**	0.00147782	linoleoylcarnitine (C18:2)*	0.00154677	dihomo-linoleoylcarnitine (C20:2)*	0.0011929	behenoyl dihydrosphingomyelin (d18:0/22:0)*	0.00152727
serine	0.00155617	palmitoyl-arachidonoyl-glycerol (16:0/20:4) [2]*	0.00224583			1-linoleoyl-GPC (18:2)	0.00120036	heptenedioate (C7:1-DC)*	0.00184476	1-stearoyl-2-arachidonoyl-GPI (18:0/20:4)	0.00138042	oleoyl-arachidonoyl-glycerol (18:1/20:4) [1]*	0.00129969	erythritol	0.0011593	N2,N5-diacetylornithine	0.00143937
N-acetylaspartate (NAA)	0.0014885	tryptophan	0.00223503			aconitate [cis or trans]	0.00118199	2-methylbutyrylcarnitine (C5)	0.00178021	cysteine s-sulfate	0.00131362	phenylpyruvate	0.00114517	octadecanedioylcarnitine (C18-DC)*	0.00107934	xylose	0.00140337
palmitoyl-linoleoyl-glycerol (16:0/18:2) [2]*	0.00145725	sphingomyelin (d18:0/18:0, d19:0/17:0)*	0.00220975			behenoyl dihydrosphingomyelin (d18:0/22:0)*	0.00113812	behenoylcarnitine (C22)*	0.00148556	stearate (18:0)	0.00124729	1-methylurate	0.00108658	3-hydroxyhexanoate	0.00105572	5alpha-pregnan-3beta,20alpha-diol monosulfate (2)	0.00140119
palmitoleoyl-linoleoyl-glycerol (16:1/18:2) [1]*	0.0014108	aconitate [cis or trans]	0.002166			1-palmitoyl-2-arachidonoyl-GPE (16:0/20:4)*	0.00113043	N-acetyl-1-methylhistidine*	0.00125542	5-acetylamino-6-amino-3-methyluracil	0.00110689			1-arachidonoyl-GPC (20:4n6)*	0.00101918	2-hydroxynervonate*	0.00123725
campesterol	0.00119296	methyl glucopyranoside (alpha + beta)	0.00205177			cysteine-glutathione disulfide	0.00101883	5-methylthioadenosine (MTA)	0.00108869	oxalate (ethanedioate)	0.00101201					1,2-dipalmitoyl-GPC (16:0/16:0)	0.00116235
1-palmitoyl-2-alpha-linolenoyl-GPC (16:0/18:3n3)*	0.00111333	lysine	0.00201284													stearoyl sphingomyelin (d18:1/18:0)	0.00113943
thioproline	0.00106963	xanthine	0.00192311
sphingomyelin (d18:0/20:0, d16:0/22:0)*	0.0010533	gamma-glutamylvaline	0.00191549
hydroxyasparagine**	0.00104658	myristoyl dihydrosphingomyelin (d18:0/14:0)*	0.00174043
cysteine-glutathione disulfide	0.00103981	glycodeoxycholate sulfate	0.00167115
sphingomyelin (d18:2/14:0, d18:1/14:1)*	0.00102584	gamma-glutamylcitrulline*	0.00157011
citrulline	0.00100224	kynurenine	0.00155395
		(N(1) + N(8))-acetylspermidine	0.00147701
		1-palmitoyl-2-palmitoleoyl-GPC (16:0/16:1)*	0.00136968
		1-palmitoyl-2-arachidonoyl-GPE (16:0/20:4)*	0.00123135
		stachydrine	0.00110717
		mannose	0.00105105
		androstenediol (3beta,17beta) disulfate (1)	0.00102928
		laurate (12:0)	0.00102436
		retinal	0.00100778
FECAL METABOLITES
Multiclass fecal metabolite	Multiclass fecal	NASH v ObeseNL fecal metabolite	NASH v ObeseNL fecal	NAFL v Obese NL fecal metabolite	NAFL v Obese NL fecal	NASH v NAFL fecal metabolite	NASH v NAFL fecal	Diagnosis 2 fecal metabolite	Diag2 fecal	Steatosis2 fecal metabolite	Steat2 fecal	Ballooning2 fecal metabolite	Ball2 fecal	Lobular Inflamm fecal metabolite	LobInf fecal	Fibrosis2 fecal metabolite	Fib2 fecal
BMI	0.0180734	sphingadienine	0.00230581	phenol sulfate	0.00363089	ferulate	0.00173776	2,8-quinolinediol	0.00328916	1-margaroylglycerol (17:0)	0.00461507	4-hydroxybutyrate (GHB)	0.00627209	16-hydroxypalmitate	0.00248578	N-acetyltaurine	0.00303406
1-(1-enyl-stearoyl)-GPE (P-18:0)*	0.00467829	tryptophylglycine	0.0017481	epsilon-caprolactam	0.00165189	N2-acetyllysine	0.00135643	methylurea	0.00309742	myristate (14:0)	0.00399543	tryptophylglycine	0.00290554	methylurea	0.00210102	indolepropionate	0.00281543
oleoyl ethanolamide	0.00235407	N-methylproline	0.00174167	gamma-glutamylisoleucine*	0.00164078	beta-hydroxyisovalerate	0.00119793	13-HODE + 9-HODE	0.00285111	Age	0.00341339	maltose	0.00274268	stearamide	0.00142629	diethanolamine	0.00274258
naringenin	0.00192516	ursodeoxycholate sulfate (1)	0.00155004	androstenediol (3beta,17beta) disulfate (1)	0.00158052	naringenin	0.00110949	4-hydroxybutyrate (GHB)	0.00196408	3-hydroxybutyrylcarnitine (1)	0.0033942	3-hydroxybutyrylcarnitine (1)	0.00249516	cholate	0.00124312	tyramine O-sulfate	0.00158586
palmitic amide	0.00119964	heptadecasphingosine (d17:1)	0.00148253	N-methylproline	0.00148574			stearoyl ethanolamide	0.00164855	palmitoleate (16:1n7)	0.00234887	maltotriose	0.00242543	2-hydroxystearate	0.00116786	eicosanoylsphingosine (d20:1)*	0.00138632
13-HODE + 9-HODE	0.0010491	phenylacetylglutamine	0.00142001	ferulate	0.0010217			cholate	0.00123908	2prime-deoxyuridine	0.00216643	tyrosylglycine	0.00191432			N-acetylproline	0.00129251
		hexadecasphingosine (d16:1)*	0.00135241	aconitate [cis or trans]	0.00101397			benzoate	0.00109183	matairesinol	0.00182851	N1-methyladenosine	0.00148142			BMI	0.00125464
		erucate (22:1n9)	0.00133219					palmitate (16:0)	0.00103277	ceramide (d18:1/14:0, d16:1/16:0)*	0.00181884	N-acetylneuraminate	0.00140576			phenol sulfate	0.00106361
		glycylleucine	0.00124642							1-myristoylglycerol (14:0)	0.00181056	threonate	0.00129237
		isoleucylglycine	0.00101044							thymidine	0.00163202	myo-inositol	0.00128768
										N-methylproline	0.00144307	5-methylthioadenosine (MTA)	0.0012672
										linoleate (18:2n6)	0.0014289	N-acetylglucosamine/N-acetylgalactosamine	0.00103103
										thymine	0.00140812
										N-palmitoylglycine	0.0013175
										stearoyl ethanolamide	0.00129013
										ethylmalonate	0.00125612
										fucose	0.00124726
										dehydroabietic acid	0.00122738
										p-cresol	0.00121092
										1-pentadecanoylglycerol (15:0)	0.00119655
										alpha-hydroxyisovalerate	0.00107606
										palmitate (16:0)	0.00100047

## Sheet: multiclass (plasma)
BMI	0.0132326
1-(1-enyl-palmitoyl)-2-oleoyl-GPC (P-16:0/18:1)*	0.00361611
alpha-ketoglutarate	0.00335771
1,2-dipalmitoyl-GPI (16:0/16:0)*	0.00296793
glycine	0.00213777
1-palmitoyl-2-palmitoleoyl-GPC (16:0/16:1)*	0.00204002
4-hydroxyglutamate	0.00201602
N-acetylmethionine	0.00186521
sphingomyelin (d18:0/18:0, d19:0/17:0)*	0.00174578
diacylglycerol (16:1/18:2 [2], 16:0/18:3 [1])*	0.00167629
serine	0.00155617
N-acetylaspartate (NAA)	0.00148849
palmitoyl-linoleoyl-glycerol (16:0/18:2) [2]*	0.00145725
palmitoleoyl-linoleoyl-glycerol (16:1/18:2) [1]*	0.0014108
campesterol	0.00119296
1-palmitoyl-2-alpha-linolenoyl-GPC (16:0/18:3n3)*	0.00111333
thioproline	0.00106963
sphingomyelin (d18:0/20:0, d16:0/22:0)*	0.0010533
hydroxyasparagine**	0.00104658
cysteine-glutathione disulfide	0.00103982
sphingomyelin (d18:2/14:0, d18:1/14:1)*	0.00102584
citrulline	0.00100224

## Sheet: NAFL vs ObeseNML (plasma)
glycochenodeoxycholate sulfate	0.00309102
methyl-4-hydroxybenzoate sulfate	0.00231765
methyl glucopyranoside (alpha + beta)	0.002192
adipoylcarnitine (C6-DC)	0.001628
1,2-dipalmitoyl-GPI (16:0/16:0)*	0.00143745
indolepropionate	0.00135703
maleate	0.00132668
taurocholate	0.00121692
chiro-inositol	0.00102932

## Sheet: NASH vs ObeseNML (plasma)
alpha-ketoglutarate	0.0177218
cysteine-glutathione disulfide	0.0063581
1,2-dipalmitoyl-GPI (16:0/16:0)*	0.00571744
gamma-glutamylglutamine	0.00547524
N-acetylmethionine	0.00372639
glycosyl-N-stearoyl-sphingosine (d18:1/18:0)	0.00356317
glycochenodeoxycholate sulfate	0.00293933
3-methyl-2-oxobutyrate	0.0029157
alpha-ketobutyrate	0.00235578
citrulline	0.00230555
palmitoyl-arachidonoyl-glycerol (16:0/20:4) [2]*	0.00224583
tryptophan	0.00223503
sphingomyelin (d18:0/18:0, d19:0/17:0)*	0.00220975
aconitate [cis or trans]	0.002166
methyl glucopyranoside (alpha + beta)	0.00205177
lysine	0.00201284
xanthine	0.00192311
gamma-glutamylvaline	0.00191549
myristoyl dihydrosphingomyelin (d18:0/14:0)*	0.00174043
glycodeoxycholate sulfate	0.00167115
gamma-glutamylcitrulline*	0.00157011
kynurenine	0.00155395
(N(1) + N(8))-acetylspermidine	0.00147701
1-palmitoyl-2-palmitoleoyl-GPC (16:0/16:1)*	0.00136968
1-palmitoyl-2-arachidonoyl-GPE (16:0/20:4)*	0.00123135
stachydrine	0.00110717
mannose	0.00105105
androstenediol (3beta,17beta) disulfate (1)	0.00102928
laurate (12:0)	0.00102436
retinal	0.00100778

## Sheet: NASH vs NAFL (plasma)
alpha-ketoglutarate	0.00599958
N-acetylmethionine	0.0055747
1-palmitoyl-2-alpha-linolenoyl-GPC (16:0/18:3n3)*	0.00421208
citrulline	0.0039401
formiminoglutamate	0.00191663
sphingomyelin (d18:0/20:0, d16:0/22:0)*	0.00163483
N-acetylputrescine	0.00145252
3-carboxy-4-methyl-5-propyl-2-furanpropanoate (CMPF)	0.00132796
1-palmitoyl-2-oleoyl-GPC (16:0/18:1)	0.00130164
glucose	0.00129179
1-linoleoyl-GPC (18:2)	0.00120036
aconitate [cis or trans]	0.00118199
behenoyl dihydrosphingomyelin (d18:0/22:0)*	0.00113812
1-palmitoyl-2-arachidonoyl-GPE (16:0/20:4)*	0.00113043
cysteine-glutathione disulfide	0.00101883

## Sheet: Diagnosis2 (plasma)
3-hydroxyhexanoate	0.00351139
hydroxy-CMPF*	0.00314532
nervonoylcarnitine (C24:1)*	0.00308738
octadecanedioylcarnitine (C18-DC)*	0.00276433
dihomo-linoleoylcarnitine (C20:2)*	0.00254149
octadecenedioylcarnitine (C18:1-DC)*	0.00230189
alpha-ketoglutaramate**	0.00230046
caproate (6:0)	0.00214502
tartarate	0.00212472
threonate	0.00193917
heptenedioate (C7:1-DC)*	0.00184476
2-methylbutyrylcarnitine (C5)	0.00178021
behenoylcarnitine (C22)*	0.00148556
N-acetyl-1-methylhistidine*	0.00125542
5-methylthioadenosine (MTA)	0.00108869

## Sheet: Steatosis2 (plasma)
mannose	0.00738658
gamma-glutamyl-2-aminobutyrate	0.00343735
2-aminophenol sulfate	0.00268148
androstenediol (3beta,17beta) disulfate (1)	0.00256989
dihomo-linoleate (20:2n6)	0.00248428
heptenedioate (C7:1-DC)*	0.00231794
citrulline	0.00165887
linoleoylcarnitine (C18:2)*	0.00164137
histidine	0.0016067
glyco-beta-muricholate**	0.00147782
1-stearoyl-2-arachidonoyl-GPI (18:0/20:4)	0.00138042
cysteine s-sulfate	0.00131362
stearate (18:0)	0.00124729
5-acetylamino-6-amino-3-methyluracil	0.00110689
oxalate (ethanedioate)	0.00101201

## Sheet: Fibrosis2 (plasma)
indole-3-carboxylic acid	0.00556105
lactosyl-N-palmitoyl-sphingosine (d18:1/16:0)	0.00540678
glycosyl ceramide (d18:1/20:0, d16:1/22:0)*	0.00481781
propionylglycine	0.00431799
ceramide (d18:1/20:0, d16:1/22:0, d20:1/18:0)*	0.00204175
N-stearoyl-sphingosine (d18:1/18:0)*	0.00193804
N-acetylkynurenine (2)	0.00183914
7-methylurate	0.00174295
1-palmitoyl-2-stearoyl-GPC (16:0/18:0)	0.00153111
behenoyl dihydrosphingomyelin (d18:0/22:0)*	0.00152727
N2,N5-diacetylornithine	0.00143937
xylose	0.00140337
5alpha-pregnan-3beta,20alpha-diol monosulfate (2)	0.00140119
2-hydroxynervonate*	0.00123725
1,2-dipalmitoyl-GPC (16:0/16:0)	0.00116235
stearoyl sphingomyelin (d18:1/18:0)	0.00113943

## Sheet: LobularInflammation (plasma)
tryptophan betaine	0.00469478
glutamine	0.00344653
hydroxy-CMPF*	0.0020647
ribonate	0.00162143
gamma-glutamylglutamine	0.00143105
1-palmitoleoylglycerol (16:1)*	0.00138232
sulfate*	0.00136656
proline	0.00130397
pyridoxal	0.0012996
dihomo-linoleoylcarnitine (C20:2)*	0.0011929
erythritol	0.0011593
octadecanedioylcarnitine (C18-DC)*	0.00107934
3-hydroxyhexanoate	0.00105572
1-arachidonoyl-GPC (20:4n6)*	0.00101918

## Sheet: Ballooning (plasma)
indoleacetylglutamine	0.00255341
glutamine	0.00217095
pyridoxal	0.00215458
octadecanedioylcarnitine (C18-DC)*	0.00207468
umbelliferone sulfate	0.00192807
linoleoyl-arachidonoyl-glycerol (18:2/20:4) [1]*	0.00188802
N-oleoylserine	0.00176642
adenosine	0.00174541
N-acetylglycine	0.00168296
linoleoylcarnitine (C18:2)*	0.00154677
oleoyl-arachidonoyl-glycerol (18:1/20:4) [1]*	0.00129969
phenylpyruvate	0.00114517
1-methylurate	0.00108658

[truncated: 9 more sheets: multiclass (fecal), NAFL vs ObeseNML (fecal), NASH vs ObeseNML (fecal), NASH vs NAFL (fecal), Diagnosis2 (fecal), Steatosis2 (fecal), Fibrosis2 (fecal), LobularInflammation2 (fecal), Ballooning (fecal)]
