# Supplementary material for: Metabolomic Predictors of Non-alcoholic Steatohepatitis and Advanced Fibrosis in Children
Source: Front Microbiol. 2021 Aug 12;12:713234. doi: 10.3389/fmicb.2021.713234 (PMC8406633; doi:10.3389/fmicb.2021.713234)
Supplement: Supplementary file 6 [file Table_8.xlsx]

## Sheet: plasma BIOCHEMICAL
metabolite	method	coefficient	Estimate	SE	Z	pvalue	padj	dir
alpha-ketoglutarate	Linear regression	AST	0.0082589	0.000751819	10.9852	2.797e-17	6.98132e-14	up
alpha-ketoglutarate	Linear regression	ALT	0.00479497	0.000502143	9.54901	1.35369e-14	1.68941e-11	up
xanthine	Linear regression	AST	0.00676881	0.00090408	7.48696	1.12326e-10	9.3455e-08	up
xanthine	Linear regression	ALT	0.00388192	0.000583253	6.65564	4.07492e-09	2.54275e-06	up
N-acetylmethionine	Linear regression	ALT	-0.00377861	0.000604186	-6.25405	2.23847e-08	1.11744e-05	down
N-acetylmethionine	Linear regression	AST	-0.00602173	0.000991222	-6.07506	4.73998e-08	1.97183e-05	down
formiminoglutamate	Linear regression	ALT	0.00306943	0.000547605	5.60519	3.28856e-07	0.000117261	up
aconitate [cis or trans]	Linear regression	AST	0.00566117	0.00101816	5.56022	3.9475e-07	0.000123162	up
3-ureidopropionate	Linear regression	ALT	0.00347873	0.000636528	5.46517	5.7966e-07	0.000160759	up
3-ureidopropionate	Linear regression	AST	0.00559591	0.00103817	5.39015	7.83613e-07	0.00019559	up
behenoyl dihydrosphingomyelin (d18:0/22:0)*	Linear regression	GGT	0.0173498	0.00214489	8.08888	1.2039e-06	0.000273176	up
aconitate [cis or trans]	Linear regression	ALT	0.00333515	0.000637438	5.23211	1.47101e-06	0.000305969	up
formiminoglutamate	Linear regression	AST	0.00467405	0.000912024	5.12492	2.24511e-06	0.000431061	up
sphingomyelin (d18:0/18:0, d19:0/17:0)*	Linear regression	AST	0.00480408	0.000949777	5.05811	2.9167e-06	0.000520005	up
sphingomyelin (d18:0/18:0, d19:0/17:0)*	Linear regression	ALT	0.00293793	0.000585883	5.01454	3.45681e-06	0.000575213	up
sphingomyelin (d18:0/20:0, d16:0/22:0)*	Linear regression	GGT	0.0196789	0.00270223	7.28245	4.01699e-06	0.000626651	up
1-stearoyl-2-oleoyl-GPC (18:0/18:1)	Linear regression	GGT	0.0139566	0.00196661	7.09678	5.364e-06	0.000787561	up
1-palmitoyl-2-palmitoleoyl-GPC (16:0/16:1)*	Linear regression	GGT	0.0141118	0.0022447	6.28672	1.99943e-05	0.00277254	up
sphingomyelin (d18:0/20:0, d16:0/22:0)*	Linear regression	ALT	0.00280649	0.000628592	4.46472	2.78136e-05	0.00365383	up
sphingomyelin (d18:0/20:0, d16:0/22:0)*	Linear regression	AST	0.00454678	0.001022	4.4489	2.94828e-05	0.00367945	up
methyl-4-hydroxybenzoate sulfate	Linear regression	GGT	0.00781298	0.00138824	5.62798	6.22969e-05	0.00740444	up
5-hydroxyindoleacetate	Linear regression	AST	0.00461346	0.00111025	4.15533	8.52468e-05	0.00967163	up
1-palmitoyl-2-oleoyl-GPI (16:0/18:1)*	Linear regression	AST	0.00405123	0.00100189	4.04358	0.00012641	0.0137182	up
sphingomyelin (d18:0/18:0, d19:0/17:0)*	Linear regression	GGT	0.0174082	0.00345895	5.0328	0.00018305	0.0190372	up
1,2-dipalmitoyl-GPI (16:0/16:0)*	Linear regression	ALT	0.00247415	0.000634753	3.89782	0.000209458	0.0209123	up
1-linoleoyl-GPC (18:2)	Linear regression	ALT	-0.00248334	0.000641798	-3.86934	0.000230898	0.0221662	down
1-palmitoyl-2-alpha-linolenoyl-GPC (16:0/18:3n3)*	Linear regression	GGT	0.0119378	0.0024675	4.838	0.000263114	0.0238024	up
1,2-dipalmitoyl-GPI (16:0/16:0)*	Linear regression	AST	0.00395832	0.00103441	3.82665	0.000267014	0.0238024	up
1-palmitoyl-2-docosahexaenoyl-GPE (16:0/22:6)*	Linear regression	AST	0.00424679	0.00111614	3.80489	0.00028744	0.0247397	up
1-linoleoyl-GPC (18:2)	Linear regression	AST	-0.00396721	0.00104614	-3.79224	0.000299992	0.0249593	down
myristoyl dihydrosphingomyelin (d18:0/14:0)*	Linear regression	AST	0.00405066	0.00107293	3.77531	0.000317611	0.0255728	up
heme	Linear regression	GGT	0.00830284	0.00178301	4.65665	0.000370379	0.0288896	up
1-palmitoyl-2-oleoyl-GPI (16:0/18:1)*	Linear regression	ALT	0.00232432	0.000625435	3.71632	0.000387053	0.0292753	up
1-palmitoyl-2-oleoyl-GPC (16:0/18:1)	Linear regression	GGT	0.0146907	0.00321817	4.56493	0.000440961	0.0309027	up
1-palmitoyl-2-palmitoleoyl-GPC (16:0/16:1)*	Linear regression	AST	0.00370916	0.0010096	3.67389	0.000445711	0.0309027	up
thyroxine	Linear regression	AST	0.00409579	0.00111141	3.68521	0.000429284	0.0309027	up
5-hydroxyindoleacetate	Linear regression	ALT	0.00249966	0.000700864	3.56654	0.000634212	0.0384185	up
cholesterol	Linear regression	GGT	0.0159816	0.00365805	4.36888	0.000642183	0.0384185	up
cysteine-glutathione disulfide	Linear regression	AST	-0.00376776	0.00105538	-3.57007	0.00062697	0.0384185	down
myristoyl dihydrosphingomyelin (d18:0/14:0)*	Linear regression	ALT	0.00238456	0.00066574	3.58182	0.00060338	0.0384185	up
quinolinate	Linear regression	AST	0.00339369	0.000953107	3.56066	0.000646465	0.0384185	up
theanine	Linear regression	GGT	0.00499018	0.00114158	4.37128	0.000639207	0.0384185	up
1-palmitoyl-2-docosahexaenoyl-GPE (16:0/22:6)*	Linear regression	ALT	0.00245791	0.000694642	3.53839	0.00069497	0.0403406	up
sphingomyelin (d18:1/21:0, d17:1/22:0, d16:1/23:0)*	Linear regression	GGT	0.0132195	0.00306803	4.3088	0.000721161	0.0409095	up
cysteine-glutathione disulfide	Linear regression	ALT	-0.00228597	0.000651167	-3.51058	0.000760368	0.0421751	down
1-palmitoyl-2-palmitoleoyl-GPC (16:0/16:1)*	Linear regression	ALT	0.00218951	0.000625898	3.49818	0.000791348	0.0429392	up
N-stearoyl-sphinganine (d18:0/18:0)*	Linear regression	AST	0.00341245	0.00098947	3.44877	0.000927183	0.0492393	up
2-hydroxynervonate*	Linear regression	AST	0.00383818	0.00111646	3.4378	0.000960173	0.049929	up
1-palmitoyl-2-oleoyl-GPI (16:0/18:1)*	Linear regression	GGT	0.0107389	0.00258887	4.1481	0.000985213	0.0501855	up
glycosyl-N-stearoyl-sphingosine (d18:1/18:0)	Linear regression	GGT	0.0106268	0.00259427	4.09626	0.00109007	0.0544162	up
1-palmitoyl-2-linoleoyl-GPI (16:0/18:2)	Linear regression	GGT	0.00673283	0.00165267	4.07392	0.00113872	0.0553512	up
tauro-beta-muricholate	Linear regression	GGT	0.0209626	0.00515371	4.06747	0.00115315	0.0553512	up
thyroxine	Linear regression	ALT	0.00232522	0.00069328	3.35394	0.00125173	0.0589495	up
ursodeoxycholate sulfate (1)	Linear regression	GGT	0.0209043	0.00524553	3.98517	0.00135491	0.0626267	up
taurocholate	Linear regression	GGT	0.0146258	0.00368858	3.96516	0.00140918	0.0639512	up
1-palmitoyl-2-arachidonoyl-GPE (16:0/20:4)*	Linear regression	AST	0.00360858	0.001096	3.29249	0.00151633	0.0675848	up
glycosyl ceramide (d18:1/20:0, d16:1/22:0)*	Linear regression	GGT	0.0132693	0.00340028	3.90243	0.00159412	0.0698058	up
1-oleoyl-GPC (18:1)	Linear regression	ALT	-0.00216413	0.000662587	-3.26618	0.00164494	0.0699473	down
glycosyl-N-palmitoyl-sphingosine (d18:1/16:0)	Linear regression	GGT	0.0145066	0.00373508	3.88388	0.0016534	0.0699473	up
behenoyl dihydrosphingomyelin (d18:0/22:0)*	Linear regression	ALT	0.00217984	0.000673047	3.23877	0.00178983	0.0732365	up
behenoyl dihydrosphingomyelin (d18:0/22:0)*	Linear regression	AST	0.00354554	0.00109329	3.243	0.00176673	0.0732365	up
glycosyl-N-tricosanoyl-sphingadienine (d18:2/23:0)*	Linear regression	GGT	0.0129791	0.00341243	3.80348	0.00193743	0.0779974	up
quinolinate	Linear regression	ALT	0.00190097	0.000595112	3.1943	0.00205051	0.0812394	up
myristoyl dihydrosphingomyelin (d18:0/14:0)*	Linear regression	GGT	0.0151889	0.00404965	3.75067	0.00215055	0.0838713	up
1-stearoyl-2-docosahexaenoyl-GPE (18:0/22:6)*	Linear regression	AST	0.00360064	0.00113727	3.16604	0.00223427	0.0857961	up
palmitoyl dihydrosphingomyelin (d18:0/16:0)*	Linear regression	GGT	0.0124299	0.00333834	3.72337	0.00226988	0.0858428	up
kynurenine	Linear regression	ALT	0.00204911	0.000654097	3.13273	0.00247056	0.0920374	up
2-hydroxybehenate	Linear regression	GGT	0.0135795	0.00376388	3.60785	0.00285367	0.100949	NS
glycosyl-N-palmitoyl-sphingosine (d18:1/16:0)	Linear regression	AST	0.0035218	0.00114175	3.08457	0.00285363	0.100949	NS
N-stearoyl-sphinganine (d18:0/18:0)*	Linear regression	ALT	0.00190372	0.000617597	3.08247	0.00287154	0.100949	NS
pyrraline	Linear regression	GGT	-0.0117494	0.0032472	-3.61833	0.002795	0.100949	NS
citrate	Linear regression	GGT	0.00762925	0.00212849	3.58436	0.00298987	0.103649	NS
kynurenine	Linear regression	AST	0.00325482	0.00106574	3.05403	0.00312446	0.106831	NS
3-methyl-2-oxobutyrate	Linear regression	AST	0.00326073	0.00107974	3.01992	0.00345523	0.113477	NS
dimethyl sulfone	Linear regression	GGT	0.00643496	0.00182684	3.52246	0.00338091	0.113477	NS
tricosanoyl sphingomyelin (d18:1/23:0)*	Linear regression	GGT	0.0102782	0.00292429	3.51478	0.00343287	0.113477	NS
1-stearoyl-2-docosahexaenoyl-GPE (18:0/22:6)*	Linear regression	ALT	0.00211862	0.000704028	3.00928	0.00356483	0.114996	NS
creatinine	Linear regression	ALT	-0.00128557	0.000427903	-3.00436	0.00361665	0.114996	NS
creatinine	Linear regression	AST	-0.00208726	0.000695247	-3.00219	0.00363968	0.114996	NS
N-acetylputrescine	Linear regression	GGT	0.0136099	0.00391939	3.47246	0.00373412	0.116504	NS
N-stearoyl-sphinganine (d18:0/18:0)*	Linear regression	GGT	0.015453	0.00448633	3.44446	0.00394789	0.121653	NS
1-palmitoleoyl-2-linolenoyl-GPC (16:1/18:3)*	Linear regression	GGT	0.0132508	0.00390056	3.39716	0.00433737	0.132025	NS
glycosyl-N-stearoyl-sphingosine (d18:1/18:0)	Linear regression	AST	0.00329483	0.00112845	2.91977	0.00462318	0.132638	NS
N-formylmethionine	Linear regression	AST	-0.00321054	0.00109578	-2.92992	0.00449011	0.132638	NS
N-palmitoylglycine	Linear regression	AST	0.00328931	0.00112285	2.92943	0.00449635	0.132638	NS
uracil	Linear regression	ALT	0.00208525	0.000712488	2.92671	0.00453177	0.132638	NS
uracil	Linear regression	AST	0.00338364	0.00115771	2.92271	0.00458424	0.132638	NS
glycosyl ceramide (d18:2/24:1, d18:1/24:2)*	Linear regression	AST	0.00332532	0.00114795	2.89676	0.00493881	0.140083	NS
N-formylmethionine	Linear regression	ALT	-0.00195327	0.000675358	-2.89219	0.00500368	0.140328	NS
3-hydroxyoleate*	Linear regression	AST	0.00330594	0.0011468	2.88275	0.00514039	0.14256	NS
gamma-glutamylglutamine	Linear regression	AST	-0.00319555	0.00111308	-2.8709	0.00531696	0.145837	NS
1-palmitoyl-2-arachidonoyl-GPE (16:0/20:4)*	Linear regression	ALT	0.00196288	0.000685205	2.86467	0.00541202	0.14683	NS
1-(1-enyl-palmitoyl)-2-oleoyl-GPC (P-16:0/18:1)*	Linear regression	ALT	-0.00166316	0.000582994	-2.85279	0.00559751	0.15023	NS
iminodiacetate (IDA)	Linear regression	GGT	0.0104287	0.00320727	3.25157	0.00579461	0.153865	NS
1-(1-enyl-palmitoyl)-GPC (P-16:0)*	Linear regression	ALT	-0.0019173	0.000681174	-2.8147	0.00623263	0.15895	NS
1-oleoyl-GPC (18:1)	Linear regression	AST	-0.00307683	0.00109425	-2.8118	0.00628352	0.15895	NS
1-palmitoyl-2-arachidonoyl-GPI (16:0/20:4)*	Linear regression	GGT	0.00836996	0.00260179	3.217	0.00620712	0.15895	NS
cysteine s-sulfate	Linear regression	ALT	0.00202461	0.000717388	2.82219	0.00610271	0.15895	NS
sphingomyelin (d18:1/14:0, d16:1/16:0)*	Linear regression	GGT	0.0115534	0.00360012	3.20917	0.00630452	0.15895	NS
cysteine s-sulfate	Linear regression	AST	0.00326004	0.0011666	2.79448	0.00659599	0.164636	NS
beta-sitosterol	Linear regression	GGT	0.0102476	0.00323604	3.1667	0.0068601	0.169533	NS
1-stearoyl-2-docosahexaenoyl-GPC (18:0/22:6)	Linear regression	GGT	0.0117375	0.00372244	3.15316	0.00704723	0.17245	NS
N-acetylputrescine	Linear regression	AST	0.00312754	0.00113511	2.75528	0.0073564	0.175346	NS
N-stearoyl-sphingosine (d18:1/18:0)*	Linear regression	AST	0.00266517	0.000966095	2.7587	0.007287	0.175346	NS
uridine	Linear regression	GGT	0.010456	0.00334036	3.1302	0.00737634	0.175346	NS
carotene diol (1)	Linear regression	GGT	0.00445948	0.00145	3.0755	0.00822295	0.193627	NS
gamma-glutamylcitrulline*	Linear regression	GGT	-0.00930712	0.00304156	-3.05998	0.00848013	0.197748	NS
taurodeoxycholate	Linear regression	GGT	0.0158841	0.00519857	3.05547	0.0085564	0.197748	NS
1-palmitoyl-2-oleoyl-GPC (16:0/18:1)	Linear regression	AST	0.00307286	0.00113982	2.69592	0.00866163	0.198343	NS
N-acetylglutamate	Linear regression	GGT	-0.0119223	0.00392341	-3.03876	0.00884493	0.200699	NS
tryptophan	Linear regression	ALT	0.00185021	0.000694146	2.66545	0.00941054	0.21161	NS
3-methyl-2-oxobutyrate	Linear regression	ALT	0.00178519	0.000672984	2.65265	0.00974228	0.21418	NS
gamma-glutamylglutamine	Linear regression	ALT	-0.00182958	0.000690175	-2.65089	0.00978876	0.21418	NS
N-acetyl-aspartyl-glutamate (NAAG)	Linear regression	ALT	-0.00174313	0.000658306	-2.6479	0.00986807	0.21418	NS
N-oleoyltaurine	Linear regression	AST	0.00305902	0.00115524	2.64796	0.00986649	0.21418	NS
glycosyl-N-palmitoyl-sphingosine (d18:1/16:0)	Linear regression	ALT	0.00188469	0.000713563	2.64123	0.0100473	0.215838	NS
prolylglycine	Linear regression	GGT	-0.0124467	0.00418945	-2.97095	0.0101174	0.215838	NS
2-hydroxynervonate*	Linear regression	ALT	0.00185578	0.000707634	2.62251	0.0105662	0.221623	NS
glycosyl-N-stearoyl-sphingosine (d18:1/18:0)	Linear regression	ALT	0.00184037	0.000701514	2.62342	0.0105403	0.221623	NS
5-hydroxyhexanoate	Linear regression	ALT	0.00186824	0.00071788	2.60244	0.0111493	0.227798	NS
cysteine-glutathione disulfide	Linear regression	GGT	-0.00605438	0.00207158	-2.9226	0.0111334	0.227798	NS
palmitoyl dihydrosphingomyelin (d18:0/16:0)*	Linear regression	AST	0.00304566	0.00116872	2.60599	0.0110441	0.227798	NS
sphingomyelin (d18:1/19:0, d19:1/18:0)*	Linear regression	GGT	0.011312	0.00387605	2.91843	0.0112256	0.227798	NS
docosapentaenoate (n6 DPA; 22:5n6)	Linear regression	AST	0.00299884	0.00116404	2.57625	0.0119541	0.240624	NS
3,7-dimethylurate	Linear regression	GGT	0.00831819	0.00289917	2.86916	0.0123732	0.245107	NS
gamma-glutamylcitrulline*	Linear regression	AST	-0.00281338	0.00109671	-2.56529	0.012306	0.245107	NS
1,2-dilinoleoyl-GPC (18:2/18:2)	Linear regression	AST	-0.00285831	0.00111689	-2.55916	0.012507	0.245807	NS
1,5-anhydroglucitol (1,5-AG)	Linear regression	GGT	-0.0112883	0.00395589	-2.85353	0.0127607	0.248833	NS
cysteinylglycine	Linear regression	AST	-0.00287732	0.00113389	-2.53756	0.0132391	0.252251	NS
glycosyl ceramide (d18:2/24:1, d18:1/24:2)*	Linear regression	ALT	0.00181682	0.000714915	2.54131	0.0131093	0.252251	NS
N-acetylputrescine	Linear regression	ALT	0.00178605	0.000703582	2.53852	0.0132058	0.252251	NS
aconitate [cis or trans]	Linear regression	GGT	0.00898654	0.00317607	2.82945	0.0133812	0.253026	NS
1-myristoyl-2-palmitoyl-GPC (14:0/16:0)	Linear regression	GGT	0.00914947	0.00324551	2.81912	0.0136565	0.255739	NS
glycosyl ceramide (d18:2/24:1, d18:1/24:2)*	Linear regression	GGT	0.00972085	0.00345151	2.81641	0.0137296	0.255739	NS
1-arachidonoyl-GPC (20:4n6)*	Linear regression	ALT	-0.00175783	0.000705601	-2.49126	0.0149398	0.2714	NS
1-oleoyl-2-docosahexaenoyl-GPC (18:1/22:6)*	Linear regression	GGT	0.0079343	0.00285653	2.7776	0.0148191	0.2714	NS
3-hydroxyoleate*	Linear regression	ALT	0.00178004	0.000714997	2.48957	0.0150053	0.2714	NS
glycochenodeoxycholate glucuronide (1)	Linear regression	GGT	0.00970424	0.00349015	2.78047	0.0147358	0.2714	NS
indolelactate	Linear regression	AST	0.00251706	0.00101325	2.48414	0.0152181	0.27327	NS
1-(1-enyl-palmitoyl)-GPC (P-16:0)*	Linear regression	AST	-0.00277211	0.00111876	-2.47783	0.0154684	0.275779	NS
1,2-dilinoleoyl-GPC (18:2/18:2)	Linear regression	ALT	-0.00169603	0.000689584	-2.4595	0.0162175	0.286582	NS
1,2-dilinoleoyl-GPE (18:2/18:2)*	Linear regression	GGT	-0.00897432	0.00328853	-2.72898	0.0163039	0.286582	NS
1-stearoyl-2-arachidonoyl-GPC (18:0/20:4)	Linear regression	GGT	0.0112038	0.00416771	2.68824	0.0176585	0.306081	NS
2-hydroxybehenate	Linear regression	AST	0.00282766	0.00116539	2.42635	0.0176543	0.306081	NS
flavin adenine dinucleotide (FAD)	Linear regression	GGT	0.010544	0.00393536	2.67929	0.0179705	0.309307	NS
N6,N6,N6-trimethyllysine	Linear regression	GGT	-0.0136631	0.00510612	-2.67583	0.0180925	0.309307	NS
palmitoyl dihydrosphingomyelin (d18:0/16:0)*	Linear regression	ALT	0.00174472	0.00072371	2.4108	0.0183668	0.311861	NS
cysteinylglycine	Linear regression	ALT	-0.00168609	0.000700731	-2.40619	0.0185833	0.313405	NS
3-phenylpropionate (hydrocinnamate)	Linear regression	GGT	0.0088391	0.00333095	2.65363	0.0188946	0.316517	NS
sphingomyelin (d18:2/23:0, d18:1/23:1, d17:1/24:1)*	Linear regression	GGT	0.00764227	0.00289065	2.64379	0.0192611	0.320504	NS
1-(1-enyl-palmitoyl)-2-oleoyl-GPC (P-16:0/18:1)*	Linear regression	AST	-0.0022685	0.00096221	-2.35759	0.0210036	0.328282	NS
1-palmitoyl-2-docosahexaenoyl-GPC (16:0/22:6)	Linear regression	GGT	0.00936252	0.00357742	2.61711	0.0202898	0.328282	NS
1-stearoyl-2-oleoyl-GPC (18:0/18:1)	Linear regression	AST	0.00273601	0.00115484	2.36918	0.0204024	0.328282	NS
1,2-dipalmitoyl-GPI (16:0/16:0)*	Linear regression	GGT	0.0109531	0.00418279	2.61862	0.0202301	0.328282	NS
choline	Linear regression	GGT	-0.0122251	0.00468749	-2.60802	0.0206525	0.328282	NS
docosapentaenoate (n6 DPA; 22:5n6)	Linear regression	ALT	0.00171255	0.000720884	2.37562	0.0200746	0.328282	NS
glutarate (C5-DC)	Linear regression	AST	0.002728	0.00115749	2.35683	0.0210437	0.328282	NS
N-acetyl-aspartyl-glutamate (NAAG)	Linear regression	AST	-0.00254454	0.00107911	-2.35801	0.0209817	0.328282	NS
N-acetylmethionine	Linear regression	GGT	-0.0152555	0.00586136	-2.60272	0.0208667	0.328282	NS
N-palmitoylglycine	Linear regression	ALT	0.00166509	0.000703811	2.36582	0.0205747	0.328282	NS
urea	Linear regression	GGT	-0.00948087	0.00366406	-2.58754	0.0214922	0.333196	NS
stearoyl ethanolamide	Linear regression	AST	0.00264703	0.00112878	2.34505	0.021672	0.333909	NS
1-(1-enyl-palmitoyl)-2-palmitoyl-GPC (P-16:0/16:0)*	Linear regression	ALT	-0.00161401	0.000690041	-2.33901	0.0220005	0.336891	NS
ornithine	Linear regression	GGT	-0.00994622	0.00388571	-2.55969	0.0226867	0.345281	NS
alpha-hydroxyisocaproate	Linear regression	AST	0.00240381	0.00103715	2.31771	0.0231947	0.348428	NS
citrate	Linear regression	AST	0.00258333	0.00111452	2.31789	0.0231848	0.348428	NS
ursodeoxycholate sulfate (1)	Linear regression	ALT	0.0016224	0.00070062	2.31567	0.0233123	0.348428	NS
N-stearoyl-sphingosine (d18:1/18:0)*	Linear regression	ALT	0.0013945	0.000602958	2.31276	0.0234802	0.348849	NS
glycerophosphorylcholine (GPC)	Linear regression	ALT	-0.00163115	0.000706971	-2.30724	0.023803	0.349484	NS
N-acetyl-beta-alanine	Linear regression	AST	0.00254294	0.00110203	2.30751	0.0237869	0.349484	NS
indolelactate	Linear regression	ALT	0.00143637	0.000627269	2.28989	0.0248413	0.360487	NS
orotate	Linear regression	GGT	0.00761845	0.00302882	2.51532	0.0247236	0.360487	NS
1-(1-enyl-palmitoyl)-2-linoleoyl-GPC (P-16:0/18:2)*	Linear regression	ALT	-0.00134387	0.000589862	-2.27828	0.0255582	0.368747	NS
3-hydroxymyristate	Linear regression	AST	0.00264711	0.00116917	2.2641	0.0264584	0.373109	NS
cerotoylcarnitine (C26)*	Linear regression	GGT	0.0100955	0.00406267	2.48493	0.0262183	0.373109	NS
glycosyl-N-behenoyl-sphingadienine (d18:2/22:0)*	Linear regression	GGT	0.00852382	0.00343384	2.4823	0.0263519	0.373109	NS
lignoceroyl sphingomyelin (d18:1/24:0)	Linear regression	GGT	0.00804726	0.00324173	2.48239	0.0263471	0.373109	NS
retinal	Linear regression	GGT	0.0117252	0.00474854	2.46922	0.0270252	0.37896	NS
1-(1-enyl-palmitoyl)-2-linoleoyl-GPC (P-16:0/18:2)*	Linear regression	AST	-0.00215965	0.000959034	-2.2519	0.0272558	0.37999	NS
tryptophan	Linear regression	AST	0.00256924	0.00114205	2.24968	0.0274031	0.37999	NS
1-palmitoyl-2-arachidonoyl-GPE (16:0/20:4)*	Linear regression	GGT	0.0132784	0.00540924	2.45476	0.0277883	0.381097	NS
lactosyl-N-behenoyl-sphingosine (d18:1/22:0)*	Linear regression	GGT	0.00845113	0.00343911	2.45736	0.0276495	0.381097	NS
5-methylthioadenosine (MTA)	Linear regression	ALT	0.00145391	0.000652112	2.22954	0.0287716	0.384032	NS
docosatrienoate (22:3n3)	Linear regression	AST	0.00260803	0.00116896	2.23107	0.0286653	0.384032	NS
docosatrienoate (22:3n6)*	Linear regression	AST	0.00264062	0.00118326	2.23165	0.0286254	0.384032	NS
gamma-glutamylglutamine	Linear regression	GGT	-0.00643283	0.0026346	-2.44168	0.0284964	0.384032	NS
guaiacol sulfate	Linear regression	ALT	0.00161079	0.000720268	2.23637	0.0283005	0.384032	NS
1-palmitoyl-2-docosahexaenoyl-GPE (16:0/22:6)*	Linear regression	GGT	0.0137141	0.0056455	2.42921	0.0291874	0.385459	NS
2-hydroxyoctanoate	Linear regression	GGT	-0.0107055	0.00440409	-2.43082	0.0290972	0.385459	NS
ursodeoxycholate sulfate (1)	Linear regression	AST	0.00253506	0.00114131	2.22118	0.0293567	0.385654	NS
4-cholesten-3-one	Linear regression	AST	0.00234248	0.00105821	2.21362	0.0298948	0.389018	NS
gamma-glutamylcitrulline*	Linear regression	ALT	-0.00150966	0.000682114	-2.21321	0.0299244	0.389018	NS
5-methylthioadenosine (MTA)	Linear regression	AST	0.00234308	0.00106002	2.21041	0.0301261	0.38961	NS
1-arachidonoyl-GPC (20:4n6)*	Linear regression	AST	-0.00253756	0.0011563	-2.19456	0.0312912	0.390514	NS
1-palmitoyl-2-oleoyl-GPC (16:0/18:1)	Linear regression	ALT	0.00156613	0.000712184	2.19905	0.0309568	0.390514	NS
2-hydroxyglutarate	Linear regression	GGT	-0.00747678	0.00311708	-2.39865	0.030949	0.390514	NS
behenoyl sphingomyelin (d18:1/22:0)*	Linear regression	GGT	0.0101577	0.00421827	2.40802	0.0303983	0.390514	NS
dihomo-linolenate (20:3n3 or n6)	Linear regression	AST	0.00254987	0.00116113	2.19603	0.0311817	0.390514	NS
glycosyl ceramide (d18:1/20:0, d16:1/22:0)*	Linear regression	AST	0.00254257	0.00115758	2.19645	0.0311504	0.390514	NS
palmitoyl-palmitoyl-glycerol (16:0/16:0) [2]*	Linear regression	GGT	0.00847981	0.00353394	2.39953	0.0308966	0.390514	NS
2-hydroxydecanoate	Linear regression	GGT	-0.00778316	0.00326656	-2.38267	0.0319096	0.394289	NS
pro-hydroxy-pro	Linear regression	ALT	0.00126822	0.000579557	2.18825	0.0317652	0.394289	NS
1-oleoyl-2-docosahexaenoyl-GPE (18:1/22:6)*	Linear regression	AST	0.00259111	0.00118767	2.18168	0.0322666	0.394792	NS
1,2-dilinoleoyl-GPE (18:2/18:2)*	Linear regression	AST	-0.00259239	0.00118715	-2.18371	0.0321106	0.394792	NS
betaine	Linear regression	GGT	-0.0118576	0.00501027	-2.36666	0.0329009	0.396254	NS
flavin adenine dinucleotide (FAD)	Linear regression	ALT	0.00156341	0.000719821	2.17194	0.0330211	0.396254	NS
glycerophosphorylcholine (GPC)	Linear regression	AST	-0.00250543	0.0011529	-2.17315	0.0329265	0.396254	NS
heptanoate (7:0)	Linear regression	AST	0.00257321	0.00118278	2.17556	0.0327387	0.396254	NS
alpha-ketoglutarate	Linear regression	GGT	0.015359	0.00650659	2.36052	0.0332887	0.397553	NS
1-(1-enyl-stearoyl)-GPE (P-18:0)*	Linear regression	ALT	-0.00148836	0.00068831	-2.16234	0.0337804	0.401504	NS
2-hydroxybehenate	Linear regression	ALT	0.00155943	0.000722851	2.15733	0.0341828	0.404361	NS
ceramide (d18:1/20:0, d16:1/22:0, d20:1/18:0)*	Linear regression	GGT	0.010691	0.0045853	2.33158	0.0351756	0.410273	NS
cholesterol	Linear regression	AST	0.00249965	0.001165	2.14561	0.03514	0.410273	NS
sphingomyelin (d18:2/21:0, d16:2/23:0)*	Linear regression	GGT	0.00886409	0.00379653	2.33478	0.0349621	0.410273	NS
3-methyl catechol sulfate (1)	Linear regression	ALT	0.00157026	0.000735301	2.13554	0.0359816	0.417722	NS
1-linoleoyl-GPE (18:2)*	Linear regression	ALT	-0.00155804	0.000731306	-2.13048	0.0364104	0.41977	NS
4-hydroxyglutamate	Linear regression	ALT	0.00131146	0.000615854	2.1295	0.0364944	0.41977	NS
1-linoleoyl-GPE (18:2)*	Linear regression	AST	-0.00250551	0.00118884	-2.10752	0.0384146	0.429974	NS
deoxycarnitine	Linear regression	GGT	-0.0071784	0.00313259	-2.29152	0.0379553	0.429974	NS
guaiacol sulfate	Linear regression	AST	0.00247485	0.0011743	2.10752	0.0384152	0.429974	NS
N-linoleoyltaurine*	Linear regression	AST	0.0024246	0.0011489	2.11036	0.0381617	0.429974	NS
sulfate of piperine metabolite C16H19NO3 (2)*	Linear regression	GGT	-0.00811831	0.00354969	-2.28705	0.038278	0.429974	NS
uridine	Linear regression	ALT	0.00150955	0.00071569	2.10923	0.0382626	0.429974	NS
1,6-anhydroglucose	Linear regression	GGT	-0.00375348	0.00164462	-2.28228	0.0386256	0.4304	NS
1-stearoyl-2-linoleoyl-GPC (18:0/18:2)*	Linear regression	GGT	0.00787936	0.00345935	2.2777	0.0389612	0.43221	NS
heptanoate (7:0)	Linear regression	ALT	0.00153011	0.000729551	2.09733	0.0393343	0.433573	NS
N-acetylglucosamine/N-acetylgalactosamine	Linear regression	AST	0.00230917	0.0011033	2.09298	0.0397332	0.433573	NS
N-delta-acetylornithine	Linear regression	GGT	-0.00506456	0.00223327	-2.26777	0.0396996	0.433573	NS
uracil	Linear regression	GGT	0.0103451	0.004565	2.26617	0.0398197	0.433573	NS
uridine	Linear regression	AST	0.00243203	0.00116332	2.0906	0.0399526	0.433573	NS
1-palmitoyl-2-arachidonoyl-GPC (16:0/20:4n6)	Linear regression	GGT	0.010235	0.0045473	2.25079	0.0409928	0.439595	NS
dimethylglycine	Linear regression	GGT	-0.0115315	0.00512457	-2.25023	0.0410359	0.439595	NS
flavin adenine dinucleotide (FAD)	Linear regression	AST	0.00244002	0.00117229	2.08141	0.0408099	0.439595	NS
1-oleoyl-2-docosahexaenoyl-GPE (18:1/22:6)*	Linear regression	ALT	0.00152094	0.000733128	2.07459	0.0414554	0.440854	NS
N-trimethyl 5-aminovalerate	Linear regression	GGT	0.0103398	0.00460739	2.24418	0.0415067	0.440854	NS
4-methylcatechol sulfate	Linear regression	GGT	0.00958446	0.00429556	2.23125	0.0425297	0.448972	NS
argininate*	Linear regression	ALT	0.00139506	0.000677022	2.06059	0.0428106	0.448972	NS
taurochenodeoxycholate	Linear regression	GGT	0.00966119	0.00433361	2.22936	0.0426808	0.448972	NS
1-stearoyl-2-oleoyl-GPC (18:0/18:1)	Linear regression	ALT	0.00147418	0.000717012	2.05601	0.0432617	0.451804	NS
sphingomyelin (d17:1/14:0, d16:1/15:0)*	Linear regression	GGT	0.00708896	0.00319375	2.21964	0.0434685	0.452072	NS
1-myristoyl-2-arachidonoyl-GPC (14:0/20:4)*	Linear regression	GGT	0.00896715	0.00406092	2.20816	0.0444157	0.460006	NS
5alpha-pregnan-3beta,20alpha-diol monosulfate (2)	Linear regression	GGT	-0.00200497	0.000910933	-2.201	0.0450156	0.464293	NS
beta-alanine	Linear regression	GGT	-0.0115554	0.00530175	-2.17955	0.0468601	0.481329	NS
alpha-hydroxyisocaproate	Linear regression	ALT	0.00129457	0.000643721	2.01108	0.0479113	0.486125	NS
citrate	Linear regression	ALT	0.00139314	0.000691692	2.01411	0.0475849	0.486125	NS
gamma-glutamyltryptophan	Linear regression	ALT	0.00143426	0.000712749	2.01229	0.0477806	0.486125	NS
mead acid (20:3n9)	Linear regression	AST	0.00237471	0.00118384	2.00594	0.048469	0.487329	NS
N1-Methyl-2-pyridone-5-carboxamide	Linear regression	AST	0.00222379	0.00110743	2.00806	0.0482379	0.487329	NS
pro-hydroxy-pro	Linear regression	AST	0.00189557	0.000946183	2.00338	0.0487489	0.487329	NS
sphingomyelin (d18:1/24:1, d18:2/24:0)*	Linear regression	AST	0.00237214	0.0011844	2.00282	0.048811	0.487329	NS
1-palmitoyl-2-oleoyl-GPE (16:0/18:1)	Linear regression	GGT	0.0104978	0.00490548	2.14001	0.0504461	0.501647	NS
sulfate of piperine metabolite C16H19NO3 (3)*	Linear regression	GGT	-0.00775933	0.00363131	-2.13678	0.05075	0.502666	NS
1-palmitoyl-2-linoleoyl-GPC (16:0/18:2)	Linear regression	GGT	0.00838608	0.00393036	2.13367	0.0510446	0.503586	NS
2-hydroxynervonate*	Linear regression	GGT	0.0114777	0.00538598	2.13104	0.051295	0.504064	NS
deoxycarnitine	Linear regression	ALT	-0.00117744	0.000595527	-1.97714	0.0517009	0.504084	NS
palmitoyl ethanolamide	Linear regression	AST	0.00220914	0.00111694	1.97784	0.0516205	0.504084	NS
N-acetyl-beta-alanine	Linear regression	ALT	0.00135192	0.000684405	1.97533	0.051911	0.504163	NS
1-(1-enyl-oleoyl)-GPE (P-18:1)*	Linear regression	ALT	-0.00139351	0.000707361	-1.97002	0.0525286	0.504275	NS
alpha-hydroxyisovalerate	Linear regression	AST	0.00206063	0.0010453	1.97132	0.052376	0.504275	NS
methylsuccinate	Linear regression	GGT	0.00905437	0.00426878	2.12107	0.0522532	0.504275	NS
1,2-dipalmitoyl-GPC (16:0/16:0)	Linear regression	GGT	0.00804361	0.00381262	2.10973	0.053363	0.504523	NS
cysteinylglycine	Linear regression	GGT	-0.0100357	0.0047542	-2.11091	0.053247	0.504523	NS
N-(2-furoyl)glycine	Linear regression	GGT	-0.00209141	0.000989777	-2.11302	0.0530392	0.504523	NS
N-oleoyltaurine	Linear regression	ALT	0.00142465	0.000725138	1.96466	0.0531577	0.504523	NS
3-methylxanthine	Linear regression	GGT	0.00588352	0.00280407	2.09821	0.0545137	0.507709	NS
4-hydroxyglutamate	Linear regression	AST	0.00196683	0.00100501	1.95702	0.0540665	0.507709	NS
5-aminovalerate	Linear regression	GGT	-0.0105652	0.00502844	-2.1011	0.0542231	0.507709	NS
indoleacetate	Linear regression	ALT	0.00141932	0.000726442	1.9538	0.0544541	0.507709	NS
N-acetylglucosamine/N-acetylgalactosamine	Linear regression	ALT	0.00132857	0.000681597	1.9492	0.0550112	0.510438	NS
1-(1-enyl-palmitoyl)-2-palmitoyl-GPC (P-16:0/16:0)*	Linear regression	AST	-0.00219197	0.00113333	-1.9341	0.0568735	0.511972	NS
2-hydroxypalmitate	Linear regression	AST	0.00222138	0.0011483	1.9345	0.0568233	0.511972	NS
5-hydroxyhexanoate	Linear regression	AST	0.00229742	0.00118858	1.93291	0.0570225	0.511972	NS
6-oxopiperidine-2-carboxylate	Linear regression	AST	-0.00231778	0.00119592	-1.93807	0.0563783	0.511972	NS
cys-gly, oxidized	Linear regression	ALT	-0.00137098	0.000707015	-1.93911	0.0562491	0.511972	NS
gamma-glutamylphenylalanine	Linear regression	GGT	-0.0094621	0.004531	-2.0883	0.0555207	0.511972	NS
glycosyl-N-behenoyl-sphingadienine (d18:2/22:0)*	Linear regression	AST	0.00222667	0.00115009	1.93609	0.0566251	0.511972	NS
N-oleoylserine	Linear regression	AST	0.00229662	0.00118515	1.93783	0.0564087	0.511972	NS
N6-carboxymethyllysine	Linear regression	GGT	-0.00993251	0.00476441	-2.08473	0.0558883	0.511972	NS
16-hydroxypalmitate	Linear regression	GGT	0.00858556	0.00414963	2.06899	0.0575339	0.514712	NS
2-palmitoleoyl-GPC (16:1)*	Linear regression	GGT	0.00891562	0.00431726	2.06511	0.0579465	0.516552	NS
3-hydroxymyristate	Linear regression	ALT	0.00139661	0.000726137	1.92334	0.058233	0.517258	NS
1-(1-enyl-stearoyl)-GPE (P-18:0)*	Linear regression	AST	-0.00216033	0.00112528	-1.91982	0.0586843	0.519418	NS
mead acid (20:3n9)	Linear regression	ALT	0.00139877	0.000730317	1.9153	0.0592674	0.522725	NS
fumarate	Linear regression	GGT	-0.00790327	0.00385399	-2.05067	0.0595058	0.52298	NS
butyrylcarnitine (C4)	Linear regression	ALT	0.00130247	0.00068391	1.90444	0.0606877	0.531497	NS
1,2-dilinoleoyl-GPE (18:2/18:2)*	Linear regression	ALT	-0.00139862	0.000736073	-1.90011	0.0612622	0.532789	NS
5-(galactosylhydroxy)-L-lysine	Linear regression	AST	0.00205245	0.00107972	1.9009	0.0611577	0.532789	NS
1-oleoyl-GPE (18:1)	Linear regression	AST	-0.00224348	0.00118405	-1.89476	0.0619794	0.537155	NS
1-(1-enyl-stearoyl)-2-oleoyl-GPE (P-18:0/18:1)	Linear regression	ALT	-0.00128224	0.000679928	-1.88585	0.0631875	0.53828	NS
2-hydroxydecanoate	Linear regression	AST	-0.0022329	0.0011813	-1.89021	0.0625939	0.53828	NS
2-hydroxyoctanoate	Linear regression	AST	-0.00223945	0.00118725	-1.88626	0.0631318	0.53828	NS
octadecenedioylcarnitine (C18:1-DC)*	Linear regression	AST	0.00226703	0.00119843	1.89167	0.0623963	0.53828	NS
retinal	Linear regression	AST	0.00218108	0.0011554	1.88773	0.0629305	0.53828	NS
adrenate (22:4n6)	Linear regression	AST	0.00225657	0.00119774	1.88402	0.063438	0.538576	NS
carboxyethyl-GABA	Linear regression	ALT	-0.00138755	0.000737854	-1.88052	0.06392	0.540828	NS
docosatrienoate (22:3n6)*	Linear regression	ALT	0.00138	0.000735034	1.87746	0.064343	0.542568	NS
1-(1-enyl-palmitoyl)-2-linoleoyl-GPE (P-16:0/18:2)*	Linear regression	AST	-0.00204029	0.0010908	-1.87045	0.0653235	0.545309	NS
1-oleoyl-GPE (18:1)	Linear regression	ALT	-0.0013646	0.000729211	-1.87134	0.0651985	0.545309	NS
sphingomyelin (d18:1/25:0, d19:0/24:1, d20:1/23:0, d19:1/24:0)*	Linear regression	GGT	0.00589129	0.00294192	2.00253	0.0649874	0.545309	NS
2-hydroxydecanoate	Linear regression	ALT	-0.00135479	0.0007276	-1.86199	0.0665212	0.551618	NS
deoxycarnitine	Linear regression	AST	-0.00180739	0.000970225	-1.86286	0.0663974	0.551618	NS
1-stearoyl-2-docosahexaenoyl-GPE (18:0/22:6)*	Linear regression	GGT	0.0112769	0.00567721	1.98634	0.0669319	0.553185	NS
N-palmitoyl-sphingosine (d18:1/16:0)	Linear regression	GGT	0.00826995	0.00417109	1.98268	0.0673787	0.555041	NS
1-methylhistidine	Linear regression	GGT	-0.00918993	0.00464254	-1.97951	0.0677691	0.555549	NS
1-palmitoyl-2-arachidonoyl-GPC (16:0/20:4n6)	Linear regression	AST	0.00220644	0.00119105	1.85252	0.0678856	0.555549	NS
6-oxopiperidine-2-carboxylate	Linear regression	GGT	-0.00776211	0.0039287	-1.97575	0.0682335	0.555893	NS
octadecanedioylcarnitine (C18-DC)*	Linear regression	AST	0.0022086	0.00119437	1.84917	0.0683731	0.555893	NS
1-(1-enyl-palmitoyl)-2-linoleoyl-GPC (P-16:0/18:2)*	Linear regression	GGT	-0.00641089	0.00325294	-1.97079	0.0688496	0.557396	NS
hydantoin-5-propionic acid	Linear regression	GGT	-0.012867	0.00653294	-1.96956	0.0690046	0.557396	NS
1-palmitoyl-GPC (16:0)	Linear regression	ALT	-0.00134207	0.000730421	-1.83739	0.0701129	0.560903	NS
dihomo-linolenate (20:3n3 or n6)	Linear regression	ALT	0.0013257	0.00072125	1.83806	0.0700138	0.560903	NS
docosapentaenoate (n3 DPA; 22:5n3)	Linear regression	AST	0.00218728	0.00118991	1.83819	0.0699944	0.560903	NS
1-palmitoyl-GPA (16:0)	Linear regression	AST	0.00213167	0.00117096	1.82045	0.0726801	0.56164	NS
1-palmitoyl-GPE (16:0)	Linear regression	GGT	0.00831367	0.00426555	1.94903	0.0716184	0.56164	NS
2-hydroxypalmitate	Linear regression	ALT	0.00129516	0.000708605	1.82777	0.0715619	0.56164	NS
3-hydroxyisobutyrate	Linear regression	GGT	-0.0068611	0.00352724	-1.94518	0.0721187	0.56164	NS
4-cholesten-3-one	Linear regression	ALT	0.00120132	0.000657821	1.82621	0.0717984	0.56164	NS
acesulfame	Linear regression	GGT	0.00401179	0.0020533	1.95382	0.0709997	0.56164	NS
butyrylcarnitine (C4)	Linear regression	AST	0.00202757	0.00111331	1.82121	0.0725637	0.56164	NS
N-methylpipecolate	Linear regression	AST	0.00217806	0.00118888	1.83203	0.0709168	0.56164	NS
sphingomyelin (d18:1/20:0, d16:1/22:0)*	Linear regression	GGT	0.00849441	0.00436564	1.94574	0.0720446	0.56164	NS
stearoyl-arachidonoyl-glycerol (18:0/20:4) [2]*	Linear regression	GGT	0.00457456	0.00235507	1.94243	0.0724772	0.56164	NS
suberate (C8-DC)	Linear regression	GGT	-0.00990349	0.00509458	-1.94393	0.0722815	0.56164	NS
1-(1-enyl-stearoyl)-2-linoleoyl-GPE (P-18:0/18:2)*	Linear regression	AST	-0.00195545	0.0010769	-1.81581	0.0733968	0.564282	NS
1-palmitoyl-2-arachidonoyl-GPI (16:0/20:4)*	Linear regression	AST	0.00204076	0.00112535	1.81344	0.0737643	0.564282	NS
cys-gly, oxidized	Linear regression	AST	-0.0020901	0.00115209	-1.81418	0.0736489	0.564282	NS
phenylalanine	Linear regression	GGT	-0.00817155	0.00423077	-1.93146	0.0739264	0.564282	NS
2-hydroxyphenylacetate	Linear regression	GGT	0.00979957	0.0050819	1.92833	0.074345	0.565538	NS
5-oxoproline	Linear regression	ALT	-0.00128793	0.000712173	-1.80846	0.074544	0.565538	NS
1-(1-enyl-stearoyl)-2-linoleoyl-GPE (P-18:0/18:2)*	Linear regression	ALT	-0.00118794	0.000663229	-1.79114	0.0773055	0.566643	NS
1-stearoyl-GPC (18:0)	Linear regression	ALT	-0.00129462	0.000728558	-1.77696	0.0796289	0.566643	NS
13-HODE + 9-HODE	Linear regression	GGT	-0.00754774	0.0039938	-1.88986	0.079662	0.566643	NS
2-hydroxybutyrate/2-hydroxyisobutyrate	Linear regression	AST	0.00205526	0.00115543	1.77879	0.0793264	0.566643	NS
2-hydroxyglutarate	Linear regression	ALT	-0.00127644	0.000711488	-1.79404	0.0768371	0.566643	NS
2-methylserine	Linear regression	GGT	0.00669673	0.00354476	1.88919	0.0797578	0.566643	NS
2prime-O-methyluridine	Linear regression	ALT	0.00129333	0.000727586	1.77756	0.0795299	0.566643	NS
3-hydroxybutyrylcarnitine (1)	Linear regression	GGT	0.00410083	0.00216353	1.89543	0.0788711	0.566643	NS
3-hydroxybutyrylcarnitine (2)	Linear regression	AST	0.00214698	0.00119659	1.79425	0.0768024	0.566643	NS
4-cholesten-3-one	Linear regression	GGT	0.00942499	0.0049166	1.91697	0.0758801	0.566643	NS
5-aminovalerate	Linear regression	AST	-0.00210507	0.00116704	-1.80377	0.0752822	0.566643	NS
alliin	Linear regression	GGT	-0.00422686	0.00219701	-1.92391	0.0749386	0.566643	NS
alpha-hydroxyisovalerate	Linear regression	ALT	0.00115246	0.000646302	1.78317	0.0786051	0.566643	NS
butyrylcarnitine (C4)	Linear regression	GGT	0.0105327	0.00554603	1.89914	0.0783493	0.566643	NS
creatinine	Linear regression	GGT	-0.0056975	0.00301252	-1.89127	0.0794609	0.566643	NS
gamma-glutamyltryptophan	Linear regression	AST	0.00208575	0.00116417	1.79162	0.077227	0.566643	NS
lactosyl-N-nervonoyl-sphingosine (d18:1/24:1)*	Linear regression	GGT	0.00837439	0.00442557	1.89228	0.0793184	0.566643	NS
N-acetylalliin	Linear regression	GGT	-0.00513165	0.00271352	-1.89114	0.0794794	0.566643	NS
N-palmitoyl-sphinganine (d18:0/16:0)	Linear regression	GGT	0.00843839	0.00446256	1.89093	0.0795099	0.566643	NS
palmitoyl-arachidonoyl-glycerol (16:0/20:4) [2]*	Linear regression	ALT	0.00123699	0.000695418	1.77877	0.0793294	0.566643	NS
phenylalanine	Linear regression	AST	-0.00208328	0.00116395	-1.78983	0.0775169	0.566643	NS
S-allylcysteine	Linear regression	GGT	-0.00674578	0.0035582	-1.89584	0.0788141	0.566643	NS
theobromine	Linear regression	GGT	0.00581335	0.00307892	1.88812	0.0799112	0.566643	NS
1-methylurate	Linear regression	GGT	-0.0101283	0.00537183	-1.88545	0.0802937	0.567743	NS
glutarate (C5-DC)	Linear regression	ALT	0.00127985	0.000723425	1.76915	0.0809337	0.570651	NS
1-(1-enyl-oleoyl)-GPE (P-18:1)*	Linear regression	AST	-0.00204079	0.00115477	-1.76726	0.081252	0.571282	NS
2-piperidinone	Linear regression	AST	0.00210592	0.00119348	1.76452	0.0817162	0.571327	NS
glyco-beta-muricholate**	Linear regression	GGT	0.00842971	0.00449084	1.87709	0.0815021	0.571327	NS
gamma-glutamyl-epsilon-lysine	Linear regression	GGT	-0.00771852	0.00413026	-1.86878	0.0827203	0.576731	NS
sphingomyelin (d18:2/14:0, d18:1/14:1)*	Linear regression	AST	0.00184021	0.00104824	1.75552	0.0832531	0.577777	NS
urate	Linear regression	AST	0.00173691	0.000989659	1.75506	0.0833333	0.577777	NS
carboxyethyl-GABA	Linear regression	AST	-0.00210846	0.00120229	-1.7537	0.0835666	0.57779	NS
orotidine	Linear regression	GGT	0.00771752	0.00415068	1.85934	0.084123	0.58003	NS
N-trimethyl 5-aminovalerate	Linear regression	AST	0.00207297	0.00118534	1.74883	0.0844109	0.580412	NS
1-stearoyl-2-docosahexaenoyl-GPC (18:0/22:6)	Linear regression	AST	0.00206341	0.00118409	1.74261	0.0855009	0.584685	NS
citrulline	Linear regression	GGT	-0.00515321	0.00278438	-1.85076	0.0854163	0.584685	NS
1-(1-enyl-palmitoyl)-2-oleoyl-GPE (P-16:0/18:1)*	Linear regression	ALT	-0.00119626	0.000687771	-1.73932	0.0860805	0.585441	NS
4-hydroxy-2-oxoglutaric acid	Linear regression	GGT	0.00637964	0.00345269	1.84773	0.085877	0.585441	NS
1-palmitoyl-2-gamma-linolenoyl-GPC (16:0/18:3n6)*	Linear regression	GGT	0.00620124	0.00337598	1.83687	0.087548	0.58955	NS
docosatrienoate (22:3n3)	Linear regression	ALT	0.00125952	0.000728634	1.7286	0.0879949	0.58955	NS
hexadecanedioate (C16-DC)	Linear regression	GGT	0.00510813	0.00278707	1.8328	0.0881823	0.58955	NS
N-acetylglycine	Linear regression	ALT	-0.00119692	0.000692554	-1.72827	0.0880553	0.58955	NS
sebacate (C10-DC)	Linear regression	ALT	-0.00125111	0.000721722	-1.73351	0.0871143	0.58955	NS
sphingomyelin (d18:2/14:0, d18:1/14:1)*	Linear regression	GGT	0.00671691	0.00366683	1.8318	0.0883379	0.58955	NS
sulfate of piperine metabolite C18H21NO3 (3)*	Linear regression	GGT	-0.00640864	0.00349183	-1.83533	0.0877884	0.58955	NS
6-oxopiperidine-2-carboxylate	Linear regression	ALT	-0.0012736	0.000739843	-1.72145	0.0892912	0.591055	NS
7-alpha-hydroxy-3-oxo-4-cholestenoate (7-Hoca)	Linear regression	ALT	0.00116888	0.000679483	1.72025	0.0895107	0.591055	NS
caproate (6:0)	Linear regression	AST	0.00203989	0.00118474	1.72181	0.0892259	0.591055	NS
glycodeoxycholate sulfate	Linear regression	ALT	0.00125184	0.000726722	1.72258	0.0890861	0.591055	NS
1-linoleoylglycerol (18:2)	Linear regression	ALT	-0.00122074	0.00071274	-1.71275	0.0908907	0.59391	NS
EDTA	Linear regression	GGT	0.0052666	0.00289725	1.81779	0.0905544	0.59391	NS
glucuronide of C12H22O4 (1)*	Linear regression	GGT	-0.00948602	0.00521527	-1.81889	0.0903784	0.59391	NS
threonine	Linear regression	GGT	0.00554415	0.00305351	1.81567	0.0908949	0.59391	NS
N-stearoyltaurine	Linear regression	GGT	0.00940723	0.00521218	1.80486	0.0926448	0.603454	NS
quinate	Linear regression	GGT	-0.00862475	0.00478179	-1.80367	0.0928391	0.603454	NS
glycosyl ceramide (d18:1/20:0, d16:1/22:0)*	Linear regression	ALT	0.00122496	0.000721335	1.69818	0.0936184	0.606939	NS
1-(1-enyl-palmitoyl)-GPE (P-16:0)*	Linear regression	ALT	-0.00120742	0.00071456	-1.68973	0.0952322	0.608285	NS
1-methylnicotinamide	Linear regression	GGT	0.00569039	0.0031831	1.78769	0.0954854	0.608285	NS
1-stearoyl-2-arachidonoyl-GPC (18:0/20:4)	Linear regression	AST	0.00200479	0.0011842	1.69295	0.094615	0.608285	NS
androstenediol (3beta,17beta) monosulfate (1)	Linear regression	GGT	-0.00444129	0.0024768	-1.79316	0.0945719	0.608285	NS
isoleucylglycine	Linear regression	ALT	0.00101011	0.00059879	1.68691	0.0957757	0.608285	NS
linoleoylcholine*	Linear regression	ALT	-0.00124998	0.000740817	-1.6873	0.0957004	0.608285	NS
N1-Methyl-2-pyridone-5-carboxamide	Linear regression	ALT	0.00116136	0.000686756	1.69107	0.0949744	0.608285	NS
O-sulfo-L-tyrosine	Linear regression	GGT	0.00473933	0.00264822	1.78963	0.09516	0.608285	NS
cholesterol	Linear regression	ALT	0.00122076	0.000725186	1.68338	0.0964597	0.611075	NS
stearoyl ethanolamide	Linear regression	ALT	0.00118813	0.000706606	1.68146	0.0968341	0.611893	NS
1-(1-enyl-palmitoyl)-2-oleoyl-GPE (P-16:0/18:1)*	Linear regression	AST	-0.00187267	0.001119	-1.67352	0.098391	0.615455	NS
3-hydroxystachydrine*	Linear regression	GGT	0.00369125	0.00208205	1.7729	0.0979943	0.615455	NS
N-stearoyl-sphingosine (d18:1/18:0)*	Linear regression	GGT	0.009738	0.00549727	1.77142	0.0982469	0.615455	NS
octadecanedioylcarnitine (C18-DC)*	Linear regression	ALT	0.00123432	0.000738092	1.67231	0.0986306	0.615455	NS
palmitoyl-arachidonoyl-glycerol (16:0/20:4) [2]*	Linear regression	AST	0.00189722	0.0011324	1.6754	0.0980213	0.615455	NS
gamma-glutamylphenylalanine	Linear regression	AST	-0.00181229	0.00108493	-1.67042	0.0990047	0.616249	NS
3-acetylphenol sulfate	Linear regression	GGT	0.00698	0.00396554	1.76016	0.1002	0.62214	NS
1-linoleoylglycerol (18:2)	Linear regression	AST	-0.00192159	0.00115934	-1.65748	0.101599	0.624492	NS
3-hydroxystearate	Linear regression	AST	0.00197111	0.00119003	1.65634	0.10183	0.624492	NS
acisoga	Linear regression	AST	0.00176315	0.0010641	1.65695	0.101708	0.624492	NS
benzoate	Linear regression	GGT	0.0094617	0.00539114	1.75504	0.1011	0.624492	NS
glucuronate	Linear regression	GGT	-0.00818378	0.00467137	-1.7519	0.101655	0.624492	NS
1-(1-enyl-stearoyl)-2-oleoyl-GPE (P-18:0/18:1)	Linear regression	AST	-0.00182014	0.00111083	-1.63854	0.105497	0.629011	NS
1-linolenoyl-GPC (18:3)*	Linear regression	ALT	-0.00116091	0.00070868	-1.63813	0.105583	0.629011	NS
1-methyl-4-imidazoleacetate	Linear regression	GGT	-0.00613496	0.00352641	-1.73972	0.103836	0.629011	NS
2-hydroxyhippurate (salicylurate)	Linear regression	GGT	0.00174671	0.00100695	1.73466	0.104753	0.629011	NS
2-oxindole-3-acetate	Linear regression	ALT	-0.00112242	0.000681756	-1.64637	0.103872	0.629011	NS
5-oxoproline	Linear regression	AST	-0.00190312	0.00116138	-1.63867	0.105471	0.629011	NS
adipoylcarnitine (C6-DC)	Linear regression	AST	0.00196647	0.00119888	1.64026	0.105139	0.629011	NS
methylmalonate (MMA)	Linear regression	ALT	-0.00121454	0.000741172	-1.63867	0.10547	0.629011	NS
N-acetylglutamate	Linear regression	AST	-0.00194668	0.00118507	-1.64267	0.104638	0.629011	NS
N-trimethyl 5-aminovalerate	Linear regression	ALT	0.00120183	0.000731275	1.64347	0.104471	0.629011	NS
pyroglutamine*	Linear regression	GGT	-0.00441093	0.00254957	-1.73007	0.105591	0.629011	NS
tetradecanedioate (C14-DC)	Linear regression	GGT	0.00398617	0.00229897	1.7339	0.104891	0.629011	NS
N-linoleoyltaurine*	Linear regression	ALT	0.0011677	0.000715265	1.63254	0.106757	0.632934	NS
N-methylhydroxyproline**	Linear regression	AST	0.00191941	0.00117571	1.63256	0.106753	0.632934	NS
4-allylphenol sulfate	Linear regression	AST	0.0019122	0.00117321	1.62989	0.107318	0.634448	NS
palmitoyl-oleoyl-glycerol (16:0/18:1) [2]*	Linear regression	GGT	0.00699965	0.00407046	1.71962	0.107521	0.634448	NS
glycocholenate sulfate*	Linear regression	AST	0.00189616	0.00116644	1.62559	0.108231	0.637133	NS
diacylglycerol (14:0/18:1, 16:0/16:1) [1]*	Linear regression	GGT	0.00634528	0.00370775	1.71136	0.10907	0.637561	NS
octadecenedioylcarnitine (C18:1-DC)*	Linear regression	ALT	0.00120491	0.000742117	1.62362	0.108653	0.637561	NS
xanthine	Linear regression	GGT	0.0124303	0.00726258	1.71155	0.109033	0.637561	NS
asparagine	Linear regression	ALT	-0.0011624	0.000718026	-1.61888	0.10967	0.638081	NS
stearoyl-arachidonoyl-glycerol (18:0/20:4) [1]*	Linear regression	GGT	0.00382164	0.00223599	1.70915	0.109487	0.638081	NS
oleoylcholine	Linear regression	ALT	-0.00119829	0.000742107	-1.61472	0.110572	0.641829	NS
1-(1-enyl-palmitoyl)-2-linoleoyl-GPE (P-16:0/18:2)*	Linear regression	ALT	-0.00108944	0.00067527	-1.61334	0.11087	0.64207	NS
1-palmitoleoyl-GPC (16:1)*	Linear regression	GGT	0.00869451	0.00512136	1.69769	0.111673	0.643729	NS
N-palmitoyl-heptadecasphingosine (d17:1/16:0)*	Linear regression	GGT	0.00589498	0.00347183	1.69794	0.111625	0.643729	NS
1-linoleoylglycerol (18:2)	Linear regression	GGT	-0.00574723	0.00340274	-1.689	0.113357	0.644506	NS
arachidoylcarnitine (C20)*	Linear regression	ALT	-0.00113144	0.000705935	-1.60276	0.113192	0.644506	NS
glycosyl ceramide (d18:1/23:1, d17:1/24:1)*	Linear regression	AST	0.00191166	0.00119279	1.60267	0.113211	0.644506	NS
spermidine	Linear regression	GGT	0.00397223	0.00234758	1.69206	0.112763	0.644506	NS
sphingomyelin (d18:1/20:2, d18:2/20:1, d16:1/22:2)*	Linear regression	AST	0.00182377	0.00113517	1.6066	0.112344	0.644506	NS
thioproline	Linear regression	ALT	0.00111332	0.000694794	1.60237	0.113278	0.644506	NS
1-palmitoyl-2-arachidonoyl-GPI (16:0/20:4)*	Linear regression	ALT	0.00111371	0.000695913	1.60035	0.113725	0.645129	NS
pyroglutamine*	Linear regression	AST	-0.00165743	0.00103919	-1.59492	0.114936	0.649202	NS
sphingomyelin (d18:1/24:1, d18:2/24:0)*	Linear regression	ALT	0.00117359	0.000735887	1.5948	0.114963	0.649202	NS
2-oxoarginine*	Linear regression	ALT	0.00108743	0.000682679	1.59289	0.115392	0.650154	NS
1-linolenoyl-GPC (18:3)*	Linear regression	AST	-0.00182227	0.00115273	-1.58083	0.118124	0.657974	NS
1-palmitoyl-2-linoleoyl-GPI (16:0/18:2)	Linear regression	AST	0.00175276	0.0011115	1.57693	0.119021	0.657974	NS
2-hydroxyglutarate	Linear regression	AST	-0.00184014	0.00116118	-1.58471	0.117239	0.657974	NS
5-acetylamino-6-formylamino-3-methyluracil	Linear regression	GGT	0.00470638	0.00283529	1.65993	0.119152	0.657974	NS
cys-gly, oxidized	Linear regression	GGT	-0.0070344	0.00422557	-1.66472	0.11818	0.657974	NS
mannose	Linear regression	GGT	0.00429385	0.00257825	1.66541	0.11804	0.657974	NS
N-stearoyltaurine	Linear regression	AST	0.00184581	0.00117047	1.57698	0.11901	0.657974	NS
piperine	Linear regression	GGT	-0.00583233	0.00349662	-1.66799	0.11752	0.657974	NS
sulfate of piperine metabolite C18H21NO3 (1)*	Linear regression	GGT	-0.00590791	0.00355393	-1.66236	0.118658	0.657974	NS
sphingomyelin (d18:2/14:0, d18:1/14:1)*	Linear regression	ALT	0.00101956	0.000647721	1.57408	0.119679	0.659423	NS
linoleoylcholine*	Linear regression	AST	-0.00189394	0.00120654	-1.56972	0.120689	0.663522	NS
1-methylxanthine	Linear regression	GGT	-0.00725716	0.00442393	-1.64043	0.123182	0.664067	NS
1-palmitoyl-2-arachidonoyl-GPC (16:0/20:4n6)	Linear regression	ALT	0.00115177	0.000737805	1.56107	0.122717	0.664067	NS
2-hydroxypalmitate	Linear regression	GGT	0.00608894	0.00370968	1.64136	0.122987	0.664067	NS
docosadioate (C22-DC)	Linear regression	AST	-0.00187663	0.00119755	-1.56705	0.121312	0.664067	NS
gamma-glutamylmethionine	Linear regression	GGT	-0.00630901	0.00384588	-1.64046	0.123176	0.664067	NS
glucuronide of C10H18O2 (8)*	Linear regression	GGT	0.00250893	0.00152186	1.64859	0.121482	0.664067	NS
isoleucine	Linear regression	GGT	-0.00791145	0.00481837	-1.64194	0.122867	0.664067	NS
palmitoylcholine	Linear regression	ALT	-0.0011634	0.000743437	-1.5649	0.121817	0.664067	NS
phenol sulfate	Linear regression	GGT	0.00826509	0.00503072	1.64292	0.122661	0.664067	NS
diacylglycerol (14:0/18:1, 16:0/16:1) [2]*	Linear regression	GGT	0.00509687	0.00311237	1.63762	0.123774	0.664385	NS
glucuronide of piperine metabolite C17H21NO3 (4)*	Linear regression	GGT	-0.0031286	0.00190975	-1.63822	0.123646	0.664385	NS
2-hydroxyacetaminophen sulfate*	Linear regression	ALT	0.00115043	0.000740116	1.55439	0.124302	0.665788	NS
asparagine	Linear regression	AST	-0.00181244	0.00116815	-1.55155	0.12498	0.666562	NS
N4-acetylcytidine	Linear regression	GGT	0.00555465	0.00340342	1.63208	0.124944	0.666562	NS
alpha-hydroxycaproate	Linear regression	GGT	0.00638124	0.00392106	1.62743	0.125935	0.667377	NS
glycocholenate sulfate*	Linear regression	ALT	0.00111343	0.000719101	1.54836	0.125746	0.667377	NS
S-1-pyrroline-5-carboxylate	Linear regression	GGT	-0.0062538	0.0038375	-1.62966	0.12546	0.667377	NS
1-stearoyl-2-docosahexaenoyl-GPC (18:0/22:6)	Linear regression	ALT	0.00112697	0.00073196	1.53966	0.127851	0.667541	NS
5-(galactosylhydroxy)-L-lysine	Linear regression	ALT	0.00103075	0.000669919	1.53862	0.128106	0.667541	NS
citrulline	Linear regression	AST	-0.00185413	0.00120058	-1.54436	0.12671	0.667541	NS
docosapentaenoate (n3 DPA; 22:5n3)	Linear regression	ALT	0.00113686	0.000737128	1.54229	0.127213	0.667541	NS
glycosyl ceramide (d18:1/23:1, d17:1/24:1)*	Linear regression	GGT	0.00657673	0.00406047	1.6197	0.127597	0.667541	NS
N6-acetyllysine	Linear regression	GGT	-0.00760406	0.00469404	-1.61994	0.127545	0.667541	NS
retinal	Linear regression	ALT	0.0011058	0.000716577	1.54317	0.127	0.667541	NS
stearoylcarnitine (C18)	Linear regression	ALT	-0.00109826	0.000712957	-1.54043	0.127665	0.667541	NS
1-oleoyl-2-docosahexaenoyl-GPE (18:1/22:6)*	Linear regression	GGT	0.00823471	0.00510434	1.61328	0.128991	0.670095	NS
bilirubin (E,E)*	Linear regression	AST	0.00177592	0.00115739	1.53443	0.129133	0.670095	NS
citrulline	Linear regression	ALT	-0.00112956	0.000739217	-1.52805	0.130708	0.671799	NS
ethylmalonate	Linear regression	GGT	0.00796273	0.00495232	1.60788	0.130173	0.671799	NS
gamma-glutamylthreonine	Linear regression	GGT	0.00256103	0.00159142	1.60927	0.129866	0.671799	NS
N-acetylglycine	Linear regression	AST	-0.00172543	0.00112991	-1.52704	0.130956	0.671799	NS
palmitoylcarnitine (C16)	Linear regression	GGT	0.00771699	0.00481174	1.60378	0.131076	0.671799	NS
sebacate (C10-DC)	Linear regression	AST	-0.00180115	0.00117758	-1.52953	0.130339	0.671799	NS
1-(1-enyl-palmitoyl)-GPE (P-16:0)*	Linear regression	AST	-0.00176477	0.00116512	-1.51467	0.134058	0.673025	NS
1-palmitoyl-2-alpha-linolenoyl-GPC (16:0/18:3n3)*	Linear regression	AST	0.00176113	0.00116303	1.51426	0.134162	0.673025	NS
1-palmitoyl-2-linoleoyl-GPI (16:0/18:2)	Linear regression	ALT	0.00104018	0.000684947	1.51863	0.13306	0.673025	NS
1,6-anhydroglucose	Linear regression	ALT	-0.00110638	0.000730391	-1.51477	0.134033	0.673025	NS
2-oxindole-3-acetate	Linear regression	AST	-0.00169219	0.00111039	-1.52396	0.131726	0.673025	NS
3-hydroxybutyrylcarnitine (2)	Linear regression	GGT	0.00797085	0.00498353	1.59944	0.13204	0.673025	NS
alpha-hydroxycaproate	Linear regression	AST	0.00181764	0.00119993	1.51479	0.13403	0.673025	NS
arachidate (20:0)	Linear regression	ALT	-0.00110807	0.000731017	-1.5158	0.133774	0.673025	NS
gamma-glutamyl-2-aminobutyrate	Linear regression	GGT	-0.00584212	0.00367557	-1.58945	0.134281	0.673025	NS
N-oleoylserine	Linear regression	ALT	0.00111649	0.000736319	1.51631	0.133645	0.673025	NS
palmitoyl-arachidonoyl-glycerol (16:0/20:4) [2]*	Linear regression	GGT	0.00693043	0.00434945	1.5934	0.13339	0.673025	NS
1-oleoyl-GPG (18:1)*	Linear regression	ALT	0.00111918	0.00074047	1.51145	0.134876	0.673509	NS
N-behenoyl-sphingadienine (d18:2/22:0)*	Linear regression	ALT	-0.00102457	0.000677943	-1.51129	0.134918	0.673509	NS
sulfate of piperine metabolite C16H19NO3 (3)*	Linear regression	AST	-0.00169259	0.00112239	-1.50802	0.135749	0.676307	NS
1-linoleoyl-2-linolenoyl-GPC (18:2/18:3)*	Linear regression	ALT	-0.00105463	0.000710567	-1.48421	0.141943	0.677286	NS
1-linoleoyl-2-linolenoyl-GPC (18:2/18:3)*	Linear regression	AST	-0.00171465	0.0011544	-1.48532	0.141651	0.677286	NS
1-palmitoyl-2-alpha-linolenoyl-GPC (16:0/18:3n3)*	Linear regression	ALT	0.00107498	0.000716043	1.50128	0.137483	0.677286	NS
1-palmitoyl-2-stearoyl-GPC (16:0/18:0)	Linear regression	ALT	-0.00109986	0.000738956	-1.4884	0.140839	0.677286	NS
1-palmitoyl-GPC (16:0)	Linear regression	AST	-0.001775	0.00119565	-1.48454	0.141855	0.677286	NS
1-ribosyl-imidazoleacetate*	Linear regression	GGT	0.00426577	0.00273598	1.55914	0.141278	0.677286	NS
1-stearoyl-2-oleoyl-GPE (18:0/18:1)	Linear regression	GGT	0.0056069	0.00354684	1.58082	0.136243	0.677286	NS
1-stearoyl-GPC (18:0)	Linear regression	GGT	0.00572652	0.00367867	1.55668	0.141858	0.677286	NS
3-(N-acetyl-L-cystein-S-yl) acetaminophen	Linear regression	ALT	0.0010988	0.000741293	1.48228	0.142456	0.677286	NS
4-acetamidophenylglucuronide	Linear regression	ALT	0.0010988	0.000741294	1.48227	0.142458	0.677286	NS
4-acetaminophen sulfate	Linear regression	ALT	0.0011074	0.000741144	1.49417	0.139327	0.677286	NS
5-aminovalerate	Linear regression	ALT	-0.00108301	0.00072301	-1.49792	0.138351	0.677286	NS
aspartate	Linear regression	GGT	-0.0040299	0.00256929	-1.56849	0.139086	0.677286	NS
chiro-inositol	Linear regression	GGT	0.00365079	0.00231724	1.57549	0.137464	0.677286	NS
choline phosphate	Linear regression	ALT	-0.00109477	0.000732517	-1.49454	0.139231	0.677286	NS
docosahexaenoate (DHA; 22:6n3)	Linear regression	AST	0.00176566	0.00118879	1.48526	0.141667	0.677286	NS
gamma-glutamylalanine	Linear regression	AST	-0.00180694	0.00120792	-1.49592	0.138871	0.677286	NS
glycosyl-N-behenoyl-sphingadienine (d18:2/22:0)*	Linear regression	ALT	0.00106455	0.000714882	1.48913	0.140647	0.677286	NS
hydantoin-5-propionic acid	Linear regression	ALT	-0.00101919	0.000681088	-1.49641	0.138743	0.677286	NS
oleoylcholine	Linear regression	AST	-0.00180149	0.00120867	-1.49047	0.140295	0.677286	NS
p-cresol-glucuronide*	Linear regression	GGT	0.00876713	0.00556586	1.57516	0.137541	0.677286	NS
palmitoyl-arachidonoyl-glycerol (16:0/20:4) [1]*	Linear regression	AST	0.00169609	0.00113134	1.49919	0.138021	0.677286	NS
sulfate of piperine metabolite C16H19NO3 (3)*	Linear regression	ALT	-0.00103094	0.000691068	-1.49181	0.139943	0.677286	NS
trans-4-hydroxyproline	Linear regression	ALT	0.00108433	0.000725221	1.49517	0.139066	0.677286	NS
fumarate	Linear regression	ALT	-0.00106198	0.000719002	-1.47701	0.143859	0.682648	NS
4-imidazoleacetate	Linear regression	AST	0.00161637	0.00109863	1.47126	0.145404	0.685953	NS
glycodeoxycholate	Linear regression	GGT	0.00799133	0.00518591	1.54097	0.145619	0.685953	NS
heptenedioate (C7:1-DC)*	Linear regression	ALT	-0.0010796	0.000734255	-1.47033	0.145655	0.685953	NS
N-acetylglucosamine/N-acetylgalactosamine	Linear regression	GGT	0.00662137	0.00429076	1.54317	0.145087	0.685953	NS
1-linoleoyl-2-arachidonoyl-GPC (18:2/20:4n6)*	Linear regression	ALT	-0.00100967	0.000689524	-1.46431	0.147289	0.689745	NS
docosadioate (C22-DC)	Linear regression	ALT	-0.00108189	0.000738595	-1.4648	0.147155	0.689745	NS
trans-4-hydroxyproline	Linear regression	AST	0.00172754	0.0011789	1.46538	0.146998	0.689745	NS
2-hydroxybutyrate/2-hydroxyisobutyrate	Linear regression	ALT	0.00104731	0.000715888	1.46295	0.14766	0.690186	NS
3-methylhistidine	Linear regression	GGT	-0.00690256	0.00450949	-1.53067	0.148129	0.691085	NS
homoarginine	Linear regression	AST	-0.0014308	0.000981021	-1.45848	0.148885	0.693314	NS
palmitoylcholine	Linear regression	AST	-0.0017612	0.00121042	-1.45503	0.149833	0.695136	NS
sarcosine	Linear regression	GGT	0.00341191	0.00223852	1.52418	0.14973	0.695136	NS
glycochenodeoxycholate glucuronide (1)	Linear regression	ALT	0.000998196	0.000686554	1.45392	0.15014	0.695269	NS
1-(1-enyl-palmitoyl)-2-oleoyl-GPC (P-16:0/18:1)*	Linear regression	GGT	-0.00455376	0.00300744	-1.51417	0.15223	0.699824	NS
1-palmitoyl-GPA (16:0)	Linear regression	ALT	0.00105044	0.000726441	1.446	0.152342	0.699824	NS
dehydroisoandrosterone sulfate (DHEA-S)	Linear regression	GGT	-0.00477229	0.00315294	-1.5136	0.152372	0.699824	NS
guanidinoacetate	Linear regression	AST	-0.00144782	0.00100068	-1.44684	0.152109	0.699824	NS
methylmalonate (MMA)	Linear regression	GGT	-0.00681445	0.00450633	-1.5122	0.152726	0.699824	NS
palmitoylcarnitine (C16)	Linear regression	AST	0.0017417	0.00120588	1.44435	0.152806	0.699824	NS
4-guanidinobutanoate	Linear regression	GGT	-0.00895791	0.00593111	-1.51032	0.153198	0.699825	NS
taurodeoxycholate	Linear regression	ALT	0.00104417	0.000723939	1.44235	0.153367	0.699825	NS
N-oleoyltaurine	Linear regression	GGT	0.00709632	0.00470672	1.5077	0.153862	0.700803	NS
1-methylhistidine	Linear regression	AST	-0.00146586	0.00103478	-1.41659	0.160743	0.703137	NS
1-oleoyl-2-arachidonoyl-GPE (18:1/20:4)*	Linear regression	GGT	0.00641717	0.00431436	1.4874	0.159083	0.703137	NS
1-palmitoleoyl-2-linoleoyl-GPC (16:1/18:2)*	Linear regression	GGT	0.00662668	0.0044707	1.48225	0.160432	0.703137	NS
1-stearoyl-2-oleoyl-GPI (18:0/18:1)*	Linear regression	GGT	0.00597544	0.00402484	1.48464	0.159803	0.703137	NS
1-stearoyl-GPE (18:0)	Linear regression	GGT	0.00619974	0.00414534	1.49559	0.156958	0.703137	NS
2-aminoheptanoate	Linear regression	GGT	-0.00550886	0.00370583	-1.48654	0.159309	0.703137	NS
2-piperidinone	Linear regression	ALT	0.00104972	0.000739839	1.41885	0.160085	0.703137	NS
2prime-deoxyuridine	Linear regression	AST	-0.00168267	0.00118387	-1.42133	0.159365	0.703137	NS
3-hydroxylaurate	Linear regression	AST	0.00167785	0.00118429	1.41676	0.160693	0.703137	NS
3-methyl-2-oxovalerate	Linear regression	ALT	0.001028	0.000720531	1.42673	0.157807	0.703137	NS
arachidonoylcholine	Linear regression	ALT	-0.00106627	0.000745563	-1.43015	0.156826	0.703137	NS
betonicine	Linear regression	GGT	0.0135357	0.00914178	1.48064	0.160854	0.703137	NS
docosahexaenoate (DHA; 22:6n3)	Linear regression	GGT	0.00546578	0.00366152	1.49276	0.157689	0.703137	NS
ethylmalonate	Linear regression	AST	0.00168091	0.00117958	1.42501	0.158303	0.703137	NS
homostachydrine*	Linear regression	AST	0.00173594	0.00121058	1.43397	0.155737	0.703137	NS
hydantoin-5-propionic acid	Linear regression	AST	-0.00157916	0.00110802	-1.4252	0.158247	0.703137	NS
hypotaurine	Linear regression	AST	-0.00170116	0.00119111	-1.42822	0.157381	0.703137	NS
methyl glucopyranoside (alpha + beta)	Linear regression	AST	0.0016313	0.00114779	1.42126	0.159386	0.703137	NS
N-methylhydroxyproline**	Linear regression	ALT	0.00103167	0.000726715	1.41963	0.159859	0.703137	NS
palmitoyl ethanolamide	Linear regression	ALT	0.000997615	0.000695726	1.43392	0.155751	0.703137	NS
salicyluric glucuronide*	Linear regression	GGT	0.00211901	0.00142241	1.48973	0.158478	0.703137	NS
thioproline	Linear regression	GGT	0.004394	0.00292352	1.50298	0.155063	0.703137	NS
tyrosine	Linear regression	ALT	0.00097583	0.000680488	1.43401	0.155725	0.703137	NS
stearoylcholine*	Linear regression	ALT	-0.00105639	0.000746551	-1.41502	0.161201	0.703423	NS
1-palmitoyl-2-oleoyl-GPE (16:0/18:1)	Linear regression	AST	0.0015731	0.00111553	1.41018	0.16262	0.708193	NS
2prime-deoxyuridine	Linear regression	ALT	-0.00102653	0.000728863	-1.4084	0.163146	0.708193	NS
ethylmalonate	Linear regression	ALT	0.0010232	0.000726268	1.40885	0.163012	0.708193	NS
taurocholenate sulfate	Linear regression	GGT	0.00450323	0.00306173	1.47081	0.163459	0.708323	NS
7-alpha-hydroxy-3-oxo-4-cholestenoate (7-Hoca)	Linear regression	AST	0.00155923	0.001111	1.40346	0.164608	0.711769	NS
homoarginine	Linear regression	ALT	-0.000847892	0.00060446	-1.40273	0.164825	0.711769	NS
1,6-anhydroglucose	Linear regression	AST	-0.00166618	0.00118918	-1.40111	0.165306	0.712613	NS
alpha-tocopherol	Linear regression	GGT	0.00674254	0.00461181	1.46202	0.16582	0.712831	NS
hypotaurine	Linear regression	ALT	-0.00102624	0.00073354	-1.39903	0.165927	0.712831	NS
21-hydroxypregnenolone monosulfate (1)	Linear regression	ALT	-0.000992116	0.000711826	-1.39376	0.167506	0.717144	NS
octadecenedioylcarnitine (C18:1-DC)*	Linear regression	GGT	0.00742479	0.00510218	1.45522	0.167663	0.717144	NS
suberate (C8-DC)	Linear regression	AST	-0.00169397	0.00121623	-1.39281	0.167793	0.717144	NS
4-imidazoleacetate	Linear regression	ALT	0.000941947	0.000677235	1.39087	0.168377	0.717563	NS
5alpha-androstan-3alpha,17beta-diol monosulfate (2)	Linear regression	GGT	-0.00305949	0.00210735	-1.45182	0.168591	0.717563	NS
choline phosphate	Linear regression	AST	-0.00165702	0.00119242	-1.38963	0.168754	0.717563	NS
4-hydroxyphenylpyruvate	Linear regression	AST	-0.00156044	0.0011238	-1.38854	0.169083	0.717742	NS
N-palmitoylglycine	Linear regression	GGT	0.00636761	0.00439996	1.4472	0.169861	0.719818	NS
1-methylnicotinamide	Linear regression	AST	0.00163198	0.0011814	1.38139	0.171261	0.723422	NS
gamma-glutamylphenylalanine	Linear regression	ALT	-0.000927692	0.000671612	-1.38129	0.171291	0.723422	NS
adenosine 5prime-diphosphoribose (ADP-ribose)	Linear regression	ALT	-0.00102459	0.000743487	-1.37808	0.172275	0.726348	NS
1-stearoyl-2-arachidonoyl-GPE (18:0/20:4)	Linear regression	GGT	0.00777593	0.00541984	1.43472	0.173328	0.729558	NS
2-oxoarginine*	Linear regression	GGT	-0.00447154	0.00313459	-1.42652	0.175638	0.734134	NS
5alpha-androstan-3alpha,17beta-diol monosulfate (2)	Linear regression	AST	-0.00150063	0.00109821	-1.36643	0.175886	0.734134	NS
oleoyl ethanolamide	Linear regression	AST	0.00156446	0.00114409	1.36743	0.175576	0.734134	NS
palmitate (16:0)	Linear regression	AST	0.0016275	0.00118903	1.36876	0.175159	0.734134	NS
suberate (C8-DC)	Linear regression	ALT	-0.00102474	0.000748938	-1.36825	0.175318	0.734134	NS
pyroglutamine*	Linear regression	ALT	-0.00087626	0.000642479	-1.36387	0.176687	0.736245	NS
1-lignoceroyl-GPC (24:0)	Linear regression	ALT	-0.000966217	0.000713446	-1.3543	0.179708	0.736537	NS
1-methyl-4-imidazoleacetate	Linear regression	ALT	-0.000989683	0.000730533	-1.35474	0.179567	0.736537	NS
1-myristoyl-2-palmitoyl-GPC (14:0/16:0)	Linear regression	AST	0.00161258	0.00118983	1.3553	0.179389	0.736537	NS
adenosine 5prime-diphosphate (ADP)	Linear regression	ALT	-0.00100213	0.000737678	-1.3585	0.178379	0.736537	NS
adrenate (22:4n6)	Linear regression	ALT	0.00101201	0.000745371	1.35772	0.178623	0.736537	NS
argininate*	Linear regression	AST	0.00151879	0.00111695	1.35977	0.177976	0.736537	NS
docosapentaenoate (n6 DPA; 22:5n6)	Linear regression	GGT	0.0059929	0.00423731	1.41431	0.179123	0.736537	NS
ferulic acid 4-sulfate	Linear regression	GGT	-0.00133435	0.000942052	-1.41643	0.178515	0.736537	NS
methylmalonate (MMA)	Linear regression	AST	-0.00164407	0.00121072	-1.35793	0.178557	0.736537	NS
retinol (Vitamin A)	Linear regression	GGT	0.00851954	0.00600634	1.41842	0.177943	0.736537	NS
betonicine	Linear regression	AST	0.00162042	0.00119793	1.35269	0.180219	0.737422	NS
2-aminoadipate	Linear regression	GGT	-0.00863185	0.0061361	-1.40673	0.181316	0.739486	NS
azelate (C9-DC)	Linear regression	GGT	-0.00758834	0.00539191	-1.40736	0.181135	0.739486	NS
delta-CEHC*	Linear regression	GGT	0.00755816	0.00538139	1.4045	0.181966	0.740927	NS
1-linoleoyl-GPC (18:2)	Linear regression	GGT	-0.0057559	0.00410743	-1.40134	0.182891	0.741501	NS
gamma-CEHC glucuronide*	Linear regression	GGT	0.00768533	0.00548594	1.40091	0.183015	0.741501	NS
gamma-glutamylleucine	Linear regression	GGT	-0.00586764	0.00419526	-1.39863	0.183684	0.741501	NS
S-adenosylhomocysteine (SAH)	Linear regression	GGT	0.00602405	0.00429521	1.4025	0.182549	0.741501	NS
sulfate*	Linear regression	GGT	-0.00507687	0.0036317	-1.39793	0.18389	0.741501	NS
urate	Linear regression	ALT	0.000824774	0.000614195	1.34285	0.183369	0.741501	NS
androstenediol (3beta,17beta) monosulfate (1)	Linear regression	AST	-0.00127705	0.000953857	-1.33883	0.18467	0.742249	NS
guanosine	Linear regression	AST	-0.00162543	0.00121354	-1.33941	0.184481	0.742249	NS
catechol sulfate	Linear regression	ALT	0.000967804	0.000723785	1.33714	0.185218	0.743254	NS
1-(1-enyl-palmitoyl)-2-linoleoyl-GPE (P-16:0/18:2)*	Linear regression	GGT	-0.00432378	0.00324549	-1.33224	0.204062	0.743355	NS
1-arachidonoyl-GPA (20:4)	Linear regression	GGT	0.00210051	0.00162158	1.29535	0.216151	0.743355	NS
1-linoleoyl-2-arachidonoyl-GPC (18:2/20:4n6)*	Linear regression	AST	-0.00139383	0.00112468	-1.23931	0.219095	0.743355	NS
1-linoleoyl-GPG (18:2)*	Linear regression	GGT	-0.00508195	0.00389881	-1.30346	0.213445	0.743355	NS
1-methyl-4-imidazoleacetate	Linear regression	AST	-0.00152018	0.0011884	-1.27918	0.204777	0.743355	NS
1-methylhistidine	Linear regression	ALT	-0.000799643	0.000638751	-1.25188	0.214502	0.743355	NS
1-methylurate	Linear regression	ALT	-0.000898573	0.000694095	-1.2946	0.199431	0.743355	NS
1-methylurate	Linear regression	AST	-0.00142045	0.00112833	-1.2589	0.211972	0.743355	NS
1-methylxanthine	Linear regression	ALT	-0.000929623	0.000706766	-1.31532	0.19241	0.743355	NS
1-methylxanthine	Linear regression	AST	-0.00149943	0.00114844	-1.30563	0.19567	0.743355	NS
1-myristoyl-2-palmitoyl-GPC (14:0/16:0)	Linear regression	ALT	0.000909115	0.000733806	1.2389	0.219244	0.743355	NS
1-palmitoyl-2-linoleoyl-GPE (16:0/18:2)	Linear regression	GGT	0.00520985	0.00406207	1.28256	0.220476	0.743355	NS
1-palmitoyl-2-stearoyl-GPC (16:0/18:0)	Linear regression	GGT	0.00419562	0.00323077	1.29864	0.215051	0.743355	NS
1-ribosyl-imidazoleacetate*	Linear regression	ALT	-0.000960227	0.000737728	-1.3016	0.197037	0.743355	NS
1-stearoyl-2-arachidonoyl-GPC (18:0/20:4)	Linear regression	ALT	0.000933758	0.000734823	1.27073	0.207754	0.743355	NS
1-stearoyl-2-oleoyl-GPS (18:0/18:1)	Linear regression	ALT	-0.000911691	0.000735044	-1.24032	0.218723	0.743355	NS
1-stearoyl-2-oleoyl-GPS (18:0/18:1)	Linear regression	AST	-0.0015032	0.00119382	-1.25915	0.211881	0.743355	NS
1-stearoyl-GPC (18:0)	Linear regression	AST	-0.00153843	0.00119518	-1.2872	0.201984	0.743355	NS
1,2-dipalmitoyl-GPC (16:0/16:0)	Linear regression	AST	0.00153592	0.00120869	1.27073	0.207751	0.743355	NS
1,2,3-benzenetriol sulfate (2)	Linear regression	ALT	0.000960545	0.000737182	1.303	0.196562	0.743355	NS
1,2,3-benzenetriol sulfate (2)	Linear regression	AST	0.0014981	0.00119873	1.24974	0.21528	0.743355	NS
10-heptadecenoate (17:1n7)	Linear regression	AST	0.00144075	0.00116807	1.23344	0.221262	0.743355	NS
16-hydroxypalmitate	Linear regression	AST	0.00148867	0.00117497	1.26698	0.209082	0.743355	NS
17-methylstearate (i19:0)	Linear regression	AST	0.00153895	0.00119965	1.28283	0.203503	0.743355	NS
2-aminooctanoate	Linear regression	ALT	-0.000877838	0.000670201	-1.30981	0.194257	0.743355	NS
2-aminooctanoate	Linear regression	AST	-0.00142826	0.00108881	-1.31176	0.193601	0.743355	NS
2-aminooctanoate	Linear regression	GGT	-0.00436602	0.00333205	-1.31031	0.211182	0.743355	NS
2-hydroxyoctanoate	Linear regression	ALT	-0.000968165	0.0007395	-1.30921	0.194458	0.743355	NS
2prime-O-methyluridine	Linear regression	AST	0.00154924	0.00119338	1.29819	0.198199	0.743355	NS
21-hydroxypregnenolone monosulfate (1)	Linear regression	AST	-0.00146494	0.00115907	-1.26389	0.210183	0.743355	NS
3-(4-hydroxyphenyl)lactate	Linear regression	ALT	0.000820532	0.000662023	1.23943	0.21905	0.743355	NS
3-carboxy-4-methyl-5-pentyl-2-furanpropionate (3-Cmpfp)**	Linear regression	AST	-0.00152634	0.00117135	-1.30307	0.196539	0.743355	NS
3-hydroxybutyroylglycine**	Linear regression	ALT	-0.00088757	0.00070197	-1.2644	0.210003	0.743355	NS
3-hydroxyisobutyrate	Linear regression	AST	-0.00157768	0.00119839	-1.3165	0.192015	0.743355	NS
3-methyl-2-oxovalerate	Linear regression	AST	0.00145104	0.0011745	1.23545	0.220519	0.743355	NS
3-methylglutarylcarnitine (2)	Linear regression	ALT	-0.000921833	0.000720464	-1.2795	0.204666	0.743355	NS
3-phenylpropionate (hydrocinnamate)	Linear regression	AST	0.00146249	0.00114599	1.27619	0.205827	0.743355	NS
3,4-methyleneheptanoate	Linear regression	GGT	-0.00344852	0.00249869	-1.38013	0.189188	0.743355	NS
4-hydroxyphenylpyruvate	Linear regression	ALT	-0.000871529	0.000693285	-1.2571	0.212618	0.743355	NS
4-methyl-2-oxopentanoate	Linear regression	ALT	0.000955185	0.000722168	1.32266	0.189967	0.743355	NS
4-methylguaiacol sulfate	Linear regression	GGT	0.00545569	0.00410418	1.3293	0.205005	0.743355	NS
5-oxoproline	Linear regression	GGT	-0.00519002	0.00397877	-1.30443	0.213125	0.743355	NS
5alpha-androstan-3alpha,17beta-diol monosulfate (2)	Linear regression	ALT	-0.000903309	0.000676333	-1.3356	0.18572	0.743355	NS
5alpha-androstan-3beta,17alpha-diol disulfate	Linear regression	ALT	-0.000862423	0.000686062	-1.25706	0.212632	0.743355	NS
5alpha-androstan-3beta,17alpha-diol disulfate	Linear regression	AST	-0.00147312	0.00111337	-1.32312	0.189816	0.743355	NS
5alpha-androstan-3beta,17beta-diol monosulfate (2)	Linear regression	AST	-0.0014126	0.00108865	-1.29757	0.198413	0.743355	NS
5alpha-androstan-3beta,17beta-diol monosulfate (2)	Linear regression	GGT	-0.00459267	0.00341682	-1.34413	0.200282	0.743355	NS
adenosine 5prime-diphosphate (ADP)	Linear regression	AST	-0.00156958	0.00119951	-1.30851	0.194695	0.743355	NS
adenosine 5prime-diphosphoribose (ADP-ribose)	Linear regression	AST	-0.00153755	0.00121015	-1.27055	0.207817	0.743355	NS
adenosine 5prime-monophosphate (AMP)	Linear regression	AST	-0.00155068	0.00119592	-1.29664	0.198731	0.743355	NS
adipoylcarnitine (C6-DC)	Linear regression	ALT	0.000925969	0.000743399	1.24559	0.216793	0.743355	NS
alpha-hydroxycaproate	Linear regression	ALT	0.000956168	0.000741618	1.2893	0.201256	0.743355	NS
alpha-ketobutyrate	Linear regression	AST	0.00148966	0.00115177	1.29337	0.199852	0.743355	NS
androstenediol (3alpha, 17alpha) monosulfate (2)	Linear regression	GGT	-0.00505775	0.0037714	-1.34108	0.201248	0.743355	NS
anserine	Linear regression	GGT	-0.00906991	0.00671517	-1.35066	0.198233	0.743355	NS
arabonate/xylonate	Linear regression	GGT	-0.00699022	0.00524973	-1.33154	0.204287	0.743355	NS
arachidate (20:0)	Linear regression	AST	-0.00157881	0.00119184	-1.32468	0.189299	0.743355	NS
arachidonoylcholine	Linear regression	AST	-0.00156309	0.00121434	-1.28719	0.201986	0.743355	NS
arachidoylcarnitine (C20)*	Linear regression	AST	-0.0014409	0.00115445	-1.24813	0.215865	0.743355	NS
azelate (C9-DC)	Linear regression	AST	-0.00150834	0.00121505	-1.24138	0.218335	0.743355	NS
beta-citrylglutamate	Linear regression	GGT	0.00289821	0.0022335	1.29761	0.215396	0.743355	NS
campesterol	Linear regression	ALT	-0.000849719	0.000662425	-1.28274	0.203533	0.743355	NS
campesterol	Linear regression	GGT	0.00512786	0.00373605	1.37254	0.191486	0.743355	NS
caprate (10:0)	Linear regression	ALT	-0.000885928	0.000720623	-1.22939	0.222768	0.743355	NS
caproate (6:0)	Linear regression	ALT	0.000972335	0.000734972	1.32295	0.18987	0.743355	NS
carotene diol (3)	Linear regression	GGT	0.00354933	0.00259592	1.36727	0.193092	0.743355	NS
catechol sulfate	Linear regression	AST	0.00148117	0.00117748	1.25792	0.212322	0.743355	NS
dihomo-linoleate (20:2n6)	Linear regression	AST	0.00151956	0.00117927	1.28856	0.201512	0.743355	NS
dimethyl sulfone	Linear regression	AST	0.00156895	0.00119129	1.31702	0.191843	0.743355	NS
eicosanodioate (C20-DC)	Linear regression	AST	-0.00149369	0.00114113	-1.30896	0.194546	0.743355	NS
eicosenoylcarnitine (C20:1)*	Linear regression	ALT	-0.000910625	0.000707268	-1.28753	0.20187	0.743355	NS
fumarate	Linear regression	AST	-0.00153075	0.00117174	-1.3064	0.19541	0.743355	NS
gamma-glutamyl-epsilon-lysine	Linear regression	AST	-0.00139753	0.00112486	-1.2424	0.217959	0.743355	NS
gamma-glutamylalanine	Linear regression	ALT	-0.00092032	0.000746981	-1.23205	0.221779	0.743355	NS
gentisate	Linear regression	ALT	-0.000944383	0.000740657	-1.27506	0.206223	0.743355	NS
gluconate	Linear regression	ALT	-0.000924391	0.000734514	-1.25851	0.212112	0.743355	NS
glycerol	Linear regression	AST	0.0014176	0.00113146	1.2529	0.214134	0.743355	NS
glycerophosphoethanolamine	Linear regression	ALT	-0.000921107	0.00073674	-1.25025	0.215096	0.743355	NS
glycerophosphoinositol*	Linear regression	ALT	-0.000963137	0.000744865	-1.29303	0.199968	0.743355	NS
glycerophosphoinositol*	Linear regression	AST	-0.00149024	0.0012114	-1.23018	0.222473	0.743355	NS
glycodeoxycholate	Linear regression	ALT	0.000907504	0.000738021	1.22965	0.222674	0.743355	NS
glycosyl ceramide (d18:1/23:1, d17:1/24:1)*	Linear regression	ALT	0.00095812	0.000738408	1.29755	0.19842	0.743355	NS
guanosine	Linear regression	ALT	-0.000921703	0.000748304	-1.23172	0.221901	0.743355	NS
indoleacetate	Linear regression	AST	0.00151621	0.00119714	1.26653	0.209244	0.743355	NS
isoleucylglycine	Linear regression	AST	0.00123164	0.000980851	1.25569	0.213126	0.743355	NS
isovalerylcarnitine (C5)	Linear regression	ALT	0.00088401	0.000713413	1.23913	0.219161	0.743355	NS
kynurenine	Linear regression	GGT	0.00510851	0.00395044	1.29315	0.216891	0.743355	NS
linoleoyl-linolenoyl-glycerol (18:2/18:3) [2]*	Linear regression	ALT	-0.000948191	0.00073284	-1.29386	0.199684	0.743355	NS
linoleoylcarnitine (C18:2)*	Linear regression	ALT	-0.00094192	0.000743233	-1.26733	0.208959	0.743355	NS
malate	Linear regression	GGT	-0.00575035	0.00449784	-1.27847	0.221873	0.743355	NS
methionine sulfone	Linear regression	GGT	-0.00300054	0.00234151	-1.28146	0.220852	0.743355	NS
methionine sulfoxide	Linear regression	GGT	-0.00459264	0.00344988	-1.33125	0.20438	0.743355	NS
myristoleate (14:1n5)	Linear regression	AST	0.00149415	0.00118692	1.25884	0.211992	0.743355	NS
N-acetyl-isoputreanine*	Linear regression	GGT	0.00487044	0.0037918	1.28447	0.219827	0.743355	NS
N-acetylglutamate	Linear regression	ALT	-0.000911746	0.000734934	-1.24058	0.218627	0.743355	NS
N-acetylglycine	Linear regression	GGT	-0.00429189	0.00319751	-1.34226	0.200875	0.743355	NS
N-acetylhistidine	Linear regression	GGT	0.00587831	0.00439255	1.33825	0.202147	0.743355	NS
N-acetylneuraminate	Linear regression	GGT	0.00561647	0.00421495	1.33251	0.203976	0.743355	NS
N-acetylvaline	Linear regression	GGT	-0.00695111	0.00503413	-1.3808	0.188987	0.743355	NS
N-carbamoylalanine	Linear regression	GGT	-0.00529442	0.00383297	-1.38128	0.188841	0.743355	NS
N-linoleoyltaurine*	Linear regression	GGT	0.00483322	0.00378531	1.27684	0.222432	0.743355	NS
N-methylhydroxyproline**	Linear regression	GGT	0.00643341	0.00498249	1.2912	0.217546	0.743355	NS
N-palmitoyl-sphingadienine (d18:2/16:0)*	Linear regression	ALT	-0.000867821	0.000693203	-1.2519	0.214497	0.743355	NS
N6,N6,N6-trimethyllysine	Linear regression	AST	-0.00151629	0.00114161	-1.32821	0.188138	0.743355	NS
palmitoleate (16:1n7)	Linear regression	AST	0.0015045	0.00113303	1.32786	0.188252	0.743355	NS
palmitoyl sphingomyelin (d18:1/16:0)	Linear regression	GGT	0.00524287	0.00389172	1.34718	0.199323	0.743355	NS
palmitoyl-arachidonoyl-glycerol (16:0/20:4) [1]*	Linear regression	ALT	0.000920707	0.000698671	1.3178	0.191582	0.743355	NS
pregnenediol sulfate (C21H34O5S)*	Linear regression	ALT	-0.000797028	0.000629192	-1.26675	0.209165	0.743355	NS
prolylglycine	Linear regression	AST	-0.00156258	0.00120415	-1.29766	0.19838	0.743355	NS
pyrraline	Linear regression	AST	-0.00157544	0.00118327	-1.33143	0.187081	0.743355	NS
salicylate	Linear regression	GGT	0.000669428	0.000520567	1.28596	0.21932	0.743355	NS
sphingomyelin (d17:2/16:0, d18:2/15:0)*	Linear regression	GGT	0.00471952	0.00361943	1.30394	0.213287	0.743355	NS
sphingomyelin (d18:1/20:2, d18:2/20:1, d16:1/22:2)*	Linear regression	ALT	0.000925837	0.000702551	1.31782	0.191575	0.743355	NS
sphingomyelin (d18:1/22:2, d18:2/22:1, d16:1/24:2)*	Linear regression	AST	0.00146961	0.00115447	1.27298	0.206957	0.743355	NS
sphingomyelin (d18:1/24:1, d18:2/24:0)*	Linear regression	GGT	0.00563083	0.00409418	1.37533	0.190639	0.743355	NS
stachydrine	Linear regression	GGT	0.004628	0.00356513	1.29813	0.215221	0.743355	NS
stearoyl sphingomyelin (d18:1/18:0)	Linear regression	AST	0.00147454	0.00116571	1.26494	0.20981	0.743355	NS
stearoylcholine*	Linear regression	AST	-0.001536	0.0012161	-1.26305	0.210482	0.743355	NS
succinimide	Linear regression	ALT	0.000871157	0.000677576	1.2857	0.202505	0.743355	NS
succinylcarnitine (C4-DC)	Linear regression	ALT	0.000856365	0.000641803	1.33431	0.186139	0.743355	NS
sulfate of piperine metabolite C16H19NO3 (2)*	Linear regression	ALT	-0.00086122	0.000695706	-1.23791	0.219611	0.743355	NS
sulfate of piperine metabolite C18H21NO3 (3)*	Linear regression	AST	-0.00148722	0.00115936	-1.2828	0.203513	0.743355	NS
thioproline	Linear regression	AST	0.00143502	0.00113593	1.26329	0.210398	0.743355	NS
tryptophan betaine	Linear regression	ALT	-0.000921268	0.000726643	-1.26784	0.208777	0.743355	NS
tyramine O-sulfate	Linear regression	AST	-0.00157346	0.00120901	-1.30144	0.197091	0.743355	NS
vanillylmandelate (VMA)	Linear regression	GGT	0.00616047	0.00470398	1.30963	0.211406	0.743355	NS
arabonate/xylonate	Linear regression	ALT	-0.000906599	0.000737977	-1.22849	0.223103	0.743479	NS
caprylate (8:0)	Linear regression	ALT	-0.000871631	0.000710358	-1.22703	0.223649	0.744305	NS
guanidinoacetate	Linear regression	ALT	-0.000756989	0.000618324	-1.22426	0.224687	0.746762	NS
10-nonadecenoate (19:1n9)	Linear regression	AST	0.0014394	0.00117852	1.22136	0.225774	0.747988	NS
3-methylglutaconate	Linear regression	ALT	-0.000915931	0.000750555	-1.22034	0.22616	0.747988	NS
glycocholenate sulfate*	Linear regression	GGT	0.00513402	0.00405214	1.26699	0.22583	0.747988	NS
sulfate of piperine metabolite C16H19NO3 (2)*	Linear regression	AST	-0.00137943	0.0011306	-1.22009	0.226254	0.747988	NS
3-hydroxybutyroylglycine**	Linear regression	AST	-0.00138979	0.00114132	-1.2177	0.227154	0.74997	NS
1-palmitoyl-2-stearoyl-GPC (16:0/18:0)	Linear regression	AST	-0.00146317	0.00120637	-1.21287	0.228986	0.750064	NS
3-hydroxybutyrylcarnitine (2)	Linear regression	ALT	0.000905595	0.000744855	1.2158	0.227874	0.750064	NS
3-methyl catechol sulfate (1)	Linear regression	GGT	-0.00470184	0.00373022	-1.26047	0.228103	0.750064	NS
homostachydrine*	Linear regression	ALT	0.000908243	0.000747962	1.21429	0.228447	0.750064	NS
N-acetyl-3-methylhistidine*	Linear regression	GGT	-0.00328622	0.00261081	-1.2587	0.228725	0.750064	NS
phenylalanine	Linear regression	ALT	-0.000878822	0.0007245	-1.213	0.228935	0.750064	NS
eugenol sulfate	Linear regression	ALT	0.000867225	0.000716174	1.21091	0.22973	0.750533	NS
N-formylmethionine	Linear regression	GGT	-0.0077156	0.00614161	-1.25628	0.229573	0.750533	NS
1-arachidonoyl-GPI (20:4)*	Linear regression	AST	-0.0013848	0.00114662	-1.20773	0.230948	0.750672	NS
5-dodecenoate (12:1n7)	Linear regression	AST	0.0014389	0.00119537	1.20373	0.23248	0.750672	NS
arabonate/xylonate	Linear regression	AST	-0.00144409	0.00119942	-1.20398	0.232382	0.750672	NS
docosadioate (C22-DC)	Linear regression	GGT	-0.00590937	0.00471734	-1.25269	0.230839	0.750672	NS
lidocaine	Linear regression	GGT	0.01125	0.00897363	1.25367	0.230494	0.750672	NS
lignoceroylcarnitine (C24)*	Linear regression	ALT	-0.000863818	0.000716118	-1.20625	0.231512	0.750672	NS
malonate	Linear regression	GGT	0.00629412	0.00504111	1.24856	0.232303	0.750672	NS
ornithine	Linear regression	AST	-0.00137083	0.00113722	-1.20542	0.231831	0.750672	NS
tyramine O-sulfate	Linear regression	ALT	-0.000897347	0.000745356	-1.20392	0.232408	0.750672	NS
1H-indole-7-acetic acid	Linear regression	GGT	-0.00627314	0.00503614	-1.24563	0.233346	0.752495	NS
(N(1) + N(8))-acetylspermidine	Linear regression	GGT	0.00521143	0.00419773	1.24149	0.234824	0.753248	NS
15-methylpalmitate (i17:0)	Linear regression	AST	0.00144559	0.00121235	1.19239	0.236868	0.753248	NS
5alpha-androstan-3beta,17alpha-diol disulfate	Linear regression	GGT	-0.00360442	0.00291565	-1.23623	0.236712	0.753248	NS
arginine	Linear regression	GGT	-0.00509342	0.00411358	-1.2382	0.236005	0.753248	NS
beta-hydroxyisovalerate	Linear regression	GGT	-0.00961422	0.00773662	-1.24269	0.234394	0.753248	NS
glycocholate	Linear regression	GGT	0.00386293	0.00310821	1.24281	0.234349	0.753248	NS
hypoxanthine	Linear regression	ALT	-0.000867951	0.000727682	-1.19276	0.236723	0.753248	NS
N-acetylcarnosine	Linear regression	GGT	-0.00510632	0.00412029	-1.23931	0.235604	0.753248	NS
N1-methyladenosine	Linear regression	AST	0.00135316	0.00113265	1.19468	0.235975	0.753248	NS
succinimide	Linear regression	AST	0.00131451	0.00110249	1.19231	0.236899	0.753248	NS
sucrose	Linear regression	AST	-0.00143276	0.00119737	-1.19659	0.235236	0.753248	NS
3-phenylpropionate (hydrocinnamate)	Linear regression	ALT	0.000838264	0.00070639	1.18669	0.239096	0.756678	NS
eicosanodioate (C20-DC)	Linear regression	ALT	-0.000835641	0.000703779	-1.18736	0.238832	0.756678	NS
lidocaine	Linear regression	AST	0.00142051	0.00119603	1.18769	0.238702	0.756678	NS
xylose	Linear regression	GGT	-0.00323986	0.00263535	-1.22938	0.23919	0.756678	NS
1,5-anhydroglucitol (1,5-AG)	Linear regression	AST	-0.00138946	0.00117767	-1.17983	0.241796	0.7624	NS
glycerophosphoethanolamine	Linear regression	AST	-0.00141342	0.00119829	-1.17953	0.241915	0.7624	NS
serotonin	Linear regression	AST	-0.00137844	0.00116731	-1.18086	0.241388	0.7624	NS
quinate	Linear regression	AST	-0.00142073	0.00120586	-1.17818	0.242449	0.762735	NS
stearoyl ethanolamide	Linear regression	GGT	0.00568697	0.0046616	1.21996	0.242633	0.762735	NS
1-methylnicotinamide	Linear regression	ALT	0.000858416	0.000729665	1.17645	0.243135	0.762784	NS
cortisone	Linear regression	AST	0.00141245	0.00120092	1.17614	0.24326	0.762784	NS
1-(1-enyl-palmitoyl)-2-palmitoleoyl-GPC (P-16:0/16:1)*	Linear regression	ALT	-0.00085903	0.000740394	-1.16023	0.249633	0.763638	NS
2-hydroxystearate	Linear regression	AST	0.0013924	0.00120036	1.15999	0.249734	0.763638	NS
2,3-dihydroxyisovalerate	Linear regression	GGT	-0.00319665	0.0026283	-1.21624	0.244001	0.763638	NS
3-carboxy-4-methyl-5-pentyl-2-furanpropionate (3-Cmpfp)**	Linear regression	ALT	-0.000840405	0.000722612	-1.16301	0.248513	0.763638	NS
3-hydroxy-3-methylglutarate	Linear regression	GGT	0.00449443	0.00373352	1.20381	0.248625	0.763638	NS
4-methyl-2-oxopentanoate	Linear regression	AST	0.00136219	0.00117641	1.15792	0.250569	0.763638	NS
5-hydroxylysine	Linear regression	ALT	0.000812348	0.000698709	1.16264	0.248661	0.763638	NS
5alpha-androstan-3beta,17beta-diol monosulfate (2)	Linear regression	ALT	-0.000786386	0.00067145	-1.17118	0.245235	0.763638	NS
adenosine 5prime-monophosphate (AMP)	Linear regression	ALT	-0.000855567	0.000737731	-1.15973	0.249839	0.763638	NS
androstenediol (3alpha, 17alpha) monosulfate (2)	Linear regression	ALT	-0.000717429	0.000613906	-1.16863	0.246254	0.763638	NS
caprylate (8:0)	Linear regression	AST	-0.00133952	0.0011553	-1.15946	0.249948	0.763638	NS
carboxyethyl-GABA	Linear regression	GGT	-0.00807689	0.00669099	-1.20713	0.247383	0.763638	NS
cortisol	Linear regression	AST	0.00140842	0.0012072	1.16668	0.247035	0.763638	NS
dopamine 3-O-sulfate	Linear regression	AST	0.00140302	0.00119699	1.17212	0.244858	0.763638	NS
gamma-glutamyl-epsilon-lysine	Linear regression	ALT	-0.000807213	0.000693223	-1.16443	0.247939	0.763638	NS
gentisate	Linear regression	GGT	-0.0039758	0.00331051	-1.20096	0.249691	0.763638	NS
glucose	Linear regression	GGT	0.00179728	0.00149784	1.19992	0.250085	0.763638	NS
N2,N2-dimethylguanosine	Linear regression	AST	0.00111382	0.000949623	1.17291	0.244544	0.763638	NS
piperine	Linear regression	ALT	-0.000814871	0.000703385	-1.1585	0.250336	0.763638	NS
pregnenediol sulfate (C21H34O5S)*	Linear regression	AST	-0.00119066	0.00102391	-1.16286	0.248574	0.763638	NS
quinate	Linear regression	ALT	-0.000864645	0.000742383	-1.16469	0.247836	0.763638	NS
sphingomyelin (d18:1/22:2, d18:2/22:1, d16:1/24:2)*	Linear regression	ALT	0.000827401	0.000711846	1.16233	0.248786	0.763638	NS
tryptophan betaine	Linear regression	AST	-0.0013871	0.00118233	-1.1732	0.244429	0.763638	NS
7-methylguanine	Linear regression	GGT	0.00544298	0.00454864	1.19662	0.251327	0.765016	NS
azelate (C9-DC)	Linear regression	ALT	-0.000865008	0.000748899	-1.15504	0.251741	0.765342	NS
palmitoyl-linoleoyl-glycerol (16:0/18:2) [2]*	Linear regression	GGT	0.00515248	0.00432457	1.19144	0.253287	0.769105	NS
glycodeoxycholate sulfate	Linear regression	AST	0.00137105	0.00119334	1.14892	0.254241	0.771065	NS
alpha-ketobutyrate	Linear regression	ALT	0.000815693	0.000710579	1.14793	0.254647	0.771359	NS
4-allylphenol sulfate	Linear regression	ALT	0.000830866	0.000728519	1.14049	0.257712	0.776676	NS
hydroxyasparagine**	Linear regression	AST	0.000994671	0.000871417	1.14144	0.257318	0.776676	NS
N-behenoyl-sphingadienine (d18:2/22:0)*	Linear regression	AST	-0.00126358	0.0011085	-1.13989	0.257959	0.776676	NS
piperine	Linear regression	AST	-0.00130425	0.00114306	-1.14102	0.257493	0.776676	NS
sebacate (C10-DC)	Linear regression	GGT	-0.00402047	0.00340811	-1.17968	0.257786	0.776676	NS
1-ribosyl-imidazoleacetate*	Linear regression	AST	-0.00136048	0.00120179	-1.13204	0.261222	0.777919	NS
3-hydroxyhippurate	Linear regression	AST	0.00136498	0.00120433	1.1334	0.260658	0.777919	NS
3-hydroxystearate	Linear regression	ALT	0.000839151	0.000739441	1.13484	0.260054	0.777919	NS
3-methylglutarylcarnitine (2)	Linear regression	AST	-0.00132741	0.00117324	-1.13141	0.261488	0.777919	NS
beta-citrylglutamate	Linear regression	ALT	-0.000832817	0.000734829	-1.13335	0.260678	0.777919	NS
docosahexaenoate (DHA; 22:6n3)	Linear regression	ALT	0.00083333	0.000736141	1.13203	0.26123	0.777919	NS
gamma-glutamyltyrosine	Linear regression	GGT	-0.00647025	0.00551311	-1.17361	0.260131	0.777919	NS
ornithine	Linear regression	ALT	-0.00079309	0.000700769	-1.13174	0.261348	0.777919	NS
sphingomyelin (d18:1/14:0, d16:1/16:0)*	Linear regression	AST	0.00132306	0.00116912	1.13167	0.261377	0.777919	NS
valylglycine	Linear regression	ALT	0.000700729	0.000618195	1.13351	0.260611	0.777919	NS
linoleoyl-linoleoyl-glycerol (18:2/18:2) [1]*	Linear regression	ALT	-0.000834438	0.000739237	-1.12878	0.262587	0.78026	NS
xanthosine	Linear regression	ALT	0.000809722	0.000717824	1.12802	0.262906	0.780276	NS
1-oleoyl-GPG (18:1)*	Linear regression	AST	0.00136389	0.00121099	1.12625	0.263649	0.781553	NS
oleoyl-oleoyl-glycerol (18:1/18:1) [2]*	Linear regression	GGT	0.00491014	0.00421965	1.16364	0.26402	0.781724	NS
1-palmitoyl-GPA (16:0)	Linear regression	GGT	0.00500238	0.00430911	1.16089	0.265101	0.782141	NS
phosphoethanolamine	Linear regression	ALT	-0.000825144	0.000734628	-1.12321	0.264929	0.782141	NS
sphingomyelin (d18:1/22:1, d18:2/22:0, d16:1/24:1)*	Linear regression	GGT	0.00375262	0.00322932	1.16205	0.264644	0.782141	NS
3-hydroxyisobutyrate	Linear regression	ALT	-0.000829703	0.000739927	-1.12133	0.265724	0.783056	NS
1-arachidonoyl-GPE (20:4n6)*	Linear regression	GGT	0.00493436	0.00427613	1.15393	0.267848	0.784696	NS
1-arachidonoyl-GPI (20:4)*	Linear regression	ALT	-0.000789044	0.000706746	-1.11645	0.267795	0.784696	NS
1-palmitoyl-2-stearoyl-GPE (16:0/18:0)*	Linear regression	ALT	-0.0008266	0.000747705	-1.10552	0.27247	0.784696	NS
1,2-dilinoleoyl-GPC (18:2/18:2)	Linear regression	GGT	-0.00459806	0.0040147	-1.14531	0.271284	0.784696	NS
1,2-dipalmitoyl-GPC (16:0/16:0)	Linear regression	ALT	0.000826911	0.000745845	1.10869	0.271107	0.784696	NS
2-palmitoyl-GPC (16:0)*	Linear regression	ALT	-0.000822126	0.000744842	-1.10376	0.273226	0.784696	NS
3-aminoisobutyrate	Linear regression	AST	0.00134048	0.00121519	1.10311	0.273508	0.784696	NS
4-guanidinobutanoate	Linear regression	AST	-0.00134587	0.0012101	-1.11219	0.269608	0.784696	NS
adenosine	Linear regression	AST	-0.00134087	0.00120142	-1.11607	0.267955	0.784696	NS
bilirubin (E,E)*	Linear regression	ALT	0.000797318	0.000717604	1.11108	0.270082	0.784696	NS
dopamine 3-O-sulfate	Linear regression	ALT	0.000820989	0.000737416	1.11333	0.269121	0.784696	NS
gluconate	Linear regression	AST	-0.00133058	0.00119603	-1.1125	0.269478	0.784696	NS
glycerophosphoinositol*	Linear regression	GGT	-0.00374494	0.00325882	-1.14917	0.26974	0.784696	NS
glycochenodeoxycholate	Linear regression	AST	-0.0013291	0.00119998	-1.1076	0.271573	0.784696	NS
indole-3-carboxylic acid	Linear regression	AST	0.00122816	0.00111338	1.1031	0.273512	0.784696	NS
lactosyl-N-nervonoyl-sphingosine (d18:1/24:1)*	Linear regression	AST	0.00132872	0.00120316	1.10436	0.272969	0.784696	NS
linoleoyl-linolenoyl-glycerol (18:2/18:3) [2]*	Linear regression	AST	-0.00132739	0.00119403	-1.1117	0.26982	0.784696	NS
N-acetyl-3-methylhistidine*	Linear regression	ALT	-0.000810319	0.000734527	-1.10319	0.273474	0.784696	NS
succinylcarnitine (C4-DC)	Linear regression	AST	0.00117015	0.00104632	1.11835	0.266987	0.784696	NS
sulfate of piperine metabolite C18H21NO3 (3)*	Linear regression	ALT	-0.000794154	0.00071554	-1.10987	0.270603	0.784696	NS
taurine	Linear regression	ALT	-0.000811391	0.000733653	-1.10596	0.272279	0.784696	NS
trigonelline (Nprime-methylnicotinate)	Linear regression	AST	-0.00133602	0.0012061	-1.10772	0.271521	0.784696	NS
ximenoylcarnitine (C26:1)*	Linear regression	GGT	0.00604386	0.00525423	1.15028	0.269296	0.784696	NS
5-hydroxyhexanoate	Linear regression	GGT	-0.00555272	0.00487567	-1.13886	0.273874	0.784833	NS
docosadienoate (22:2n6)	Linear regression	AST	0.00129703	0.00117891	1.1002	0.274766	0.785584	NS
glycodeoxycholate sulfate	Linear regression	GGT	0.0063389	0.00557493	1.13704	0.27461	0.785584	NS
cortisone	Linear regression	ALT	0.00081353	0.000740033	1.09932	0.275146	0.785773	NS
13-methylmyristate (i15:0)	Linear regression	AST	0.00133301	0.00121365	1.09835	0.275563	0.786064	NS
3-(4-hydroxyphenyl)lactate	Linear regression	AST	0.00117976	0.00107794	1.09446	0.277256	0.786625	NS
4-methoxyphenol sulfate	Linear regression	GGT	0.00729303	0.00647875	1.12569	0.279227	0.786625	NS
androstenediol (3alpha, 17alpha) monosulfate (2)	Linear regression	AST	-0.00109403	0.000998463	-1.09571	0.27671	0.786625	NS
androstenediol (3beta,17beta) monosulfate (1)	Linear regression	ALT	-0.000644923	0.000589404	-1.0942	0.277371	0.786625	NS
glycochenodeoxycholate glucuronide (1)	Linear regression	AST	0.00123013	0.00112207	1.09631	0.276452	0.786625	NS
oleoyl-linoleoyl-glycerol (18:1/18:2) [1]	Linear regression	ALT	-0.000772958	0.000708926	-1.09032	0.279062	0.786625	NS
palmitoleate (16:1n7)	Linear regression	ALT	0.000763271	0.000700022	1.09035	0.279049	0.786625	NS
palmitoyl-linoleoyl-glycerol (16:0/18:2) [1]*	Linear regression	GGT	0.00550994	0.00488869	1.12708	0.278657	0.786625	NS
phosphoethanolamine	Linear regression	AST	-0.00130267	0.00119407	-1.09095	0.278788	0.786625	NS
serine	Linear regression	GGT	0.00377757	0.00335336	1.1265	0.278892	0.786625	NS
xylose	Linear regression	AST	-0.00132631	0.0012161	-1.09063	0.278927	0.786625	NS
2-hydroxyacetaminophen sulfate*	Linear regression	AST	0.00131404	0.00121219	1.08403	0.281825	0.78786	NS
linoleoylcarnitine (C18:2)*	Linear regression	AST	-0.00131744	0.00121084	-1.08804	0.280062	0.78786	NS
N-acetylcarnosine	Linear regression	AST	-0.00102198	0.000942858	-1.08392	0.281874	0.78786	NS
palmitoyl-oleoyl-glycerol (16:0/18:1) [1]*	Linear regression	GGT	0.00533802	0.00476326	1.12067	0.281286	0.78786	NS
stearoyl sphingomyelin (d18:1/18:0)	Linear regression	ALT	0.00078104	0.000719495	1.08554	0.28116	0.78786	NS
trigonelline (Nprime-methylnicotinate)	Linear regression	GGT	-0.00410108	0.00366193	-1.11992	0.281592	0.78786	NS
xylose	Linear regression	ALT	-0.000813123	0.000748575	-1.08623	0.280857	0.78786	NS
acetylcarnitine (C2)	Linear regression	AST	0.00130075	0.0012017	1.08242	0.282534	0.787978	NS
glucuronide of C12H22O4 (1)*	Linear regression	AST	-0.0013141	0.00121407	-1.08239	0.282548	0.787978	NS
gamma-glutamylalanine	Linear regression	GGT	-0.00376197	0.00337125	-1.1159	0.283254	0.789065	NS
docosapentaenoate (n3 DPA; 22:5n3)	Linear regression	GGT	0.00463893	0.00416639	1.11342	0.284282	0.790266	NS
N-methylpipecolate	Linear regression	ALT	0.000800416	0.000742237	1.07838	0.284319	0.790266	NS
ribulonate/xylulonate*	Linear regression	GGT	-0.00424545	0.00381678	-1.11231	0.28474	0.790559	NS
carotene diol (2)	Linear regression	GGT	0.00223576	0.00201954	1.10707	0.286924	0.790582	NS
docosatrienoate (22:3n3)	Linear regression	GGT	0.00551792	0.00498264	1.10743	0.286773	0.790582	NS
gentisate	Linear regression	AST	-0.00129467	0.00120706	-1.07258	0.286898	0.790582	NS
lanthionine	Linear regression	GGT	-0.00488133	0.00439736	-1.11006	0.285677	0.790582	NS
N-methylproline	Linear regression	GGT	0.00396941	0.0035739	1.11067	0.285423	0.790582	NS
N-palmitoyl-sphinganine (d18:0/16:0)	Linear regression	AST	0.00123014	0.00114522	1.07416	0.286196	0.790582	NS
phenyllactate (PLA)	Linear regression	GGT	-0.00239227	0.00216367	-1.10566	0.287513	0.790582	NS
serotonin	Linear regression	ALT	-0.000770979	0.000719663	-1.07131	0.287467	0.790582	NS
sphingomyelin (d18:1/17:0, d17:1/18:0, d19:1/16:0)	Linear regression	ALT	-0.000783721	0.00073176	-1.07101	0.2876	0.790582	NS
1-(1-enyl-stearoyl)-2-arachidonoyl-GPE (P-18:0/20:4)*	Linear regression	ALT	-0.000759815	0.000710093	-1.07002	0.288041	0.790617	NS
2-hydroxy-3-methylvalerate	Linear regression	ALT	0.000661019	0.000618027	1.06956	0.288246	0.790617	NS
2-hydroxylaurate	Linear regression	GGT	-0.00620629	0.00564696	-1.09905	0.290288	0.795344	NS
acetylcarnitine (C2)	Linear regression	GGT	0.00449552	0.00409848	1.09687	0.291205	0.795503	NS
hydroxy-CMPF*	Linear regression	ALT	-0.000764863	0.000719697	-1.06276	0.291302	0.795503	NS
trans-urocanate	Linear regression	AST	-0.00127331	0.0011981	-1.06277	0.291296	0.795503	NS
1,5-anhydroglucitol (1,5-AG)	Linear regression	ALT	-0.000770856	0.00072614	-1.06158	0.291832	0.79608	NS
5-hydroxylysine	Linear regression	AST	0.00120397	0.00113687	1.05902	0.29299	0.798367	NS
1-linoleoyl-2-linolenoyl-GPC (18:2/18:3)*	Linear regression	GGT	0.00307178	0.0028174	1.09029	0.293996	0.798508	NS
1-palmitoyl-2-oleoyl-GPE (16:0/18:1)	Linear regression	ALT	0.000729763	0.00069055	1.05679	0.294002	0.798508	NS
suberoylcarnitine (C8-DC)	Linear regression	GGT	0.00385305	0.00353358	1.09041	0.293946	0.798508	NS
3-hydroxylaurate	Linear regression	ALT	0.000772462	0.000733232	1.0535	0.295493	0.801373	NS
trigonelline (Nprime-methylnicotinate)	Linear regression	ALT	-0.000782362	0.000742949	-1.05305	0.295699	0.801373	NS
1-stearoyl-GPG (18:0)	Linear regression	GGT	0.00379666	0.00351064	1.08147	0.297764	0.805221	NS
glycohyocholate	Linear regression	ALT	-0.000698513	0.000665958	-1.04888	0.2976	0.805221	NS
10-heptadecenoate (17:1n7)	Linear regression	ALT	0.000753952	0.000720986	1.04572	0.299047	0.806072	NS
1H-indole-7-acetic acid	Linear regression	ALT	-0.000763978	0.000730351	-1.04604	0.298901	0.806072	NS
gamma-glutamylvaline	Linear regression	AST	0.00106433	0.00101733	1.04619	0.298832	0.806072	NS
17-methylstearate (i19:0)	Linear regression	ALT	0.000773644	0.000741099	1.04391	0.299878	0.807102	NS
hypoxanthine	Linear regression	AST	-0.00123585	0.00118483	-1.04307	0.300268	0.807102	NS
tartarate	Linear regression	GGT	0.00132942	0.00123626	1.07536	0.3004	0.807102	NS
caprate (10:0)	Linear regression	AST	-0.00122203	0.00117405	-1.04087	0.301281	0.808599	NS
imidazole lactate	Linear regression	GGT	-0.00455001	0.00425534	-1.06925	0.303048	0.811596	NS
N-palmitoyl-sphingadienine (d18:2/16:0)*	Linear regression	GGT	-0.00459715	0.00429807	-1.06959	0.302901	0.811596	NS
N-stearoyl-sphingadienine (d18:2/18:0)*	Linear regression	AST	0.00106105	0.00102565	1.03452	0.304219	0.812988	NS
pregnenediol sulfate (C21H34O5S)*	Linear regression	GGT	-0.00360614	0.00337943	-1.06708	0.30399	0.812988	NS
palmitate (16:0)	Linear regression	ALT	0.000759715	0.00073574	1.03259	0.305116	0.813996	NS
taurine	Linear regression	AST	-0.0012317	0.00119316	-1.0323	0.305248	0.813996	NS
myristoleate (14:1n5)	Linear regression	ALT	0.000756142	0.000733069	1.03147	0.305633	0.814151	NS
1-arachidonoyl-GPE (20:4n6)*	Linear regression	ALT	-0.000767809	0.000746382	-1.02871	0.306923	0.814427	NS
10-undecenoate (11:1n1)	Linear regression	GGT	-0.00417654	0.00393232	-1.06211	0.306167	0.814427	NS
glycerol	Linear regression	ALT	0.000718173	0.000698778	1.02776	0.307368	0.814427	NS
N-palmitoyl-sphingadienine (d18:2/16:0)*	Linear regression	AST	-0.00116198	0.00112998	-1.02831	0.307107	0.814427	NS
sphinganine-1-phosphate	Linear regression	ALT	-0.000770962	0.00074901	-1.02931	0.306643	0.814427	NS
1-(1-enyl-palmitoyl)-2-palmitoleoyl-GPC (P-16:0/16:1)*	Linear regression	AST	-0.00121835	0.00120545	-1.0107	0.315409	0.814697	NS
1-(1-enyl-stearoyl)-2-arachidonoyl-GPE (P-18:0/20:4)*	Linear regression	AST	-0.0011368	0.00115499	-0.984247	0.328159	0.814697	NS
1-oleoyl-2-linoleoyl-GPE (18:1/18:2)*	Linear regression	AST	-0.00121084	0.00120986	-1.00081	0.320136	0.814697	NS
1-palmitoyl-2-docosahexaenoyl-GPC (16:0/22:6)	Linear regression	AST	0.00123967	0.00122123	1.01509	0.313325	0.814697	NS
1-palmitoyl-GPC (16:0)	Linear regression	GGT	0.00417451	0.00399678	1.04447	0.313969	0.814697	NS
1-stearoyl-2-linoleoyl-GPI (18:0/18:2)	Linear regression	GGT	0.00405392	0.00398195	1.01808	0.325914	0.814697	NS
1-stearoyl-GPE (18:0)	Linear regression	ALT	-0.000745273	0.000745736	-0.999379	0.320824	0.814697	NS
13-methylmyristate (i15:0)	Linear regression	ALT	0.000734939	0.000748206	0.982268	0.329126	0.814697	NS
17alpha-hydroxypregnenolone 3-sulfate	Linear regression	ALT	0.000714678	0.000717392	0.996218	0.322348	0.814697	NS
2-aminobutyrate	Linear regression	GGT	-0.00369889	0.00361443	-1.02337	0.323492	0.814697	NS
21-hydroxypregnenolone monosulfate (1)	Linear regression	GGT	-0.00349681	0.00339137	-1.03109	0.319983	0.814697	NS
3-(N-acetyl-L-cystein-S-yl) acetaminophen	Linear regression	AST	0.00121817	0.00121373	1.00365	0.318773	0.814697	NS
3-methyl catechol sulfate (1)	Linear regression	AST	0.00120942	0.00122244	0.989345	0.325676	0.814697	NS
3-methylglutaconate	Linear regression	AST	-0.00124815	0.00122297	-1.02059	0.31073	0.814697	NS
3-methylhistidine	Linear regression	ALT	-0.000758686	0.000749842	-1.01179	0.31489	0.814697	NS
3-methylhistidine	Linear regression	AST	-0.00121943	0.00121841	-1.00084	0.320124	0.814697	NS
3-phosphoglycerate	Linear regression	GGT	0.0036352	0.00349606	1.0398	0.316058	0.814697	NS
4-acetamidophenylglucuronide	Linear regression	AST	0.00121817	0.00121373	1.00365	0.318772	0.814697	NS
4-acetaminophen sulfate	Linear regression	AST	0.00123454	0.00121355	1.0173	0.31228	0.814697	NS
4-ethylphenylsulfate	Linear regression	AST	-0.00122902	0.00120453	-1.02034	0.310849	0.814697	NS
5-bromotryptophan	Linear regression	GGT	0.00467937	0.00459353	1.01869	0.325634	0.814697	NS
5alpha-pregnan-3beta,20beta-diol monosulfate (1)	Linear regression	GGT	-0.00149697	0.00148364	-1.00899	0.330103	0.814697	NS
7-methylxanthine	Linear regression	AST	-0.00120485	0.00120164	-1.00267	0.319243	0.814697	NS
arachidonate (20:4n6)	Linear regression	AST	0.00118151	0.00120664	0.979169	0.330644	0.814697	NS
beta-alanine	Linear regression	AST	-0.00116788	0.00118441	-0.986045	0.327282	0.814697	NS
beta-citrylglutamate	Linear regression	AST	-0.00120209	0.00119599	-1.0051	0.318083	0.814697	NS
beta-sitosterol	Linear regression	ALT	-0.000714499	0.000696408	-1.02598	0.3082	0.814697	NS
bilirubin (E,Z or Z,E)*	Linear regression	AST	0.00111747	0.00109646	1.01916	0.311405	0.814697	NS
biliverdin	Linear regression	AST	0.00104569	0.00106369	0.983078	0.32873	0.814697	NS
campesterol	Linear regression	AST	-0.00106896	0.00108093	-0.988935	0.325875	0.814697	NS
ceramide (d18:1/17:0, d17:1/18:0)*	Linear regression	GGT	0.0055248	0.00543744	1.01607	0.326836	0.814697	NS
ceramide (d18:1/20:0, d16:1/22:0, d20:1/18:0)*	Linear regression	AST	0.00105802	0.00106002	0.998106	0.321437	0.814697	NS
corticosterone	Linear regression	ALT	-0.000703485	0.000716835	-0.981377	0.329562	0.814697	NS
cortisol	Linear regression	ALT	0.000730328	0.000745005	0.980299	0.33009	0.814697	NS
cytidine	Linear regression	ALT	-0.000721787	0.000729555	-0.989352	0.325672	0.814697	NS
dihomo-linoleate (20:2n6)	Linear regression	ALT	0.000714263	0.000729205	0.979509	0.330478	0.814697	NS
gamma-CEHC glucuronide*	Linear regression	ALT	0.000712925	0.000723291	0.985668	0.327465	0.814697	NS
gamma-glutamyl-alpha-lysine	Linear regression	GGT	-0.00336233	0.0032509	-1.03428	0.318543	0.814697	NS
gamma-glutamylglutamate	Linear regression	AST	-0.00105732	0.0010734	-0.985013	0.327785	0.814697	NS
gamma-glutamylhistidine	Linear regression	ALT	-0.000763555	0.000749065	-1.01934	0.311317	0.814697	NS
gamma-glutamylisoleucine*	Linear regression	GGT	-0.00387651	0.00373068	-1.03909	0.316377	0.814697	NS
glycerol 3-phosphate	Linear regression	ALT	0.000747834	0.000735294	1.01705	0.312397	0.814697	NS
glycochenodeoxycholate sulfate	Linear regression	ALT	0.000732523	0.00074422	0.984283	0.328141	0.814697	NS
heptenedioate (C7:1-DC)*	Linear regression	AST	-0.0012067	0.00120193	-1.00397	0.318623	0.814697	NS
hexadecasphingosine (d16:1)*	Linear regression	GGT	0.0042448	0.00405761	1.04613	0.313227	0.814697	NS
hexanoylglycine	Linear regression	GGT	-0.00408336	0.00393546	-1.03758	0.317056	0.814697	NS
hydroxy-CMPF*	Linear regression	AST	-0.00117977	0.00117012	-1.00825	0.316578	0.814697	NS
isoeugenol sulfate	Linear regression	GGT	-0.00609396	0.00592204	-1.02903	0.320917	0.814697	NS
kynurenate	Linear regression	ALT	0.000725939	0.000728886	0.995957	0.322473	0.814697	NS
lanthionine	Linear regression	AST	-0.00117671	0.00119839	-0.981909	0.329301	0.814697	NS
maleate	Linear regression	GGT	0.00157456	0.00152664	1.03139	0.319848	0.814697	NS
N-acetyl-3-methylhistidine*	Linear regression	AST	-0.00118042	0.00119525	-0.987592	0.326528	0.814697	NS
N-acetyl-aspartyl-glutamate (NAAG)	Linear regression	GGT	-0.00423746	0.00408311	-1.0378	0.316955	0.814697	NS
N-acetyl-beta-alanine	Linear regression	GGT	0.00511861	0.00488373	1.04809	0.312353	0.814697	NS
N-acetyl-isoputreanine*	Linear regression	AST	0.00122035	0.0012212	0.999306	0.32086	0.814697	NS
N-acetylserine	Linear regression	ALT	-0.000719867	0.000726898	-0.990327	0.325198	0.814697	NS
N-formylphenylalanine	Linear regression	ALT	0.000727305	0.000711687	1.02195	0.310092	0.814697	NS
N-formylphenylalanine	Linear regression	GGT	0.00503347	0.00498869	1.00898	0.330108	0.814697	NS
N-methylpipecolate	Linear regression	GGT	0.00606645	0.00596195	1.01753	0.326165	0.814697	NS
octadecadienedioate (C18:2-DC)*	Linear regression	AST	-0.00115108	0.00116069	-0.991719	0.324524	0.814697	NS
oleate/vaccenate (18:1)	Linear regression	AST	0.00121405	0.00118966	1.02051	0.310769	0.814697	NS
oleoyl-arachidonoyl-glycerol (18:1/20:4) [2]*	Linear regression	GGT	0.00362947	0.00353144	1.02776	0.321493	0.814697	NS
p-cresol sulfate	Linear regression	GGT	0.00509703	0.00500637	1.01811	0.325898	0.814697	NS
phosphate	Linear regression	GGT	0.00186413	0.00184495	1.0104	0.329448	0.814697	NS
ribitol	Linear regression	GGT	0.00280913	0.00266236	1.05513	0.309237	0.814697	NS
ribulonate/xylulonate*	Linear regression	AST	-0.00121469	0.0012222	-0.993856	0.323489	0.814697	NS
sphingomyelin (d18:1/25:0, d19:0/24:1, d20:1/23:0, d19:1/24:0)*	Linear regression	AST	0.00119988	0.00120389	0.996664	0.322133	0.814697	NS
sphingomyelin (d18:2/23:1)*	Linear regression	GGT	0.00438098	0.00430947	1.01659	0.326594	0.814697	NS
stearidonate (18:4n3)	Linear regression	AST	0.00121204	0.00122154	0.992225	0.324278	0.814697	NS
sulfate of piperine metabolite C18H21NO3 (1)*	Linear regression	AST	-0.00115188	0.00117486	-0.980438	0.330022	0.814697	NS
trans-4-hydroxyproline	Linear regression	GGT	-0.00518626	0.00492541	-1.05296	0.310194	0.814697	NS
hexadecadienoate (16:2n6)	Linear regression	AST	0.00116756	0.00119625	0.976022	0.332191	0.817702	NS
3-hydroxyoleate*	Linear regression	GGT	0.00385167	0.00384293	1.00227	0.333221	0.818622	NS
tricosanoyl sphingomyelin (d18:1/23:0)*	Linear regression	AST	0.00117014	0.00120067	0.974572	0.332906	0.818622	NS
5alpha-pregnan-3beta,20alpha-diol monosulfate (2)	Linear regression	ALT	-0.000663237	0.000683037	-0.971012	0.334664	0.820912	NS
glucuronide of piperine metabolite C17H21NO3 (3)*	Linear regression	GGT	-0.0022165	0.00222057	-0.998165	0.33514	0.820912	NS
palmitoylcarnitine (C16)	Linear regression	ALT	0.000725824	0.000747807	0.970603	0.334866	0.820912	NS
5-methyluridine (ribothymidine)	Linear regression	AST	-0.00118416	0.00122263	-0.968538	0.335889	0.82194	NS
sphingomyelin (d18:2/18:1)*	Linear regression	GGT	-0.00419055	0.00421635	-0.993881	0.337149	0.824216	NS
(N(1) + N(8))-acetylspermidine	Linear regression	ALT	0.000700626	0.00072627	0.964691	0.3378	0.824467	NS
N-acetylkynurenine (2)	Linear regression	ALT	0.000693285	0.000718829	0.964465	0.337912	0.824467	NS
1-lignoceroyl-GPC (24:0)	Linear regression	AST	-0.00111621	0.00116609	-0.957231	0.341526	0.826394	NS
1-palmitoyl-2-stearoyl-GPE (16:0/18:0)*	Linear regression	AST	-0.0011613	0.00121725	-0.954035	0.343131	0.826394	NS
1-stearoyl-GPG (18:0)	Linear regression	AST	0.00115084	0.00120815	0.952563	0.343871	0.826394	NS
3-methylcytidine	Linear regression	GGT	0.00453453	0.00461581	0.982392	0.34258	0.826394	NS
4-vinylphenol sulfate	Linear regression	AST	-0.00114971	0.00120057	-0.957635	0.341324	0.826394	NS
5-dodecenoate (12:1n7)	Linear regression	ALT	0.00070734	0.000738337	0.958018	0.341132	0.826394	NS
7-methylxanthine	Linear regression	ALT	-0.000707308	0.000740076	-0.955723	0.342283	0.826394	NS
adrenate (22:4n6)	Linear regression	GGT	0.00501363	0.00506518	0.989823	0.33906	0.826394	NS
epiandrosterone sulfate	Linear regression	GGT	-0.00408404	0.00412972	-0.988939	0.339478	0.826394	NS
glutamate	Linear regression	GGT	0.00331569	0.00338178	0.980457	0.343501	0.826394	NS
glycohyocholate	Linear regression	AST	-0.0010403	0.00108322	-0.960377	0.339952	0.826394	NS
methyl glucopyranoside (alpha + beta)	Linear regression	GGT	0.0047536	0.00481739	0.98676	0.340508	0.826394	NS
N1-methyladenosine	Linear regression	ALT	0.000665735	0.000699558	0.951651	0.344331	0.826394	NS
N6-acetyllysine	Linear regression	AST	-0.00111966	0.00117281	-0.954681	0.342806	0.826394	NS
ribulonate/xylulonate*	Linear regression	ALT	-0.000716952	0.000752681	-0.952531	0.343887	0.826394	NS
S-methylcysteine sulfoxide	Linear regression	ALT	-0.000714174	0.000750113	-0.952088	0.34411	0.826394	NS
spermidine	Linear regression	ALT	-0.000716952	0.000750397	-0.955431	0.342429	0.826394	NS
1H-indole-7-acetic acid	Linear regression	AST	-0.00112974	0.00118805	-0.95092	0.3447	0.826484	NS
10-nonadecenoate (19:1n9)	Linear regression	ALT	0.000684634	0.000728298	0.940046	0.350212	0.827636	NS
16-hydroxypalmitate	Linear regression	ALT	0.000678846	0.000726699	0.934149	0.353225	0.827636	NS
2-hydroxy-3-methylvalerate	Linear regression	AST	0.000943665	0.00100582	0.938203	0.351152	0.827636	NS
2-stearoyl-GPE (18:0)*	Linear regression	ALT	-0.00069796	0.00074455	-0.937426	0.351549	0.827636	NS
2,3-dihydroxy-2-methylbutyrate	Linear regression	ALT	0.000692531	0.000740665	0.935013	0.352782	0.827636	NS
3-aminoisobutyrate	Linear regression	ALT	0.00069755	0.000749697	0.930443	0.355127	0.827636	NS
3-methoxycatechol sulfate (1)	Linear regression	ALT	0.000668592	0.000715455	0.934499	0.353045	0.827636	NS
4-guanidinobutanoate	Linear regression	ALT	-0.000702331	0.000746565	-0.94075	0.349853	0.827636	NS
4-hydroxyhippurate	Linear regression	ALT	-0.000676384	0.000715133	-0.945816	0.34728	0.827636	NS
5-hydroxyindoleacetate	Linear regression	GGT	0.00624051	0.00649337	0.961059	0.352828	0.827636	NS
5-hydroxylysine	Linear regression	GGT	-0.00417124	0.00435763	-0.957227	0.354692	0.827636	NS
5alpha-androstan-3alpha,17beta-diol disulfate	Linear regression	GGT	-0.00196497	0.00204102	-0.962739	0.352014	0.827636	NS
5alpha-androstan-3beta,17beta-diol disulfate	Linear regression	GGT	-0.00300876	0.00312736	-0.962076	0.352335	0.827636	NS
acisoga	Linear regression	ALT	0.000622851	0.00066296	0.939499	0.35049	0.827636	NS
arabitol/xylitol	Linear regression	ALT	-0.000674154	0.000713764	-0.944507	0.347944	0.827636	NS
caffeine	Linear regression	GGT	0.0042819	0.00445237	0.961712	0.352512	0.827636	NS
dimethylarginine (SDMA + ADMA)	Linear regression	GGT	-0.00237211	0.00243781	-0.973051	0.347041	0.827636	NS
glycosyl-N-tricosanoyl-sphingadienine (d18:2/23:0)*	Linear regression	AST	0.00112837	0.00120086	0.939639	0.350419	0.827636	NS
homocitrulline	Linear regression	GGT	-0.00407868	0.00423628	-0.962797	0.351985	0.827636	NS
inosine	Linear regression	GGT	-0.00843657	0.00879746	-0.958978	0.35384	0.827636	NS
lactosyl-N-nervonoyl-sphingosine (d18:1/24:1)*	Linear regression	ALT	0.000698456	0.000742193	0.94107	0.34969	0.827636	NS
linoleoylcholine*	Linear regression	GGT	-0.00256925	0.0026396	-0.973349	0.346898	0.827636	NS
maleate	Linear regression	AST	0.00111535	0.00119832	0.930759	0.354965	0.827636	NS
margaroylcarnitine (C17)*	Linear regression	ALT	-0.000697297	0.000737188	-0.945888	0.347243	0.827636	NS
methyl glucopyranoside (alpha + beta)	Linear regression	ALT	0.000662343	0.000711837	0.93047	0.355113	0.827636	NS
N-palmitoyl-sphingosine (d18:1/16:0)	Linear regression	AST	0.00104154	0.00111431	0.934691	0.352947	0.827636	NS
nonadecanoate (19:0)	Linear regression	ALT	-0.000701362	0.000745844	-0.94036	0.350052	0.827636	NS
octadecadienedioate (C18:2-DC)*	Linear regression	ALT	-0.000665776	0.000714972	-0.931191	0.354742	0.827636	NS
S-adenosylhomocysteine (SAH)	Linear regression	ALT	0.000669481	0.000716394	0.934516	0.353037	0.827636	NS
tauroursodeoxycholate	Linear regression	GGT	0.00322748	0.00334739	0.964178	0.351317	0.827636	NS
3-carboxy-4-methyl-5-pentyl-2-furanpropionate (3-Cmpfp)**	Linear regression	GGT	-0.00317171	0.00332873	-0.952829	0.356839	0.828273	NS
3-methylglutaconate	Linear regression	GGT	-0.00454929	0.00476337	-0.955056	0.35575	0.828273	NS
5alpha-androstan-3alpha,17beta-diol monosulfate (1)	Linear regression	GGT	-0.00363538	0.0038195	-0.951794	0.357346	0.828273	NS
arachidonate (20:4n6)	Linear regression	GGT	0.00405657	0.00426436	0.951272	0.357601	0.828273	NS
gamma-glutamylhistidine	Linear regression	AST	-0.00113141	0.00121839	-0.928613	0.356069	0.828273	NS
glucuronide of piperine metabolite C17H21NO3 (5)*	Linear regression	GGT	-0.0022751	0.00238666	-0.953259	0.356629	0.828273	NS
glycerate	Linear regression	GGT	0.00372593	0.0039234	0.949669	0.358388	0.828273	NS
glycochenodeoxycholate	Linear regression	ALT	-0.00068446	0.000740416	-0.924427	0.358229	0.828273	NS
stearoylcarnitine (C18)	Linear regression	AST	-0.00108206	0.00116983	-0.924973	0.357947	0.828273	NS
(N(1) + N(8))-acetylspermidine	Linear regression	AST	0.00106984	0.00118079	0.906038	0.367817	0.828522	NS
1-oleoyl-2-linoleoyl-GPE (18:1/18:2)*	Linear regression	ALT	-0.000672077	0.000745618	-0.901369	0.370278	0.828522	NS
1-palmitoyl-2-linoleoyl-GPE (16:0/18:2)	Linear regression	AST	0.00102866	0.00113903	0.9031	0.369365	0.828522	NS
1-stearoyl-2-arachidonoyl-GPI (18:0/20:4)	Linear regression	ALT	-0.000672304	0.000744475	-0.903058	0.369386	0.828522	NS
1-stearoyl-GPS (18:0)*	Linear regression	ALT	-0.000664391	0.000739201	-0.898796	0.371638	0.828522	NS
1-stearoyl-GPS (18:0)*	Linear regression	AST	-0.00108474	0.00120088	-0.903286	0.369266	0.828522	NS
15-methylpalmitate (i17:0)	Linear regression	ALT	0.000687803	0.000749061	0.91822	0.361447	0.828522	NS
3-hydroxyadipate*	Linear regression	ALT	0.00064801	0.00072035	0.899577	0.371225	0.828522	NS
3beta-hydroxy-5-cholestenoate	Linear regression	GGT	-0.0032737	0.00354838	-0.92259	0.371848	0.828522	NS
5-bromotryptophan	Linear regression	ALT	0.000640977	0.000714796	0.896728	0.372734	0.828522	NS
androsterone glucuronide	Linear regression	GGT	0.00796101	0.00858209	0.92763	0.369316	0.828522	NS
arabinose	Linear regression	AST	-0.00106861	0.00116401	-0.918041	0.36154	0.828522	NS
aspartate	Linear regression	AST	-0.00102307	0.00112653	-0.908159	0.366703	0.828522	NS
beta-alanine	Linear regression	ALT	-0.000656973	0.000729804	-0.900205	0.370892	0.828522	NS
cysteine s-sulfate	Linear regression	GGT	0.00529677	0.00567241	0.933778	0.366245	0.828522	NS
cytidine	Linear regression	AST	-0.00108282	0.00118641	-0.912682	0.364334	0.828522	NS
EDTA	Linear regression	AST	0.00109799	0.00121533	0.903447	0.369182	0.828522	NS
etiocholanolone glucuronide	Linear regression	GGT	0.00641937	0.00689885	0.9305	0.367881	0.828522	NS
ferulic acid 4-sulfate	Linear regression	ALT	-0.00063465	0.000709682	-0.894274	0.374036	0.828522	NS
gamma-glutamylvaline	Linear regression	ALT	0.000561098	0.000627402	0.89432	0.374012	0.828522	NS
glycerol 3-phosphate	Linear regression	AST	0.0010826	0.00119629	0.904963	0.368383	0.828522	NS
hexadecanedioate (C16-DC)	Linear regression	ALT	0.000655477	0.000730995	0.896691	0.372753	0.828522	NS
hexadecanedioate (C16-DC)	Linear regression	AST	0.0010616	0.00118765	0.893863	0.374255	0.828522	NS
homocitrulline	Linear regression	ALT	-0.000668306	0.000741958	-0.900733	0.370614	0.828522	NS
hypoxanthine	Linear regression	GGT	-0.00722109	0.00786974	-0.917577	0.374378	0.828522	NS
indole-3-carboxylic acid	Linear regression	GGT	0.00434992	0.00459923	0.945793	0.360293	0.828522	NS
leucine	Linear regression	GGT	-0.00432239	0.00463806	-0.93194	0.367161	0.828522	NS
linoleoyl-linoleoyl-glycerol (18:2/18:2) [1]*	Linear regression	AST	-0.00109226	0.00120458	-0.906755	0.36744	0.828522	NS
mannitol/sorbitol	Linear regression	AST	-0.0010882	0.00121181	-0.898001	0.372059	0.828522	NS
mannose	Linear regression	AST	0.000917456	0.00101494	0.903954	0.368914	0.828522	NS
N-acetylalliin	Linear regression	AST	-0.0010856	0.00119285	-0.91009	0.365691	0.828522	NS
N-acetyltryptophan	Linear regression	ALT	0.000615734	0.000689098	0.893537	0.374428	0.828522	NS
N-palmitoyl-sphinganine (d18:0/16:0)	Linear regression	ALT	0.000635766	0.000706497	0.899885	0.371062	0.828522	NS
N-stearoyltaurine	Linear regression	ALT	0.000663498	0.000728273	0.911057	0.365185	0.828522	NS
N2,N2-dimethylguanosine	Linear regression	ALT	0.000534337	0.00058661	0.910889	0.365272	0.828522	NS
N6-carbamoylthreonyladenosine	Linear regression	ALT	0.000579569	0.000634498	0.913429	0.363944	0.828522	NS
N6,N6,N6-trimethyllysine	Linear regression	ALT	-0.000645057	0.000706984	-0.912407	0.364478	0.828522	NS
nonadecanoate (19:0)	Linear regression	GGT	-0.0045999	0.00488615	-0.941417	0.362453	0.828522	NS
palmitoleoyl-arachidonoyl-glycerol (16:1/20:4) [2]*	Linear regression	GGT	0.00318122	0.0034526	0.9214	0.372448	0.828522	NS
prolylglycine	Linear regression	ALT	-0.000669383	0.000745451	-0.897957	0.372082	0.828522	NS
propionylglycine	Linear regression	GGT	-0.0037549	0.00398723	-0.941732	0.362297	0.828522	NS
S-1-pyrroline-5-carboxylate	Linear regression	AST	-0.00106494	0.00118052	-0.902088	0.369898	0.828522	NS
sphinganine-1-phosphate	Linear regression	AST	-0.00110451	0.00121879	-0.906238	0.367712	0.828522	NS
sphingomyelin (d18:1/20:1, d18:2/20:0)*	Linear regression	GGT	-0.00361809	0.00392815	-0.921067	0.372615	0.828522	NS
sphingomyelin (d18:2/18:1)*	Linear regression	ALT	-0.000664374	0.000734702	-0.904277	0.368744	0.828522	NS
sphingomyelin (d18:2/23:1)*	Linear regression	AST	0.00105396	0.00117637	0.895945	0.373149	0.828522	NS
stearoylcarnitine (C18)	Linear regression	GGT	0.00452501	0.00492764	0.918292	0.374016	0.828522	NS
sucrose	Linear regression	ALT	-0.000663352	0.000740049	-0.896362	0.372927	0.828522	NS
3-hydroxymyristate	Linear regression	GGT	0.0043709	0.00476925	0.916475	0.374935	0.828909	NS
lignoceroylcarnitine (C24)*	Linear regression	AST	-0.00104189	0.0011685	-0.891653	0.375431	0.82927	NS
1-palmitoyl-2-stearoyl-GPE (16:0/18:0)*	Linear regression	GGT	0.00345785	0.00377992	0.914795	0.375787	0.829322	NS
leucylglycine	Linear regression	ALT	0.000659343	0.000740785	0.89006	0.37628	0.829677	NS
xanthosine	Linear regression	AST	0.00103841	0.00116994	0.887577	0.377606	0.831866	NS
1-(1-enyl-palmitoyl)-2-palmitoleoyl-GPC (P-16:0/16:1)*	Linear regression	GGT	-0.00447502	0.00496311	-0.901657	0.382489	0.831888	NS
1-myristoyl-2-arachidonoyl-GPC (14:0/20:4)*	Linear regression	AST	0.00105405	0.00120346	0.875847	0.38391	0.831888	NS
1-oleoyl-2-linoleoyl-GPE (18:1/18:2)*	Linear regression	GGT	-0.00343316	0.0037904	-0.905752	0.380391	0.831888	NS
2-palmitoyl-GPC (16:0)*	Linear regression	AST	-0.00106969	0.00121363	-0.881402	0.380916	0.831888	NS
4-hydroxyhippurate	Linear regression	GGT	-0.00454933	0.00507006	-0.897294	0.384733	0.831888	NS
4-hydroxyphenylacetylglutamine	Linear regression	GGT	-0.00306046	0.00339591	-0.901218	0.382714	0.831888	NS
5-(galactosylhydroxy)-L-lysine	Linear regression	GGT	0.00385581	0.00425915	0.9053	0.380623	0.831888	NS
7-methylguanine	Linear regression	ALT	0.000632737	0.000727842	0.869333	0.387439	0.831888	NS
7-methylguanine	Linear regression	AST	0.00102642	0.00118251	0.868006	0.38816	0.831888	NS
7-methylxanthine	Linear regression	GGT	0.00216343	0.00238394	0.907504	0.379496	0.831888	NS
adipoylcarnitine (C6-DC)	Linear regression	GGT	0.00473674	0.00532002	0.890361	0.388317	0.831888	NS
alliin	Linear regression	AST	-0.00105713	0.00120192	-0.879529	0.381924	0.831888	NS
androstenediol (3alpha, 17alpha) monosulfate (3)	Linear regression	GGT	-0.00351671	0.00392381	-0.896249	0.385272	0.831888	NS
arginine	Linear regression	AST	-0.00105787	0.00121976	-0.867272	0.388559	0.831888	NS
behenoyl sphingomyelin (d18:1/22:0)*	Linear regression	AST	0.00106399	0.00121486	0.875814	0.383928	0.831888	NS
dihydroorotate	Linear regression	AST	0.0010687	0.00121812	0.877331	0.383109	0.831888	NS
ectoine	Linear regression	GGT	-0.00450125	0.00499983	-0.90028	0.383196	0.831888	NS
epiandrosterone sulfate	Linear regression	AST	-0.000944863	0.00109094	-0.866099	0.389198	0.831888	NS
gamma-glutamyltyrosine	Linear regression	ALT	0.000605478	0.000696342	0.869513	0.387341	0.831888	NS
glycine conjugate of C10H14O2 (1)*	Linear regression	ALT	0.000641212	0.000739437	0.867163	0.388619	0.831888	NS
glycochenodeoxycholate sulfate	Linear regression	AST	0.00107187	0.00121057	0.885428	0.378756	0.831888	NS
heme	Linear regression	AST	0.00105774	0.00119745	0.883326	0.379883	0.831888	NS
isobutyrylglycine	Linear regression	ALT	-0.000655261	0.000751741	-0.871658	0.386177	0.831888	NS
lignoceroyl sphingomyelin (d18:1/24:0)	Linear regression	AST	0.00104082	0.00120195	0.865947	0.389281	0.831888	NS
N-(2-furoyl)glycine	Linear regression	ALT	-0.000649766	0.000743444	-0.873995	0.384911	0.831888	NS
N-acetylserine	Linear regression	AST	-0.001037	0.00118261	-0.876879	0.383352	0.831888	NS
N-acetylserine	Linear regression	GGT	-0.00416141	0.00462642	-0.899487	0.383604	0.831888	NS
N6-carbamoylthreonyladenosine	Linear regression	GGT	0.00315179	0.00353848	0.89072	0.388131	0.831888	NS
nicotinamide	Linear regression	ALT	-0.000651186	0.000740687	-0.879165	0.38212	0.831888	NS
palmitoylcholine	Linear regression	GGT	-0.00227951	0.00256315	-0.889339	0.388847	0.831888	NS
sphingomyelin (d18:1/21:0, d17:1/22:0, d16:1/23:0)*	Linear regression	AST	0.00106656	0.00122323	0.871917	0.386036	0.831888	NS
sphingomyelin (d18:2/16:0, d18:1/16:1)*	Linear regression	AST	0.000929737	0.00107318	0.866338	0.389068	0.831888	NS
THC carboxylic acid	Linear regression	GGT	4.72182e-19	5.20814e-19	0.906622	0.379947	0.831888	NS
thyroxine	Linear regression	GGT	0.00428784	0.00480416	0.892525	0.387196	0.831888	NS
undecanedioate (C11-DC)	Linear regression	GGT	-0.00496801	0.00551354	-0.901055	0.382798	0.831888	NS
palmitoyl ethanolamide	Linear regression	GGT	0.00487355	0.00549206	0.887381	0.389864	0.832422	NS
adipate (C6-DC)	Linear regression	ALT	-0.000643511	0.000745538	-0.863149	0.390807	0.832504	NS
dihomo-linoleate (20:2n6)	Linear regression	GGT	0.00328636	0.00371179	0.885385	0.390903	0.832504	NS
stearidonate (18:4n3)	Linear regression	ALT	0.000649965	0.000753067	0.863091	0.390839	0.832504	NS
2-hydroxystearate	Linear regression	GGT	0.00422277	0.00478092	0.883256	0.392013	0.832978	NS
4-ethylphenylsulfate	Linear regression	ALT	-0.000639419	0.000742875	-0.860735	0.392127	0.832978	NS
dehydroisoandrosterone sulfate (DHEA-S)	Linear regression	AST	-0.000788955	0.000916505	-0.86083	0.392075	0.832978	NS
2-palmitoyl-GPC (16:0)*	Linear regression	GGT	0.00349573	0.00396234	0.882239	0.392544	0.833155	NS
1-palmitoleoyl-2-linolenoyl-GPC (16:1/18:3)*	Linear regression	AST	0.0010391	0.00121259	0.85693	0.394213	0.835277	NS
cinnamoylglycine	Linear regression	GGT	0.00306751	0.00348813	0.879413	0.394022	0.835277	NS
epiandrosterone sulfate	Linear regression	ALT	-0.00057367	0.000671583	-0.854205	0.395712	0.83774	NS
2-oxoarginine*	Linear regression	AST	0.000957253	0.00112229	0.852946	0.396405	0.837787	NS
malonate	Linear regression	ALT	-0.000605422	0.000709507	-0.853299	0.39621	0.837787	NS
sphingomyelin (d18:2/24:1, d18:1/24:2)*	Linear regression	AST	0.00101538	0.00119368	0.850631	0.397682	0.839065	NS
sulfate of piperine metabolite C18H21NO3 (1)*	Linear regression	ALT	-0.000616455	0.000724275	-0.851133	0.397405	0.839065	NS
alliin	Linear regression	ALT	-0.000628795	0.000740056	-0.849658	0.398219	0.839352	NS
heptanoate (7:0)	Linear regression	GGT	-0.00442159	0.00507696	-0.870912	0.398491	0.839352	NS
gamma-glutamyl-alpha-lysine	Linear regression	ALT	-0.000559132	0.000661546	-0.84519	0.400693	0.84257	NS
homocitrulline	Linear regression	AST	-0.00102005	0.00120619	-0.84568	0.400421	0.84257	NS
3-carboxy-4-methyl-5-propyl-2-furanpropanoate (CMPF)	Linear regression	ALT	-0.00061003	0.000724143	-0.842417	0.402233	0.843268	NS
EDTA	Linear regression	ALT	0.00063088	0.000748579	0.84277	0.402037	0.843268	NS
gamma-glutamylglutamate	Linear regression	ALT	-0.000557371	0.000661835	-0.842159	0.402377	0.843268	NS
N6-carboxymethyllysine	Linear regression	AST	-0.00102981	0.00122226	-0.842548	0.40216	0.843268	NS
arabitol/xylitol	Linear regression	AST	-0.000972683	0.00116107	-0.837745	0.404836	0.846999	NS
bilirubin (E,Z or Z,E)*	Linear regression	ALT	0.000566717	0.00067639	0.837857	0.404773	0.846999	NS
1-linoleoyl-GPI (18:2)*	Linear regression	GGT	-0.0028675	0.00336442	-0.852303	0.40839	0.847121	NS
1-oleoylglycerol (18:1)	Linear regression	ALT	-0.000608004	0.000735213	-0.826977	0.410873	0.847121	NS
3-indoxyl sulfate	Linear regression	AST	-0.000981008	0.00119528	-0.820738	0.414397	0.847121	NS
3-methoxycatechol sulfate (1)	Linear regression	AST	0.000960544	0.00116384	0.825324	0.411805	0.847121	NS
3beta-hydroxy-5-cholestenoate	Linear regression	ALT	-0.000526233	0.000638694	-0.82392	0.412597	0.847121	NS
5-acetylamino-6-amino-3-methyluracil	Linear regression	GGT	-0.00397898	0.00471548	-0.843812	0.412961	0.847121	NS
adenosine	Linear regression	ALT	-0.000610768	0.00074227	-0.822839	0.413208	0.847121	NS
adipate (C6-DC)	Linear regression	AST	-0.000998848	0.00121176	-0.824293	0.412387	0.847121	NS
anserine	Linear regression	AST	-0.00100689	0.00121209	-0.830708	0.408775	0.847121	NS
C-glycosyltryptophan	Linear regression	GGT	0.00300135	0.00351969	0.852731	0.408161	0.847121	NS
glucuronide of C10H18O2 (7)*	Linear regression	ALT	-0.000624918	0.000750277	-0.832917	0.407536	0.847121	NS
glucuronide of C10H18O2 (7)*	Linear regression	AST	-0.00100717	0.00121903	-0.826207	0.411307	0.847121	NS
hydroxyasparagine**	Linear regression	ALT	0.000442484	0.000538593	0.821555	0.413934	0.847121	NS
lactosyl-N-behenoyl-sphingosine (d18:1/22:0)*	Linear regression	ALT	0.00059983	0.000728847	0.822986	0.413125	0.847121	NS
linoleoyl-linolenoyl-glycerol (18:2/18:3) [1]*	Linear regression	ALT	-0.000610522	0.000738196	-0.827045	0.410835	0.847121	NS
metformin	Linear regression	GGT	0.00315015	0.00370829	0.84949	0.409901	0.847121	NS
N1-methylinosine	Linear regression	AST	0.000863003	0.00104032	0.829554	0.409424	0.847121	NS
nicotinamide	Linear regression	AST	-0.000997642	0.00120404	-0.828576	0.409973	0.847121	NS
nonadecanoate (19:0)	Linear regression	AST	-0.00100173	0.00121336	-0.825584	0.411659	0.847121	NS
oleoyl-linoleoyl-glycerol (18:1/18:2) [2]	Linear regression	ALT	-0.000602853	0.000720392	-0.83684	0.405341	0.847121	NS
oxalate (ethanedioate)	Linear regression	GGT	0.00319755	0.00374948	0.852798	0.408124	0.847121	NS
palmitoyl-oleoyl-glycerol (16:0/18:1) [2]*	Linear regression	AST	0.000909804	0.00109416	0.83151	0.408325	0.847121	NS
proline	Linear regression	AST	-0.000998757	0.00120065	-0.831846	0.408137	0.847121	NS
S-adenosylhomocysteine (SAH)	Linear regression	AST	0.000957518	0.00116541	0.821612	0.413902	0.847121	NS
sphingomyelin (d17:1/16:0, d18:1/15:0, d16:1/17:0)*	Linear regression	ALT	-0.000599046	0.000729739	-0.820904	0.414303	0.847121	NS
sphingomyelin (d18:1/18:1, d18:2/18:0)	Linear regression	AST	0.000902901	0.00108151	0.834848	0.406454	0.847121	NS
sphingomyelin (d18:2/23:0, d18:1/23:1, d17:1/24:1)*	Linear regression	AST	0.00100043	0.0011996	0.83397	0.406946	0.847121	NS
taurodeoxycholate	Linear regression	AST	0.000982176	0.00118694	0.827483	0.410588	0.847121	NS
hypotaurine	Linear regression	GGT	-0.00247585	0.00295138	-0.838878	0.415632	0.84895	NS
4-vinylphenol sulfate	Linear regression	ALT	-0.000604248	0.000740196	-0.816335	0.416894	0.849443	NS
methionine sulfone	Linear regression	ALT	-0.000613599	0.000750807	-0.817252	0.416373	0.849443	NS
palmitoleoyl-linoleoyl-glycerol (16:1/18:2) [1]*	Linear regression	GGT	0.00341627	0.00408308	0.83669	0.41682	0.849443	NS
sphingomyelin (d18:1/19:0, d19:1/18:0)*	Linear regression	AST	0.000962806	0.00118054	0.815568	0.41733	0.849638	NS
glucuronide of piperine metabolite C17H21NO3 (5)*	Linear regression	ALT	-0.000523406	0.000643604	-0.813242	0.418653	0.851546	NS
o-cresol sulfate	Linear regression	GGT	-0.00597749	0.00717776	-0.83278	0.418949	0.851546	NS
glycine conjugate of C10H14O2 (1)*	Linear regression	GGT	0.00367303	0.00442104	0.830806	0.420027	0.85304	NS
2-aminophenol sulfate	Linear regression	AST	0.000966315	0.0011999	0.805332	0.423174	0.858036	NS
pregnenediol disulfate (C21H34O8S2)*	Linear regression	GGT	-0.00204705	0.00247947	-0.825598	0.422878	0.858036	NS
3-carboxy-4-methyl-5-propyl-2-furanpropanoate (CMPF)	Linear regression	AST	-0.000946853	0.00117697	-0.804486	0.423659	0.858322	NS
androstenediol (3beta,17beta) disulfate (1)	Linear regression	ALT	0.00046388	0.000577237	0.803622	0.424155	0.858358	NS
betaine	Linear regression	AST	-0.000962556	0.00119832	-0.803257	0.424365	0.858358	NS
1-stearoyl-2-arachidonoyl-GPE (18:0/20:4)	Linear regression	AST	0.000957129	0.00119577	0.800429	0.42599	0.858862	NS
4-hydroxyhippurate	Linear regression	AST	-0.000933323	0.00116377	-0.801982	0.425097	0.858862	NS
5alpha-pregnan-3beta,20alpha-diol monosulfate (2)	Linear regression	AST	-0.000890469	0.00111191	-0.800849	0.425749	0.858862	NS
urate	Linear regression	GGT	0.00489615	0.00596983	0.820148	0.425876	0.858862	NS
17alpha-hydroxypregnenolone 3-sulfate	Linear regression	AST	0.000931707	0.00116825	0.797521	0.427666	0.860851	NS
sphingomyelin (d18:1/17:0, d17:1/18:0, d19:1/16:0)	Linear regression	AST	-0.000951414	0.00119286	-0.797589	0.427627	0.860851	NS
2prime-O-methyluridine	Linear regression	GGT	0.00303138	0.00371583	0.815802	0.428276	0.861383	NS
1-(1-enyl-palmitoyl)-2-arachidonoyl-GPE (P-16:0/20:4)*	Linear regression	AST	-0.000945094	0.00119268	-0.792411	0.430621	0.862509	NS
1-(1-enyl-palmitoyl)-2-palmitoyl-GPC (P-16:0/16:0)*	Linear regression	GGT	-0.00299167	0.00367811	-0.813372	0.429621	0.862509	NS
1-dihomo-linolenylglycerol (20:3)	Linear regression	ALT	-0.000573185	0.000727219	-0.788188	0.433071	0.862509	NS
5alpha-androstan-3alpha,17beta-diol disulfate	Linear regression	AST	-0.000846796	0.00106882	-0.792273	0.430701	0.862509	NS
asparagine	Linear regression	GGT	-0.00318206	0.00391343	-0.813111	0.429766	0.862509	NS
dihomo-linoleoylcarnitine (C20:2)*	Linear regression	ALT	-0.00057694	0.0007299	-0.790436	0.431765	0.862509	NS
dimethyl sulfone	Linear regression	ALT	0.000582395	0.000738634	0.788476	0.432903	0.862509	NS
dodecanedioate (C12-DC)	Linear regression	ALT	-0.000565153	0.000717972	-0.787152	0.433673	0.862509	NS
isobutyrylglycine	Linear regression	AST	-0.000967716	0.00122239	-0.791659	0.431056	0.862509	NS
N1-Methyl-4-pyridone-3-carboxamide	Linear regression	AST	0.00089222	0.00113005	0.789539	0.432286	0.862509	NS
octadecenedioate (C18:1-DC)*	Linear regression	AST	-0.00091772	0.00116149	-0.790125	0.431946	0.862509	NS
pregnanolone/allopregnanolone sulfate	Linear regression	GGT	-0.00282066	0.00348948	-0.808333	0.432421	0.862509	NS
proline	Linear regression	GGT	-0.0028817	0.00355864	-0.809777	0.431617	0.862509	NS
suberoylcarnitine (C8-DC)	Linear regression	AST	0.000964144	0.0012248	0.787184	0.433655	0.862509	NS
1,3-dimethylurate	Linear regression	GGT	-0.00428256	0.00532746	-0.803864	0.434913	0.86285	NS
5alpha-androstan-3alpha,17alpha-diol monosulfate	Linear regression	ALT	-0.0005322	0.000677943	-0.785022	0.434914	0.86285	NS
eugenol sulfate	Linear regression	AST	0.000917893	0.00117006	0.784483	0.435227	0.86285	NS
gamma-tocopherol/beta-tocopherol	Linear regression	GGT	0.00310539	0.00386212	0.804064	0.434801	0.86285	NS
methionine	Linear regression	ALT	0.000586138	0.000747742	0.783878	0.43558	0.862864	NS
1-palmitoyl-2-docosahexaenoyl-GPC (16:0/22:6)	Linear regression	ALT	0.000589195	0.000753772	0.781662	0.436874	0.862984	NS
1-palmitoyl-2-gamma-linolenoyl-GPC (16:0/18:3n6)*	Linear regression	AST	0.000918535	0.00118072	0.777946	0.439048	0.862984	NS
2-stearoyl-GPE (18:0)*	Linear regression	AST	-0.000946097	0.00121178	-0.780747	0.437409	0.862984	NS
corticosterone	Linear regression	AST	-0.000912201	0.00116732	-0.781451	0.436997	0.862984	NS
myo-inositol	Linear regression	ALT	-0.000572687	0.000734465	-0.779734	0.438001	0.862984	NS
myristate (14:0)	Linear regression	AST	0.000946764	0.00121535	0.779007	0.438427	0.862984	NS
N-acetylglucosaminylasparagine	Linear regression	ALT	-0.000584257	0.000751108	-0.77786	0.439098	0.862984	NS
pseudouridine	Linear regression	ALT	0.000486652	0.000624665	0.779061	0.438395	0.862984	NS
stearate (18:0)	Linear regression	AST	0.00094247	0.00120644	0.781198	0.437145	0.862984	NS
trans-urocanate	Linear regression	ALT	-0.000577642	0.000739986	-0.780613	0.437487	0.862984	NS
3-methyl-2-oxobutyrate	Linear regression	GGT	0.0041281	0.00520616	0.792927	0.441052	0.864155	NS
4-ethylphenylsulfate	Linear regression	GGT	-0.00297028	0.00374298	-0.793562	0.440694	0.864155	NS
6-hydroxyindole sulfate	Linear regression	AST	-0.0009311	0.00120222	-0.774485	0.441079	0.864155	NS
N-stearoyl-sphingadienine (d18:2/18:0)*	Linear regression	GGT	0.00464996	0.00586434	0.792922	0.441054	0.864155	NS
isobutyrylcarnitine (C4)	Linear regression	AST	-0.000896592	0.0011606	-0.772524	0.442232	0.864378	NS
retinol (Vitamin A)	Linear regression	AST	0.000914861	0.00118271	0.773531	0.441639	0.864378	NS
thymol sulfate	Linear regression	AST	-0.000933195	0.00120787	-0.772594	0.442191	0.864378	NS
1-lignoceroyl-GPC (24:0)	Linear regression	GGT	0.00344997	0.00441816	0.780862	0.447887	0.86467	NS
1-palmitoyl-GPI (16:0)	Linear regression	ALT	0.000556899	0.000741084	0.751465	0.454724	0.86467	NS
1-palmitoyl-GPI (16:0)	Linear regression	AST	0.00090451	0.00120401	0.751251	0.454852	0.86467	NS
1-stearoyl-2-linoleoyl-GPE (18:0/18:2)*	Linear regression	GGT	0.00317681	0.00412546	0.770051	0.454068	0.86467	NS
2,3-dihydroxy-2-methylbutyrate	Linear regression	GGT	-0.0044261	0.00568923	-0.777979	0.44953	0.86467	NS
3-methylcytidine	Linear regression	AST	0.000927101	0.00121519	0.762924	0.447902	0.86467	NS
3-ureidopropionate	Linear regression	GGT	0.00486741	0.00628396	0.774578	0.451473	0.86467	NS
4-acetylphenol sulfate	Linear regression	GGT	0.0032918	0.00427397	0.770198	0.453984	0.86467	NS
5-methyluridine (ribothymidine)	Linear regression	ALT	-0.000581336	0.000754259	-0.770737	0.443284	0.86467	NS
5alpha-pregnan-3beta,20alpha-diol disulfate	Linear regression	GGT	-0.000871986	0.00112978	-0.771818	0.453054	0.86467	NS
arachidate (20:0)	Linear regression	GGT	-0.00200213	0.00255715	-0.782953	0.446697	0.86467	NS
carotene diol (1)	Linear regression	ALT	-0.00050802	0.000669893	-0.75836	0.450612	0.86467	NS
dihomo-linolenate (20:3n3 or n6)	Linear regression	GGT	0.00358647	0.00455168	0.787944	0.443866	0.86467	NS
dihomo-linolenoylcarnitine (20:3n3 or 6)*	Linear regression	AST	0.000908056	0.00118456	0.766573	0.445741	0.86467	NS
ferulic acid 4-sulfate	Linear regression	AST	-0.000869298	0.00115476	-0.752794	0.45393	0.86467	NS
gamma-CEHC	Linear regression	ALT	0.000572704	0.000744071	0.769689	0.443902	0.86467	NS
gamma-glutamyl-alpha-lysine	Linear regression	AST	-0.000823105	0.0010757	-0.765183	0.446564	0.86467	NS
gluconate	Linear regression	GGT	-0.00149004	0.00193229	-0.771127	0.453451	0.86467	NS
glycine conjugate of C10H14O2 (1)*	Linear regression	AST	0.000920389	0.00120265	0.765303	0.446493	0.86467	NS
histidine	Linear regression	AST	-0.0008909	0.00115834	-0.76912	0.444238	0.86467	NS
imidazole propionate	Linear regression	GGT	-0.00164381	0.00211328	-0.777849	0.449604	0.86467	NS
isovalerylcarnitine (C5)	Linear regression	AST	0.000885974	0.00116637	0.759598	0.449876	0.86467	NS
lactosyl-N-behenoyl-sphingosine (d18:1/22:0)*	Linear regression	AST	0.000900064	0.00118491	0.759607	0.44987	0.86467	NS
lactosyl-N-palmitoyl-sphingosine (d18:1/16:0)	Linear regression	ALT	-0.000568763	0.000746331	-0.762079	0.448403	0.86467	NS
N-acetyl-2-aminooctanoate*	Linear regression	AST	-0.000918194	0.00119664	-0.767307	0.445308	0.86467	NS
N6-acetyllysine	Linear regression	ALT	-0.0005482	0.000723496	-0.757709	0.450999	0.86467	NS
N6-carbamoylthreonyladenosine	Linear regression	AST	0.000789866	0.00103254	0.764977	0.446685	0.86467	NS
nervonoylcarnitine (C24:1)*	Linear regression	GGT	0.00479731	0.00622306	0.770893	0.453585	0.86467	NS
oleoyl ethanolamide	Linear regression	ALT	0.000540827	0.000710192	0.761522	0.448733	0.86467	NS
oleoyl-linoleoyl-glycerol (18:1/18:2) [1]	Linear regression	AST	-0.000870028	0.00115649	-0.752297	0.454227	0.86467	NS
propionylcarnitine (C3)	Linear regression	GGT	-0.00415533	0.00539885	-0.769669	0.454287	0.86467	NS
pseudouridine	Linear regression	AST	0.000783068	0.00101494	0.77154	0.442811	0.86467	NS
salicylate	Linear regression	ALT	-0.000559883	0.00073975	-0.756854	0.451508	0.86467	NS
sphinganine	Linear regression	ALT	-0.000560829	0.000734898	-0.763139	0.447774	0.86467	NS
sphingosine 1-phosphate	Linear regression	ALT	-0.000570787	0.000752119	-0.758904	0.450288	0.86467	NS
vanillylmandelate (VMA)	Linear regression	AST	-0.000928856	0.00122352	-0.759166	0.450133	0.86467	NS
glucuronide of piperine metabolite C17H21NO3 (5)*	Linear regression	AST	-0.000782578	0.00104634	-0.747921	0.456847	0.86714	NS
mannitol/sorbitol	Linear regression	ALT	-0.00055913	0.000747102	-0.748399	0.45656	0.86714	NS
2-hydroxyhippurate (salicylurate)	Linear regression	ALT	-0.000544937	0.00073095	-0.745519	0.458288	0.867774	NS
5,6-dihydrouridine	Linear regression	GGT	0.00371675	0.00487613	0.762233	0.458571	0.867774	NS
eicosapentaenoate (EPA; 20:5n3)	Linear regression	GGT	0.00224457	0.00294064	0.763293	0.457959	0.867774	NS
kynurenate	Linear regression	AST	0.000885179	0.0011876	0.745351	0.458389	0.867774	NS
dihydroorotate	Linear regression	ALT	0.000558338	0.00075085	0.743608	0.459437	0.868753	NS
1-palmitoyl-2-linoleoyl-GPE (16:0/18:2)	Linear regression	ALT	0.000519489	0.000702339	0.739655	0.461818	0.869055	NS
cystathionine	Linear regression	AST	0.000802586	0.00108607	0.73898	0.462226	0.869055	NS
glucuronate	Linear regression	AST	-0.000892662	0.00120605	-0.740151	0.461519	0.869055	NS
N-acetylalanine	Linear regression	GGT	-0.00335456	0.0044206	-0.758847	0.46053	0.869055	NS
N-acetylthreonine	Linear regression	AST	-0.000783779	0.00105776	-0.740979	0.46102	0.869055	NS
N1-methyladenosine	Linear regression	GGT	0.00278309	0.00367656	0.756983	0.461611	0.869055	NS
sphingomyelin (d18:2/24:2)*	Linear regression	ALT	0.000547918	0.000741711	0.738721	0.462382	0.869055	NS
urea	Linear regression	ALT	-0.000553649	0.000748423	-0.739754	0.461759	0.869055	NS
2-aminophenol sulfate	Linear regression	GGT	-0.00316578	0.00419846	-0.754034	0.463324	0.869351	NS
N-delta-acetylornithine	Linear regression	ALT	-0.000534644	0.000726265	-0.736155	0.463932	0.869351	NS
umbelliferone sulfate	Linear regression	ALT	-0.000549488	0.000745713	-0.736862	0.463505	0.869351	NS
umbelliferone sulfate	Linear regression	AST	-0.000892377	0.00121153	-0.736572	0.463681	0.869351	NS
gamma-CEHC	Linear regression	GGT	0.00436599	0.00580287	0.752386	0.464283	0.869354	NS
androstenediol (3beta,17beta) disulfate (1)	Linear regression	AST	0.000688534	0.000938475	0.733673	0.465435	0.869706	NS
succinate	Linear regression	GGT	0.00311552	0.00415254	0.750269	0.465516	0.869706	NS
tyrosine	Linear regression	AST	0.000819197	0.00111661	0.733646	0.465452	0.869706	NS
maltotriose	Linear regression	GGT	0.00314963	0.00420803	0.748482	0.466558	0.870914	NS
THC carboxylic acid glucuronide	Linear regression	GGT	-9.22509e-05	0.000123336	-0.747965	0.46686	0.870914	NS
1-(1-enyl-palmitoyl)-2-arachidonoyl-GPE (P-16:0/20:4)*	Linear regression	ALT	-0.00053622	0.000734578	-0.729971	0.467682	0.871795	NS
1-stearoyl-2-linoleoyl-GPI (18:0/18:2)	Linear regression	AST	0.000864027	0.00118504	0.729112	0.468204	0.872063	NS
4-hydroxyglutamate	Linear regression	GGT	-0.00349945	0.00470143	-0.744336	0.468984	0.872063	NS
isovalerate (i5:0)	Linear regression	GGT	-0.00201082	0.00270298	-0.743928	0.469223	0.872063	NS
spermidine	Linear regression	AST	-0.000890303	0.00122221	-0.728435	0.468616	0.872063	NS
glucuronide of piperine metabolite C17H21NO3 (4)*	Linear regression	AST	-0.000740507	0.00101928	-0.726502	0.469793	0.872472	NS
1-(1-enyl-stearoyl)-2-arachidonoyl-GPE (P-18:0/20:4)*	Linear regression	GGT	0.002175	0.00294632	0.73821	0.472581	0.872585	NS
1-linoleoyl-2-arachidonoyl-GPC (18:2/20:4n6)*	Linear regression	GGT	0.00336536	0.00456688	0.736905	0.473349	0.872585	NS
arachidonate (20:4n6)	Linear regression	ALT	0.00053748	0.00074486	0.721586	0.472793	0.872585	NS
bilirubin (Z,Z)	Linear regression	AST	0.000792673	0.00109949	0.720948	0.473183	0.872585	NS
glycolithocholate	Linear regression	ALT	0.000535855	0.00074073	0.723414	0.471676	0.872585	NS
linoleoyl-linolenoyl-glycerol (18:2/18:3) [1]*	Linear regression	AST	-0.000868146	0.00120059	-0.723099	0.471868	0.872585	NS
palmitoyl-arachidonoyl-glycerol (16:0/20:4) [1]*	Linear regression	GGT	0.0042296	0.00573732	0.737207	0.473171	0.872585	NS
S-methylcysteine	Linear regression	ALT	-0.000543302	0.000750139	-0.724269	0.471154	0.872585	NS
sphingomyelin (d18:1/22:1, d18:2/22:0, d16:1/24:1)*	Linear regression	ALT	-0.000536621	0.00074188	-0.723326	0.471729	0.872585	NS
vanillic alcohol sulfate	Linear regression	ALT	-0.000542393	0.00074984	-0.723344	0.471718	0.872585	NS
1-(1-enyl-palmitoyl)-2-arachidonoyl-GPC (P-16:0/20:4)*	Linear regression	ALT	-0.000511579	0.000718034	-0.712472	0.478383	0.873001	NS
2-hydroxyphenylacetate	Linear regression	ALT	0.000527565	0.000738852	0.714033	0.477423	0.873001	NS
2-hydroxystearate	Linear regression	ALT	0.000534361	0.000742883	0.719307	0.474187	0.873001	NS
3-hydroxyadipate*	Linear regression	AST	0.000838498	0.00117262	0.715061	0.476791	0.873001	NS
5alpha-androstan-3alpha,17alpha-diol monosulfate	Linear regression	AST	-0.000785868	0.00110221	-0.712995	0.478062	0.873001	NS
adipate (C6-DC)	Linear regression	GGT	0.00150641	0.00206739	0.728652	0.478227	0.873001	NS
glucuronide of piperine metabolite C17H21NO3 (4)*	Linear regression	ALT	-0.00044978	0.000627441	-0.716848	0.475694	0.873001	NS
maleate	Linear regression	ALT	0.000527649	0.000739328	0.713687	0.477636	0.873001	NS
N-acetylphenylalanine	Linear regression	AST	-0.000753184	0.00104897	-0.718026	0.474972	0.873001	NS
N-methylproline	Linear regression	AST	0.000857158	0.00119494	0.717322	0.475404	0.873001	NS
paraxanthine	Linear regression	GGT	-0.00440971	0.00603765	-0.73037	0.477209	0.873001	NS
S-allylcysteine	Linear regression	AST	-0.000870193	0.00122162	-0.712328	0.478472	0.873001	NS
S-methylmethionine	Linear regression	AST	0.000853885	0.0011972	0.713232	0.477915	0.873001	NS
valylglycine	Linear regression	AST	0.000722509	0.00100948	0.715727	0.476382	0.873001	NS
3-(4-hydroxyphenyl)lactate	Linear regression	GGT	-0.00316299	0.00434891	-0.727306	0.479025	0.873373	NS
5,6-dihydrothymine	Linear regression	GGT	-0.00356666	0.00491115	-0.726236	0.47966	0.873516	NS
kynurenate	Linear regression	GGT	-0.00351024	0.00483508	-0.725995	0.479804	0.873516	NS
2-hydroxyphytanate*	Linear regression	GGT	-0.00373432	0.00515986	-0.723724	0.481154	0.873677	NS
3-(3-hydroxyphenyl)propionate	Linear regression	AST	0.000842975	0.00119297	0.70662	0.481992	0.873677	NS
5alpha-androstan-3alpha,17beta-diol disulfate	Linear regression	ALT	-0.000465456	0.000658434	-0.706914	0.481811	0.873677	NS
hexadecadienoate (16:2n6)	Linear regression	ALT	0.00052276	0.00073851	0.707858	0.481227	0.873677	NS
urea	Linear regression	AST	-0.000861586	0.00121629	-0.708371	0.480911	0.873677	NS
vanillylmandelate (VMA)	Linear regression	ALT	-0.000532876	0.000753478	-0.707222	0.48162	0.873677	NS
3-methyl-2-oxovalerate	Linear regression	GGT	-0.00411741	0.00572997	-0.718576	0.484223	0.874646	NS
glucuronide of C10H18O2 (7)*	Linear regression	GGT	0.00183826	0.00256063	0.717896	0.48463	0.874646	NS
heme	Linear regression	ALT	0.000520011	0.000738436	0.704206	0.483485	0.874646	NS
N-acetylalliin	Linear regression	ALT	-0.000518064	0.000735834	-0.704051	0.483581	0.874646	NS
phenylacetate	Linear regression	AST	-0.000815156	0.00115996	-0.702747	0.484389	0.874646	NS
pipecolate	Linear regression	ALT	-0.000530175	0.000751888	-0.705125	0.482916	0.874646	NS
3-hydroxypyridine sulfate	Linear regression	ALT	-0.000518766	0.000741326	-0.699781	0.486229	0.876899	NS
palmitoyl-palmitoyl-glycerol (16:0/16:0) [2]*	Linear regression	AST	0.000795784	0.00113816	0.699187	0.486598	0.87693	NS
3beta-hydroxy-5-cholestenoate	Linear regression	AST	-0.000724288	0.00103898	-0.697115	0.487886	0.877352	NS
glycolithocholate sulfate*	Linear regression	ALT	0.000522477	0.000749132	0.697443	0.487682	0.877352	NS
S-methylcysteine sulfoxide	Linear regression	AST	-0.000852839	0.00122205	-0.697874	0.487414	0.877352	NS
21-hydroxypregnenolone disulfate	Linear regression	GGT	-0.00174639	0.00246603	-0.708178	0.490458	0.877373	NS
arginine	Linear regression	ALT	-0.000523341	0.000752116	-0.695825	0.488689	0.877373	NS
cystathionine	Linear regression	ALT	0.000463962	0.000668783	0.693741	0.489988	0.877373	NS
dimethylarginine (SDMA + ADMA)	Linear regression	AST	0.000849287	0.0012238	0.693978	0.48984	0.877373	NS
eicosanodioate (C20-DC)	Linear regression	GGT	-0.00302555	0.00426624	-0.709183	0.489854	0.877373	NS
oleoyl-oleoyl-glycerol (18:1/18:1) [1]*	Linear regression	ALT	-0.000483246	0.00069587	-0.694449	0.489546	0.877373	NS
propionylglycine	Linear regression	AST	-0.000820551	0.00118477	-0.692583	0.49071	0.877373	NS
pyridoxal	Linear regression	GGT	0.0033219	0.00468781	0.708625	0.490189	0.877373	NS
2-hydroxyphenylacetate	Linear regression	AST	0.000830631	0.00120063	0.691832	0.491179	0.877544	NS
3-hydroxyhippurate	Linear regression	ALT	0.000514032	0.000745248	0.689746	0.492483	0.877544	NS
4-vinylguaiacol sulfate	Linear regression	GGT	-0.000580363	0.000822298	-0.705782	0.491902	0.877544	NS
cis-4-decenoylcarnitine (C10:1)	Linear regression	ALT	-0.000507115	0.0007367	-0.68836	0.49335	0.877544	NS
isoeugenol sulfate	Linear regression	AST	-0.000843848	0.00122101	-0.691107	0.491632	0.877544	NS
methionine sulfone	Linear regression	AST	-0.000840793	0.00122137	-0.688404	0.493322	0.877544	NS
N-(2-furoyl)glycine	Linear regression	AST	-0.000833836	0.00121015	-0.689036	0.492927	0.877544	NS
oleoyl-linolenoyl-glycerol (18:1/18:3) [2]*	Linear regression	ALT	-0.000507479	0.000737688	-0.687931	0.493618	0.877544	NS
1-(1-enyl-palmitoyl)-GPC (P-16:0)*	Linear regression	GGT	-0.00244024	0.00348481	-0.700251	0.495244	0.877693	NS
1-palmitoyl-2-gamma-linolenoyl-GPC (16:0/18:3n6)*	Linear regression	ALT	0.000496461	0.000727423	0.682493	0.49703	0.877693	NS
1-stearoyl-GPG (18:0)	Linear regression	ALT	0.000509861	0.0007458	0.683642	0.496308	0.877693	NS
3-hydroxydecanoate	Linear regression	ALT	0.000504503	0.000734884	0.686507	0.494511	0.877693	NS
3-methoxytyrosine	Linear regression	ALT	-0.000504769	0.000740108	-0.68202	0.497327	0.877693	NS
diacylglycerol (16:1/18:2 [2], 16:0/18:3 [1])*	Linear regression	GGT	0.00276594	0.00395554	0.699258	0.495845	0.877693	NS
glycine conjugate of C10H12O2*	Linear regression	ALT	0.000489396	0.000717976	0.681633	0.49757	0.877693	NS
isoeugenol sulfate	Linear regression	ALT	-0.000512602	0.000751613	-0.682002	0.497338	0.877693	NS
isoursodeoxycholate	Linear regression	GGT	0.00471739	0.00676198	0.697634	0.49683	0.877693	NS
octadecanedioylcarnitine (C18-DC)*	Linear regression	GGT	0.00399827	0.00572168	0.698793	0.496127	0.877693	NS
serine	Linear regression	ALT	-0.00050576	0.000741223	-0.682332	0.497131	0.877693	NS
N-acetylglucosaminylasparagine	Linear regression	GGT	0.00202534	0.00291335	0.695193	0.498311	0.878379	NS
beta-sitosterol	Linear regression	AST	-0.000770935	0.00113585	-0.67873	0.499398	0.878434	NS
glycoursodeoxycholate	Linear regression	ALT	-0.000506989	0.000746324	-0.679315	0.499029	0.878434	NS
hyocholate	Linear regression	AST	0.000792532	0.00116752	0.678817	0.499343	0.878434	NS
oleate/vaccenate (18:1)	Linear regression	ALT	0.000498482	0.000735071	0.678141	0.499769	0.878467	NS
1-linolenoyl-GPC (18:3)*	Linear regression	GGT	0.00188828	0.00275035	0.686559	0.503574	0.879303	NS
2-aminophenol sulfate	Linear regression	ALT	0.000496886	0.00073952	0.671903	0.50371	0.879303	NS
cystathionine	Linear regression	GGT	-0.00159297	0.0023288	-0.684031	0.505121	0.879303	NS
erythritol	Linear regression	ALT	-0.000488423	0.00073065	-0.668478	0.505881	0.879303	NS
erythronate*	Linear regression	GGT	-0.00249753	0.00365025	-0.684208	0.505013	0.879303	NS
galactonate	Linear regression	GGT	0.00390796	0.00566685	0.689617	0.501706	0.879303	NS
gamma-glutamylleucine	Linear regression	AST	-0.00074416	0.00110425	-0.673905	0.502443	0.879303	NS
glucuronate	Linear regression	ALT	-0.000497069	0.000742838	-0.669148	0.505456	0.879303	NS
isobutyrylcarnitine (C4)	Linear regression	ALT	-0.000478581	0.000715074	-0.669275	0.505375	0.879303	NS
N-acetylkynurenine (2)	Linear regression	AST	0.000785725	0.00117156	0.670666	0.504493	0.879303	NS
N-acetylkynurenine (2)	Linear regression	GGT	0.00260435	0.00377116	0.690597	0.501109	0.879303	NS
N-formylphenylalanine	Linear regression	AST	0.000776522	0.00116081	0.66895	0.505581	0.879303	NS
phenylacetate	Linear regression	ALT	-0.000479683	0.000714175	-0.67166	0.503864	0.879303	NS
pipecolate	Linear regression	AST	-0.000817586	0.00122196	-0.66908	0.505499	0.879303	NS
sphingomyelin (d18:1/14:0, d16:1/16:0)*	Linear regression	ALT	0.000486519	0.000723554	0.672402	0.503394	0.879303	NS
sphingomyelin (d18:2/18:1)*	Linear regression	AST	-0.000801536	0.00119655	-0.669873	0.504996	0.879303	NS
paraxanthine	Linear regression	AST	-0.000778993	0.00116644	-0.667838	0.506287	0.879396	NS
1-palmitoleoyl-2-linoleoyl-GPC (16:1/18:2)*	Linear regression	AST	0.000773524	0.00118775	0.651252	0.516874	0.879602	NS
1,2-dipalmitoyl-GPE (16:0/16:0)*	Linear regression	GGT	0.00350246	0.00520733	0.672602	0.51215	0.879602	NS
1,7-dimethylurate	Linear regression	GGT	-0.00381135	0.00569523	-0.669218	0.514242	0.879602	NS
13-HODE + 9-HODE	Linear regression	AST	-0.000769388	0.00118743	-0.647946	0.518999	0.879602	NS
2,3-dihydroxy-2-methylbutyrate	Linear regression	AST	0.000782634	0.00120694	0.648447	0.518677	0.879602	NS
21-hydroxypregnenolone disulfate	Linear regression	ALT	-0.000423676	0.000653561	-0.648258	0.518798	0.879602	NS
3-indoxyl sulfate	Linear regression	ALT	-0.00048021	0.000736925	-0.65164	0.516625	0.879602	NS
3,4-methyleneheptanoate	Linear regression	AST	-0.000762733	0.00117335	-0.650049	0.517647	0.879602	NS
5-acetylamino-6-amino-3-methyluracil	Linear regression	ALT	-0.000454729	0.000701368	-0.648345	0.518742	0.879602	NS
5alpha-pregnan-3beta,20alpha-diol disulfate	Linear regression	ALT	-0.000444228	0.000670156	-0.662873	0.509444	0.879602	NS
7-methylurate	Linear regression	AST	-0.000795852	0.00119365	-0.666738	0.506985	0.879602	NS
arachidoylcarnitine (C20)*	Linear regression	GGT	0.00192666	0.0029049	0.663244	0.517947	0.879602	NS
docosadienoate (22:2n6)	Linear regression	ALT	0.000484446	0.000729328	0.664236	0.508576	0.879602	NS
dodecanedioate (C12-DC)	Linear regression	AST	-0.000767645	0.0011679	-0.657284	0.51301	0.879602	NS
eicosenoylcarnitine (C20:1)*	Linear regression	AST	-0.000760039	0.00115837	-0.656126	0.513751	0.879602	NS
gamma-glutamylglutamate	Linear regression	GGT	-0.00279422	0.00418689	-0.667372	0.515385	0.879602	NS
glucuronide of C10H18O2 (8)*	Linear regression	ALT	-0.00049171	0.000752104	-0.653779	0.515253	0.879602	NS
glucuronide of C10H18O2 (8)*	Linear regression	AST	-0.000801643	0.00122188	-0.656073	0.513785	0.879602	NS
gulonate*	Linear regression	GGT	0.0027827	0.00415511	0.669704	0.513941	0.879602	NS
homoarginine	Linear regression	GGT	-0.00185867	0.00274396	-0.677368	0.509212	0.879602	NS
iminodiacetate (IDA)	Linear regression	AST	0.000774802	0.00116598	0.664507	0.508404	0.879602	NS
lignoceroylcarnitine (C24)*	Linear regression	GGT	0.00409555	0.00612933	0.668188	0.514879	0.879602	NS
malate	Linear regression	AST	0.000794038	0.00120006	0.661665	0.510214	0.879602	NS
N-acetylglutamine	Linear regression	ALT	-0.000465102	0.000715198	-0.650312	0.517478	0.879602	NS
N-acetylthreonine	Linear regression	ALT	-0.000430154	0.000651558	-0.660192	0.511153	0.879602	NS
N-acetylthreonine	Linear regression	GGT	-0.00287854	0.00431494	-0.667109	0.515548	0.879602	NS
oleoyl-arachidonoyl-glycerol (18:1/20:4) [2]*	Linear regression	AST	0.000772984	0.00117884	0.655715	0.514014	0.879602	NS
oleoylcholine	Linear regression	GGT	-0.00164027	0.00242636	-0.676022	0.510041	0.879602	NS
proline	Linear regression	ALT	-0.000482579	0.000740329	-0.651845	0.516494	0.879602	NS
pyridoxal	Linear regression	AST	-0.000762752	0.00117745	-0.647801	0.519092	0.879602	NS
pyrraline	Linear regression	ALT	-0.000481578	0.000734779	-0.655406	0.514212	0.879602	NS
salicylate	Linear regression	AST	-0.000790396	0.00120296	-0.657043	0.513165	0.879602	NS
sphingomyelin (d18:1/18:1, d18:2/18:0)	Linear regression	ALT	0.000436507	0.000666874	0.654556	0.514756	0.879602	NS
sphingosine	Linear regression	ALT	-0.000480559	0.000741602	-0.648001	0.518963	0.879602	NS
taurocholate	Linear regression	ALT	0.000489122	0.000740618	0.660424	0.511005	0.879602	NS
undecanedioate (C11-DC)	Linear regression	AST	-0.000803546	0.00121414	-0.661822	0.510114	0.879602	NS
1-stearoyl-GPI (18:0)	Linear regression	ALT	-0.000482215	0.000745655	-0.646699	0.519801	0.880172	NS
3-hydroxydecanoate	Linear regression	AST	0.000770471	0.00119437	0.645088	0.520839	0.880172	NS
gamma-carboxyglutamate	Linear regression	ALT	-0.000454259	0.00070321	-0.645979	0.520265	0.880172	NS
leucylglycine	Linear regression	AST	0.0007785	0.00120651	0.645248	0.520735	0.880172	NS
octadecanedioate (C18-DC)	Linear regression	GGT	-0.00275437	0.00419564	-0.656485	0.522157	0.881207	NS
sphinganine	Linear regression	AST	-0.000768744	0.00119529	-0.643146	0.522091	0.881207	NS
homostachydrine*	Linear regression	GGT	0.00275617	0.00420777	0.655018	0.523074	0.882157	NS
lysine	Linear regression	ALT	-0.000399982	0.000623928	-0.641071	0.52343	0.882162	NS
5-acetylamino-6-amino-3-methyluracil	Linear regression	AST	-0.000727902	0.00113957	-0.63875	0.524931	0.884059	NS
N-acetyl-1-methylhistidine*	Linear regression	GGT	0.00210203	0.00322637	0.651517	0.525264	0.884059	NS
3-hydroxypyridine sulfate	Linear regression	AST	-0.000767473	0.00120507	-0.636871	0.526148	0.88495	NS
acetylcarnitine (C2)	Linear regression	ALT	0.00047291	0.000743421	0.636127	0.52663	0.885164	NS
1-palmitoleoyl-2-linolenoyl-GPC (16:1/18:3)*	Linear regression	ALT	0.000474903	0.000748006	0.634892	0.527431	0.885914	NS
5alpha-pregnan-3beta,20beta-diol monosulfate (1)	Linear regression	ALT	-0.000429407	0.000677268	-0.634028	0.527992	0.886259	NS
glyco-alpha-muricholate**	Linear regression	GGT	0.0019875	0.00307723	0.645875	0.528806	0.887029	NS
5-bromotryptophan	Linear regression	AST	0.000735123	0.00116441	0.631326	0.529747	0.887495	NS
linolenoylcarnitine (C18:3)*	Linear regression	ALT	-0.000470557	0.000745434	-0.631253	0.529795	0.887495	NS
arachidonoylcholine	Linear regression	GGT	-0.00128771	0.00201187	-0.640057	0.532471	0.88959	NS
metformin	Linear regression	ALT	0.000453018	0.000720797	0.628496	0.531588	0.88959	NS
paraxanthine	Linear regression	ALT	-0.000451162	0.000718209	-0.628177	0.531797	0.88959	NS
sphingomyelin (d18:2/24:2)*	Linear regression	GGT	-0.00234635	0.00366404	-0.640371	0.532273	0.88959	NS
ursodeoxycholate	Linear regression	GGT	0.00362829	0.00567526	0.639318	0.532938	0.889775	NS
glucuronide of piperine metabolite C17H21NO3 (3)*	Linear regression	ALT	-0.000400158	0.000639474	-0.625761	0.533372	0.889904	NS
salicyluric glucuronide*	Linear regression	ALT	-0.000454817	0.000727592	-0.625099	0.533803	0.890028	NS
dehydroisoandrosterone sulfate (DHEA-S)	Linear regression	ALT	-0.000350197	0.00056546	-0.619313	0.537587	0.892166	NS
mead acid (20:3n9)	Linear regression	GGT	0.00329016	0.00520505	0.632109	0.537502	0.892166	NS
N-palmitoyl-heptadecasphingosine (d17:1/16:0)*	Linear regression	ALT	-0.000431945	0.000694734	-0.621742	0.535997	0.892166	NS
octadecadienedioate (C18:2-DC)*	Linear regression	GGT	0.00216228	0.00342019	0.632212	0.537437	0.892166	NS
S-methylcysteine	Linear regression	AST	-0.000758261	0.00121983	-0.621612	0.536082	0.892166	NS
S-methylmethionine	Linear regression	GGT	0.00190228	0.00300731	0.632554	0.53722	0.892166	NS
sphingomyelin (d18:2/23:1)*	Linear regression	ALT	0.000449824	0.000726082	0.619522	0.53745	0.892166	NS
1-arachidonoyl-GPE (20:4n6)*	Linear regression	AST	-0.000753651	0.00121803	-0.618746	0.537959	0.892189	NS
1-myristoyl-2-arachidonoyl-GPC (14:0/20:4)*	Linear regression	ALT	0.000456553	0.000742662	0.614752	0.540579	0.892575	NS
1-stearoyl-2-arachidonoyl-GPI (18:0/20:4)	Linear regression	GGT	0.00231133	0.00367936	0.628189	0.539993	0.892575	NS
3-(3-hydroxyphenyl)propionate	Linear regression	GGT	0.0039676	0.0063327	0.626526	0.541052	0.892575	NS
4-hydroxychlorothalonil	Linear regression	AST	-0.000744553	0.00120955	-0.615562	0.540047	0.892575	NS
4-vinylguaiacol sulfate	Linear regression	ALT	-0.000445444	0.000724423	-0.614895	0.540485	0.892575	NS
dihomo-linolenoylcarnitine (20:3n3 or 6)*	Linear regression	ALT	0.000448354	0.000730137	0.614067	0.541029	0.892575	NS
stachydrine	Linear regression	AST	0.000740429	0.00120153	0.616239	0.539602	0.892575	NS
sucrose	Linear regression	GGT	0.000847923	0.00135109	0.627586	0.540377	0.892575	NS
palmitoyl-palmitoyl-glycerol (16:0/16:0) [2]*	Linear regression	ALT	0.000429695	0.00070108	0.612904	0.541794	0.892619	NS
sphingomyelin (d18:1/25:0, d19:0/24:1, d20:1/23:0, d19:1/24:0)*	Linear regression	ALT	0.000456048	0.000744048	0.612929	0.541778	0.892619	NS
1-oleoyl-2-docosahexaenoyl-GPC (18:1/22:6)*	Linear regression	ALT	-0.000441477	0.000726999	-0.607259	0.545513	0.892781	NS
1-palmitoyl-GPE (16:0)	Linear regression	AST	0.000741373	0.00122795	0.60375	0.547832	0.892781	NS
1-stearoyl-2-oleoyl-GPI (18:0/18:1)*	Linear regression	AST	0.000714456	0.00120702	0.591917	0.555686	0.892781	NS
21-hydroxypregnenolone disulfate	Linear regression	AST	-0.000633568	0.00106226	-0.596432	0.552682	0.892781	NS
4-methoxyphenol sulfate	Linear regression	ALT	0.000420606	0.000703718	0.597692	0.551846	0.892781	NS
alpha-CEHC glucuronide*	Linear regression	ALT	-0.000439747	0.000729288	-0.602981	0.54834	0.892781	NS
androstenediol (3beta,17beta) disulfate (2)	Linear regression	GGT	-0.00193384	0.00321557	-0.601397	0.557189	0.892781	NS
betonicine	Linear regression	ALT	0.00044499	0.000744514	0.597692	0.551846	0.892781	NS
catechol sulfate	Linear regression	GGT	0.00224519	0.0036075	0.622366	0.543705	0.892781	NS
choline	Linear regression	AST	-0.000711408	0.00117052	-0.607769	0.545177	0.892781	NS
cystine	Linear regression	GGT	0.00142707	0.00233286	0.611727	0.550524	0.892781	NS
decanoylcarnitine (C10)	Linear regression	ALT	-0.000434827	0.000714146	-0.608877	0.544446	0.892781	NS
gamma-glutamylleucine	Linear regression	ALT	-0.000405965	0.000680126	-0.596896	0.552375	0.892781	NS
glucuronide of C10H18O2 (1)*	Linear regression	GGT	0.00199594	0.00331453	0.602181	0.556682	0.892781	NS
glyco-alpha-muricholate**	Linear regression	ALT	-0.000428847	0.000715893	-0.599039	0.550952	0.892781	NS
glycosyl-N-tricosanoyl-sphingadienine (d18:2/23:0)*	Linear regression	ALT	0.000438413	0.000741762	0.591043	0.556269	0.892781	NS
glycoursodeoxycholate	Linear regression	AST	-0.000732404	0.0012133	-0.603648	0.547899	0.892781	NS
guanosine	Linear regression	GGT	-0.00306416	0.00496585	-0.617046	0.547109	0.892781	NS
hexadecenedioate (C16:1-DC)*	Linear regression	GGT	0.00216371	0.00354273	0.610746	0.551155	0.892781	NS
hydroquinone sulfate	Linear regression	AST	-0.000690101	0.00115885	-0.595505	0.553299	0.892781	NS
imidazole propionate	Linear regression	ALT	-0.00043465	0.000736044	-0.590522	0.556616	0.892781	NS
indolelactate	Linear regression	GGT	0.00301428	0.00488327	0.617266	0.546968	0.892781	NS
leucine	Linear regression	AST	-0.000673077	0.00113524	-0.592896	0.555035	0.892781	NS
lignoceroyl sphingomyelin (d18:1/24:0)	Linear regression	ALT	0.000437314	0.000741792	0.589537	0.557273	0.892781	NS
linolenoylcarnitine (C18:3)*	Linear regression	AST	-0.000731546	0.00121134	-0.603914	0.547723	0.892781	NS
mannose	Linear regression	ALT	0.000378536	0.000626581	0.60413	0.54758	0.892781	NS
N-acetylglucosaminylasparagine	Linear regression	AST	-0.000740618	0.00122221	-0.605965	0.546367	0.892781	NS
N-acetyltaurine	Linear regression	GGT	-0.00315795	0.00514754	-0.613487	0.549393	0.892781	NS
N-acetylvaline	Linear regression	AST	-0.000655785	0.00110852	-0.591585	0.555907	0.892781	NS
N-stearoyl-sphingadienine (d18:2/18:0)*	Linear regression	ALT	0.000377963	0.000634292	0.595881	0.553049	0.892781	NS
N4-acetylcytidine	Linear regression	AST	0.000614798	0.00104164	0.59022	0.556818	0.892781	NS
serotonin	Linear regression	GGT	-0.00148195	0.0024021	-0.61694	0.547177	0.892781	NS
sphingomyelin (d18:2/16:0, d18:1/16:1)*	Linear regression	ALT	0.000393403	0.000662301	0.593995	0.554303	0.892781	NS
sphingomyelin (d18:2/24:1, d18:1/24:2)*	Linear regression	ALT	0.000435142	0.000736554	0.590781	0.556443	0.892781	NS
sphingomyelin (d18:2/24:2)*	Linear regression	AST	0.000734888	0.00120642	0.609149	0.544266	0.892781	NS
succinate	Linear regression	ALT	-0.000444035	0.000730831	-0.607576	0.545304	0.892781	NS
succinate	Linear regression	AST	-0.000709994	0.00118744	-0.597921	0.551694	0.892781	NS
theobromine	Linear regression	AST	-0.000722592	0.00122033	-0.59213	0.555544	0.892781	NS
thymol sulfate	Linear regression	GGT	-0.00318574	0.00513604	-0.620272	0.545044	0.892781	NS
tryptophan	Linear regression	GGT	0.00278551	0.00460896	0.604367	0.555268	0.892781	NS
tyrosine	Linear regression	GGT	-0.00255667	0.00425059	-0.601485	0.557132	0.892781	NS
xanthurenate	Linear regression	ALT	0.000433816	0.000732941	0.591884	0.555708	0.892781	NS
xanthurenate	Linear regression	AST	0.000715676	0.00119069	0.601062	0.549611	0.892781	NS
2-hydroxyhippurate (salicylurate)	Linear regression	AST	-0.00069927	0.00118919	-0.58802	0.558285	0.893256	NS
lysine	Linear regression	GGT	-0.00234885	0.00391313	-0.600248	0.557933	0.893256	NS
biliverdin	Linear regression	ALT	0.000384919	0.000657423	0.585497	0.559971	0.894234	NS
cysteine sulfinic acid	Linear regression	GGT	-0.00314665	0.0052669	-0.597438	0.559754	0.894234	NS
N-acetyltryptophan	Linear regression	AST	0.000657742	0.00112292	0.585742	0.559808	0.894234	NS
1-stearoyl-GPE (18:0)	Linear regression	AST	-0.000711533	0.00121683	-0.584743	0.560476	0.894468	NS
allantoin	Linear regression	GGT	-0.00314197	0.00527624	-0.595494	0.561017	0.894759	NS
glucuronide of piperine metabolite C17H21NO3 (3)*	Linear regression	AST	-0.000605801	0.00103928	-0.582904	0.561706	0.895287	NS
1-linoleoyl-GPE (18:2)*	Linear regression	GGT	-0.00269226	0.00456242	-0.590094	0.564531	0.896037	NS
3-hydroxy-3-methylglutarate	Linear regression	AST	-0.000683975	0.00117852	-0.580368	0.563406	0.896037	NS
3-methylcytidine	Linear regression	ALT	0.000433824	0.000749197	0.579052	0.564289	0.896037	NS
gamma-CEHC glucuronide*	Linear regression	AST	0.000682607	0.00118005	0.578455	0.56469	0.896037	NS
nicotinamide	Linear regression	GGT	0.00172583	0.00292044	0.590948	0.563975	0.896037	NS
saccharin	Linear regression	GGT	0.00126097	0.00213446	0.590767	0.564093	0.896037	NS
sphingomyelin (d18:1/20:2, d18:2/20:1, d16:1/22:2)*	Linear regression	GGT	0.00336759	0.00569475	0.591349	0.563713	0.896037	NS
1-linoleoyl-GPA (18:2)*	Linear regression	GGT	-0.00138293	0.00237338	-0.582683	0.569373	0.896053	NS
3-(3-hydroxyphenyl)propionate sulfate	Linear regression	GGT	-0.00441826	0.0075244	-0.587191	0.566425	0.896053	NS
3-hydroxybutyrate (BHBA)	Linear regression	ALT	-0.000429531	0.000750318	-0.572465	0.568719	0.896053	NS
4-methylcatechol sulfate	Linear regression	ALT	0.000424378	0.000743256	0.570971	0.569726	0.896053	NS
7-methylurate	Linear regression	GGT	0.00211827	0.00360693	0.587277	0.56637	0.896053	NS
alpha-CEHC sulfate	Linear regression	ALT	-0.000417483	0.000730915	-0.571179	0.569586	0.896053	NS
behenoylcarnitine (C22)*	Linear regression	AST	-0.000676437	0.00117319	-0.57658	0.56595	0.896053	NS
bilirubin (E,E)*	Linear regression	GGT	0.00310923	0.00530308	0.586306	0.567003	0.896053	NS
cystine	Linear regression	AST	0.0005968	0.00103981	0.573953	0.567717	0.896053	NS
methionine	Linear regression	AST	0.000695501	0.00121714	0.571423	0.569422	0.896053	NS
N6-succinyladenosine	Linear regression	GGT	0.00233083	0.00398151	0.585414	0.567587	0.896053	NS
oleoyl-linoleoyl-glycerol (18:1/18:2) [2]	Linear regression	AST	-0.000671287	0.00117328	-0.572146	0.568934	0.896053	NS
sphingosine	Linear regression	AST	-0.000688365	0.00120559	-0.570975	0.569723	0.896053	NS
taurocholate	Linear regression	AST	0.000694055	0.00120408	0.576421	0.566056	0.896053	NS
7-alpha-hydroxy-3-oxo-4-cholestenoate (7-Hoca)	Linear regression	GGT	0.00254415	0.00438487	0.580212	0.570993	0.89625	NS
behenoylcarnitine (C22)*	Linear regression	GGT	0.00134318	0.00232335	0.578121	0.572365	0.89625	NS
N-acetyl-1-methylhistidine*	Linear regression	AST	0.000622473	0.00109706	0.567401	0.572136	0.89625	NS
N-acetyltyrosine	Linear regression	ALT	0.000371204	0.000653068	0.568401	0.57146	0.89625	NS
palmitoyl-oleoyl-glycerol (16:0/18:1) [2]*	Linear regression	ALT	0.000384291	0.000675114	0.569224	0.570905	0.89625	NS
thymol sulfate	Linear regression	ALT	-0.000424299	0.000744809	-0.569675	0.5706	0.89625	NS
tricosanoyl sphingomyelin (d18:1/23:0)*	Linear regression	ALT	0.000421247	0.000742107	0.567637	0.571977	0.89625	NS
2-stearoyl-GPE (18:0)*	Linear regression	GGT	0.00208973	0.00363638	0.574672	0.574632	0.896441	NS
9,10-DiHOME	Linear regression	ALT	-0.000418546	0.000741422	-0.564518	0.574086	0.896441	NS
aspartate	Linear regression	ALT	-0.000390341	0.000695741	-0.561043	0.576441	0.896441	NS
behenoylcarnitine (C22)*	Linear regression	ALT	-0.000404589	0.000722206	-0.560212	0.577004	0.896441	NS
ceramide (d18:2/24:1, d18:1/24:2)*	Linear regression	ALT	-0.000384057	0.00067949	-0.565214	0.573615	0.896441	NS
cerotoylcarnitine (C26)*	Linear regression	ALT	-0.000414722	0.000735398	-0.563942	0.574476	0.896441	NS
cysteine	Linear regression	AST	-0.000669576	0.00119347	-0.561031	0.576449	0.896441	NS
etiocholanolone glucuronide	Linear regression	ALT	-0.000362668	0.000647624	-0.559998	0.57715	0.896441	NS
gamma-carboxyglutamate	Linear regression	AST	-0.000644294	0.00114323	-0.563575	0.574725	0.896441	NS
hexanoylcarnitine (C6)	Linear regression	AST	0.000674078	0.00120373	0.559989	0.577155	0.896441	NS
myo-inositol	Linear regression	AST	-0.000669525	0.00119558	-0.56	0.577148	0.896441	NS
oleoyl-linoleoyl-glycerol (18:1/18:2) [2]	Linear regression	GGT	0.00234041	0.00406523	0.575713	0.573947	0.896441	NS
ximenoylcarnitine (C26:1)*	Linear regression	ALT	-0.000411168	0.000732285	-0.561486	0.57614	0.896441	NS
1-oleoyl-GPE (18:1)	Linear regression	GGT	-0.00275428	0.0048897	-0.563281	0.582153	0.896489	NS
1,7-dimethylurate	Linear regression	AST	-0.000605622	0.00110091	-0.550109	0.583879	0.896489	NS
5alpha-androstan-3alpha,17alpha-diol monosulfate	Linear regression	GGT	-0.00242368	0.00432295	-0.560655	0.583894	0.896489	NS
androsterone sulfate	Linear regression	ALT	0.000389001	0.000699615	0.556021	0.579852	0.896489	NS
anserine	Linear regression	ALT	-0.000411326	0.00074798	-0.549916	0.584011	0.896489	NS
arabinose	Linear regression	ALT	-0.000397792	0.000719019	-0.553242	0.581743	0.896489	NS
carotene diol (1)	Linear regression	AST	-0.000604856	0.00109027	-0.554775	0.580699	0.896489	NS
hexadecenedioate (C16:1-DC)*	Linear regression	AST	-0.000662474	0.00120353	-0.550442	0.583652	0.896489	NS
hydroquinone sulfate	Linear regression	GGT	-0.00344074	0.00604466	-0.56922	0.578226	0.896489	NS
I-urobilinogen	Linear regression	GGT	-0.00400216	0.00713349	-0.561038	0.583641	0.896489	NS
myristoleoylcarnitine (C14:1)*	Linear regression	GGT	-0.00204181	0.00359036	-0.568692	0.578574	0.896489	NS
N-acetylcarnosine	Linear regression	ALT	-0.000321047	0.000583697	-0.550024	0.583937	0.896489	NS
N-acetylvaline	Linear regression	ALT	-0.000376124	0.000682523	-0.551079	0.583218	0.896489	NS
N-delta-acetylornithine	Linear regression	AST	-0.000655547	0.00118176	-0.554721	0.580736	0.896489	NS
octadecenedioate (C18:1-DC)*	Linear regression	GGT	-0.0021964	0.00391455	-0.561085	0.583609	0.896489	NS
S-1-pyrroline-5-carboxylate	Linear regression	ALT	-0.000404141	0.000729071	-0.554323	0.581007	0.896489	NS
sphingadienine	Linear regression	AST	-0.00065532	0.00118346	-0.553733	0.581409	0.896489	NS
undecanedioate (C11-DC)	Linear regression	ALT	-0.000413177	0.000747984	-0.552387	0.582325	0.896489	NS
vanillactate	Linear regression	AST	0.000651491	0.00117283	0.555486	0.580216	0.896489	NS
1-(1-enyl-palmitoyl)-2-oleoyl-GPE (P-16:0/18:1)*	Linear regression	GGT	-0.00159041	0.00284831	-0.55837	0.585412	0.897535	NS
andro steroid monosulfate C19H28O6S (1)*	Linear regression	AST	-0.000552309	0.00100732	-0.548297	0.585117	0.897535	NS
1-(1-enyl-palmitoyl)-2-arachidonoyl-GPE (P-16:0/20:4)*	Linear regression	GGT	0.00142372	0.00256106	0.55591	0.587048	0.898939	NS
3-methoxytyrosine	Linear regression	AST	-0.000656877	0.00120375	-0.545691	0.586898	0.898939	NS
isobutyrylcarnitine (C4)	Linear regression	GGT	-0.00272503	0.0049244	-0.553373	0.588737	0.900377	NS
N-acetyl-2-aminooctanoate*	Linear regression	ALT	-0.000400378	0.000737993	-0.542523	0.589067	0.900377	NS
palmitoyl-oleoyl-glycerol (16:0/18:1) [1]*	Linear regression	AST	0.000589812	0.00108717	0.54252	0.589069	0.900377	NS
1-(1-enyl-stearoyl)-2-oleoyl-GPE (P-18:0/18:1)	Linear regression	GGT	-0.00147501	0.00268717	-0.548909	0.591716	0.900425	NS
gamma-glutamyl-2-aminobutyrate	Linear regression	ALT	-0.000385415	0.000717272	-0.537335	0.592627	0.900425	NS
gamma-glutamyl-2-aminobutyrate	Linear regression	AST	-0.000626222	0.00116532	-0.537384	0.592593	0.900425	NS
glucuronide of C10H18O2 (1)*	Linear regression	AST	-0.000664406	0.00122628	-0.541808	0.589557	0.900425	NS
glycerate	Linear regression	AST	0.000588165	0.00108864	0.540273	0.590609	0.900425	NS
N-acetylglutamine	Linear regression	AST	-0.000629443	0.00116295	-0.541247	0.589942	0.900425	NS
N-acetylisoleucine	Linear regression	ALT	0.000374128	0.000694418	0.538765	0.591645	0.900425	NS
oleoyl-arachidonoyl-glycerol (18:1/20:4) [2]*	Linear regression	ALT	0.000392008	0.000726264	0.53976	0.590962	0.900425	NS
tartronate (hydroxymalonate)	Linear regression	ALT	-0.000367029	0.00068319	-0.537229	0.5927	0.900425	NS
vanillic alcohol sulfate	Linear regression	AST	-0.000655472	0.00122013	-0.537217	0.592708	0.900425	NS
1-arachidonoyl-GPI (20:4)*	Linear regression	GGT	-0.0021922	0.00403801	-0.542891	0.595743	0.900529	NS
1-stearoyl-2-arachidonoyl-GPI (18:0/20:4)	Linear regression	AST	-0.000642284	0.00121381	-0.529149	0.598265	0.900529	NS
1,3,7-trimethylurate	Linear regression	GGT	0.00242685	0.00446245	0.543838	0.595108	0.900529	NS
2-methylserine	Linear regression	AST	0.000617857	0.00116769	0.529126	0.598281	0.900529	NS
3-methylxanthine	Linear regression	AST	-0.00064237	0.00120033	-0.53516	0.594123	0.900529	NS
3,4-methyleneheptanoate	Linear regression	ALT	-0.000384381	0.000722886	-0.531731	0.596484	0.900529	NS
5alpha-pregnan-3beta,20alpha-diol disulfate	Linear regression	AST	-0.000575015	0.00108993	-0.527569	0.599356	0.900529	NS
7-methylurate	Linear regression	ALT	-0.000387805	0.000735523	-0.52725	0.599576	0.900529	NS
9-hydroxystearate	Linear regression	GGT	-0.00218461	0.00401286	-0.544403	0.59473	0.900529	NS
betaine	Linear regression	ALT	-0.0003931	0.000739358	-0.531678	0.59652	0.900529	NS
ceramide (d18:1/20:0, d16:1/22:0, d20:1/18:0)*	Linear regression	ALT	0.000346118	0.000655565	0.527968	0.59908	0.900529	NS
glyco-beta-muricholate**	Linear regression	AST	-0.00064832	0.00122523	-0.529141	0.59827	0.900529	NS
isoleucine	Linear regression	AST	-0.000614886	0.00116639	-0.52717	0.599631	0.900529	NS
N-acetyl-2-aminooctanoate*	Linear regression	GGT	-0.00147502	0.00273357	-0.539596	0.597954	0.900529	NS
palmitoyl sphingomyelin (d18:1/16:0)	Linear regression	AST	0.000621961	0.00117352	0.529996	0.597681	0.900529	NS
perfluorooctanoate (PFOA)*	Linear regression	ALT	-0.000372297	0.000699385	-0.532322	0.596077	0.900529	NS
pregnanediol-3-glucuronide	Linear regression	ALT	-0.000352026	0.000663662	-0.53043	0.597381	0.900529	NS
S-methylmethionine	Linear regression	ALT	0.000395916	0.00073798	0.536486	0.59321	0.900529	NS
sphingomyelin (d17:1/16:0, d18:1/15:0, d16:1/17:0)*	Linear regression	AST	-0.000636094	0.00118862	-0.535154	0.594127	0.900529	NS
1-dihomo-linolenylglycerol (20:3)	Linear regression	AST	-0.000616278	0.00118422	-0.520407	0.604313	0.9007	NS
1-palmitoyl-GPG (16:0)*	Linear regression	ALT	0.000389525	0.000745926	0.522204	0.603068	0.9007	NS
1,2,3-benzenetriol sulfate (2)	Linear regression	GGT	0.00290511	0.00549251	0.528922	0.605145	0.9007	NS
3-hydroxybutyrate (BHBA)	Linear regression	AST	-0.000635762	0.00121946	-0.521348	0.60366	0.9007	NS
4-vinylguaiacol sulfate	Linear regression	AST	-0.000610882	0.00117779	-0.518669	0.605519	0.9007	NS
behenoyl sphingomyelin (d18:1/22:0)*	Linear regression	ALT	0.000392682	0.000750211	0.523429	0.602219	0.9007	NS
cysteine	Linear regression	ALT	-0.000385899	0.000734794	-0.52518	0.601007	0.9007	NS
dodecanedioate (C12-DC)	Linear regression	GGT	-0.00156663	0.00295695	-0.529814	0.604542	0.9007	NS
glycolithocholate sulfate*	Linear regression	GGT	-0.0024297	0.00457215	-0.531412	0.603464	0.9007	NS
lactosyl-N-palmitoyl-sphingosine (d18:1/16:0)	Linear regression	AST	-0.000633351	0.00121501	-0.521271	0.603714	0.9007	NS
linoleoyl ethanolamide	Linear regression	GGT	-0.00299805	0.0055997	-0.535394	0.60078	0.9007	NS
malate	Linear regression	ALT	0.000388052	0.000739454	0.524782	0.601283	0.9007	NS
N4-acetylcytidine	Linear regression	ALT	0.000333814	0.000641479	0.520383	0.60433	0.9007	NS
octadecenedioate (C18:1-DC)*	Linear regression	ALT	-0.000371899	0.000716598	-0.518978	0.605304	0.9007	NS
sphingosine 1-phosphate	Linear regression	AST	-0.000642367	0.00122437	-0.524651	0.601373	0.9007	NS
vanillic alcohol sulfate	Linear regression	GGT	-0.000191116	0.000359527	-0.531576	0.603353	0.9007	NS
margarate (17:0)	Linear regression	AST	0.000621293	0.00119932	0.518036	0.605958	0.900817	NS
5alpha-androstan-3beta,17beta-diol disulfate	Linear regression	AST	-0.000533768	0.00103434	-0.516047	0.60734	0.901069	NS
andro steroid monosulfate C19H28O6S (1)*	Linear regression	ALT	-0.000318975	0.00062017	-0.514335	0.60853	0.901069	NS
ectoine	Linear regression	AST	-0.00063093	0.00122134	-0.516589	0.606963	0.901069	NS
hyocholate	Linear regression	ALT	0.000371056	0.000719557	0.515673	0.6076	0.901069	NS
lanthionine	Linear regression	ALT	-0.000383221	0.000741033	-0.517144	0.606577	0.901069	NS
levetiracetam	Linear regression	AST	-0.000625338	0.00121662	-0.513995	0.608767	0.901069	NS
N-acetylleucine	Linear regression	GGT	-0.00267499	0.00511243	-0.523232	0.608996	0.901069	NS
phenylacetylglutamine	Linear regression	ALT	-0.000385153	0.000750612	-0.513118	0.609377	0.901069	NS
pseudouridine	Linear regression	GGT	0.00194659	0.003724	0.522715	0.609346	0.901069	NS
1,7-dimethylurate	Linear regression	ALT	-0.000347031	0.000677812	-0.511986	0.610165	0.9017	NS
sphingadienine	Linear regression	ALT	-0.0003726	0.000728657	-0.511351	0.610607	0.90182	NS
1-oleoylglycerol (18:1)	Linear regression	AST	-0.000603188	0.00119787	-0.503549	0.616054	0.901949	NS
1-stearoyl-2-linoleoyl-GPI (18:0/18:2)	Linear regression	ALT	0.00036889	0.000730753	0.504809	0.615173	0.901949	NS
2-hydroxyacetaminophen sulfate*	Linear regression	GGT	0.00481679	0.00935098	0.51511	0.614513	0.901949	NS
4-hydroxyphenylpyruvate	Linear regression	GGT	-0.00188129	0.00362488	-0.518992	0.611873	0.901949	NS
5alpha-pregnan-3beta,20beta-diol monosulfate (1)	Linear regression	AST	-0.000553878	0.00110141	-0.502879	0.616523	0.901949	NS
androsterone glucuronide	Linear regression	AST	0.000569714	0.0011367	0.501201	0.617697	0.901949	NS
chenodeoxycholate	Linear regression	AST	-0.000600379	0.00119187	-0.50373	0.615927	0.901949	NS
cis-4-decenoylcarnitine (C10:1)	Linear regression	AST	-0.000600989	0.00119865	-0.501389	0.617566	0.901949	NS
corticosterone	Linear regression	GGT	-0.0016953	0.00327321	-0.517932	0.612593	0.901949	NS
cystine	Linear regression	ALT	0.000321035	0.00064035	0.501343	0.617598	0.901949	NS
cytidine	Linear regression	GGT	-0.00147806	0.00289204	-0.511077	0.617261	0.901949	NS
deoxycholate	Linear regression	ALT	0.000363832	0.000719322	0.505798	0.614482	0.901949	NS
ectoine	Linear regression	ALT	-0.000378866	0.000751819	-0.503932	0.615786	0.901949	NS
indole-3-carboxylic acid	Linear regression	ALT	0.000349496	0.00068966	0.506766	0.613806	0.901949	NS
linoleoyl-docosahexaenoyl-glycerol (18:2/22:6) [2]*	Linear regression	GGT	0.0021324	0.00418028	0.51011	0.617922	0.901949	NS
mannitol/sorbitol	Linear regression	GGT	0.000701282	0.00136384	0.514196	0.615135	0.901949	NS
myristate (14:0)	Linear regression	ALT	0.000378364	0.000749815	0.504609	0.615313	0.901949	NS
phenylacetylglutamine	Linear regression	AST	-0.000613208	0.00121957	-0.502808	0.616573	0.901949	NS
sphingomyelin (d18:2/24:1, d18:1/24:2)*	Linear regression	GGT	0.00158591	0.00309038	0.513176	0.61583	0.901949	NS
tartarate	Linear regression	ALT	-0.000360897	0.000713055	-0.506128	0.614251	0.901949	NS
margaroylcarnitine (C17)*	Linear regression	AST	-0.000601802	0.00120279	-0.500339	0.618301	0.901976	NS
retinol (Vitamin A)	Linear regression	ALT	0.000364641	0.00072966	0.499741	0.618721	0.90206	NS
6-hydroxyindole sulfate	Linear regression	ALT	-0.000368315	0.000741721	-0.496569	0.620946	0.903027	NS
allantoin	Linear regression	ALT	0.00037306	0.000750849	0.496851	0.620748	0.903027	NS
androsterone sulfate	Linear regression	AST	0.000564251	0.00113711	0.496217	0.621193	0.903027	NS
erythritol	Linear regression	GGT	0.00171008	0.00337624	0.506504	0.620385	0.903027	NS
glyco-alpha-muricholate**	Linear regression	AST	-0.00057897	0.00116394	-0.497424	0.620346	0.903027	NS
1-linoleoyl-GPA (18:2)*	Linear regression	ALT	-0.000340153	0.000695427	-0.489129	0.626178	0.903553	NS
1-stearoyl-2-arachidonoyl-GPE (18:0/20:4)	Linear regression	ALT	0.000356315	0.000738007	0.482807	0.630639	0.903553	NS
1-stearoyl-2-linoleoyl-GPC (18:0/18:2)*	Linear regression	AST	0.000595622	0.00122521	0.486139	0.628286	0.903553	NS
16a-hydroxy DHEA 3-sulfate	Linear regression	AST	-0.000453155	0.000937255	-0.483492	0.630155	0.903553	NS
3-(N-acetyl-L-cystein-S-yl) acetaminophen	Linear regression	GGT	0.00468754	0.00938624	0.499405	0.62525	0.903553	NS
3-indoxyl sulfate	Linear regression	GGT	-0.00229237	0.00456791	-0.501842	0.623578	0.903553	NS
4-acetamidophenylglucuronide	Linear regression	GGT	0.00468754	0.00938625	0.499405	0.62525	0.903553	NS
4-acetaminophen sulfate	Linear regression	GGT	0.00470653	0.00938038	0.501742	0.623647	0.903553	NS
argininate*	Linear regression	GGT	-0.00179428	0.00359227	-0.499482	0.625197	0.903553	NS
docosatrienoate (22:3n6)*	Linear regression	GGT	0.00251586	0.00511688	0.49168	0.630565	0.903553	NS
eicosenoate (20:1)	Linear regression	AST	0.000577057	0.00118291	0.487828	0.627095	0.903553	NS
glycerophosphorylcholine (GPC)	Linear regression	GGT	-0.00120504	0.00242034	-0.497882	0.626296	0.903553	NS
glycine	Linear regression	AST	-0.000531865	0.00109716	-0.484766	0.629255	0.903553	NS
glycodeoxycholate	Linear regression	AST	0.000585934	0.00120916	0.484579	0.629387	0.903553	NS
histidine	Linear regression	ALT	-0.000349954	0.000714641	-0.489691	0.625782	0.903553	NS
hydroquinone sulfate	Linear regression	ALT	-0.000349638	0.000713835	-0.489803	0.625703	0.903553	NS
imidazole propionate	Linear regression	AST	-0.000576901	0.00119674	-0.482061	0.631166	0.903553	NS
lysine	Linear regression	AST	-0.000490533	0.00101486	-0.483351	0.630255	0.903553	NS
methyl-4-hydroxybenzoate sulfate	Linear regression	AST	-0.000573636	0.00119085	-0.481701	0.631421	0.903553	NS
N2,N5-diacetylornithine	Linear regression	ALT	-0.00034908	0.000712383	-0.490018	0.625552	0.903553	NS
oleoyl-linolenoyl-glycerol (18:1/18:3) [2]*	Linear regression	AST	-0.00057778	0.00120041	-0.48132	0.631691	0.903553	NS
oleoyl-oleoyl-glycerol (18:1/18:1) [1]*	Linear regression	GGT	0.00231029	0.00469073	0.492522	0.629984	0.903553	NS
oleoylcarnitine (C18:1)	Linear regression	GGT	0.00172653	0.00352128	0.490312	0.631508	0.903553	NS
palmitoleate (16:1n7)	Linear regression	GGT	0.00262297	0.00531908	0.493125	0.629569	0.903553	NS
sphingomyelin (d17:2/16:0, d18:2/15:0)*	Linear regression	ALT	-0.000330853	0.000677765	-0.488153	0.626866	0.903553	NS
stearate (18:0)	Linear regression	ALT	0.000367686	0.00074439	0.493942	0.62279	0.903553	NS
suberoylcarnitine (C8-DC)	Linear regression	ALT	0.000364699	0.000755822	0.48252	0.630842	0.903553	NS
valine	Linear regression	GGT	-0.00180823	0.00363098	-0.498	0.626215	0.903553	NS
glycine	Linear regression	ALT	-0.000324435	0.000675338	-0.480405	0.632338	0.903887	NS
pregnanolone/allopregnanolone sulfate	Linear regression	AST	-0.000554405	0.00115509	-0.479966	0.632648	0.903887	NS
phenol sulfate	Linear regression	AST	0.000568253	0.00118601	0.479131	0.63324	0.904214	NS
sphingomyelin (d18:2/21:0, d16:2/23:0)*	Linear regression	AST	0.00054912	0.00114818	0.478252	0.633862	0.904585	NS
pipecolate	Linear regression	GGT	-0.0018817	0.00388114	-0.484831	0.635294	0.906111	NS
1-stearoyl-GPI (18:0)	Linear regression	AST	-0.000574353	0.00121299	-0.473502	0.63723	0.907835	NS
N-methylproline	Linear regression	ALT	0.000349082	0.000736924	0.473702	0.637088	0.907835	NS
metformin	Linear regression	AST	0.000553539	0.00117238	0.472149	0.638192	0.908686	NS
gulonate*	Linear regression	AST	-0.000564198	0.00119637	-0.471591	0.638588	0.908731	NS
5,6-dihydrouracil	Linear regression	AST	-0.000566484	0.00120864	-0.468694	0.640648	0.911144	NS
glycine conjugate of C10H12O2*	Linear regression	AST	0.000546883	0.00116836	0.468077	0.641087	0.911162	NS
lidocaine	Linear regression	ALT	0.00034699	0.000741985	0.46765	0.641391	0.911162	NS
5-methyluridine (ribothymidine)	Linear regression	GGT	0.00250139	0.00531704	0.470447	0.645281	0.913028	NS
gamma-tocopherol/beta-tocopherol	Linear regression	AST	0.000481265	0.00104046	0.46255	0.645026	0.913028	NS
glucuronide of C10H18O2 (1)*	Linear regression	ALT	-0.000347175	0.000755206	-0.459708	0.647055	0.913028	NS
glyco-beta-muricholate**	Linear regression	ALT	-0.000347403	0.000754492	-0.460446	0.646528	0.913028	NS
histidine	Linear regression	GGT	0.00174823	0.00373675	0.467847	0.647094	0.913028	NS
indoleacetylglutamine	Linear regression	AST	0.000501859	0.0010811	0.464212	0.643841	0.913028	NS
isobutyrylglycine	Linear regression	GGT	0.00136819	0.00290303	0.471298	0.644688	0.913028	NS
laurate (12:0)	Linear regression	GGT	-0.00181519	0.00387387	-0.468572	0.646588	0.913028	NS
methyl-4-hydroxybenzoate sulfate	Linear regression	ALT	-0.00033841	0.000733083	-0.461626	0.645686	0.913028	NS
myristoylcarnitine (C14)	Linear regression	AST	0.000566355	0.00122692	0.461607	0.645699	0.913028	NS
N-acetyl-1-methylhistidine*	Linear regression	ALT	0.000311612	0.000675749	0.461136	0.646036	0.913028	NS
tiglylcarnitine (C5:1-DC)	Linear regression	GGT	-0.00159078	0.0033957	-0.468467	0.646661	0.913028	NS
3,7-dimethylurate	Linear regression	AST	-0.000551067	0.00120662	-0.456702	0.649205	0.913561	NS
3b-hydroxy-5-cholenoic acid	Linear regression	AST	-0.000552792	0.00121076	-0.456567	0.649302	0.913561	NS
o-cresol sulfate	Linear regression	AST	-0.000559863	0.00122426	-0.457308	0.648771	0.913561	NS
ribitol	Linear regression	AST	0.000490163	0.00107251	0.457022	0.648976	0.913561	NS
S-methylcysteine	Linear regression	GGT	-0.00152078	0.00327214	-0.464766	0.649245	0.913561	NS
5-dodecenoate (12:1n7)	Linear regression	GGT	0.00198932	0.00428609	0.464134	0.649687	0.913588	NS
3b-hydroxy-5-cholenoic acid	Linear regression	ALT	-0.000339311	0.000745247	-0.455299	0.650209	0.913808	NS
3-hydroxy-3-methylglutarate	Linear regression	ALT	-0.000329809	0.000726028	-0.454266	0.65095	0.914181	NS
4-methoxyphenol sulfate	Linear regression	AST	0.00051947	0.00114444	0.453906	0.651208	0.914181	NS
1-oleoylglycerol (18:1)	Linear regression	GGT	-0.00187373	0.00406417	-0.461036	0.651853	0.914447	NS
androstenediol (3beta,17beta) disulfate (2)	Linear regression	ALT	-0.000259363	0.000573028	-0.452619	0.65213	0.914447	NS
pregnenolone sulfate	Linear regression	GGT	-0.00164064	0.00356594	-0.460086	0.652519	0.914479	NS
benzoate	Linear regression	ALT	-0.00032972	0.000733792	-0.449337	0.654484	0.916719	NS
levetiracetam	Linear regression	ALT	-0.000336243	0.000749164	-0.448824	0.654853	0.916721	NS
1-stearoyl-2-oleoyl-GPI (18:0/18:1)*	Linear regression	ALT	0.000332711	0.000743683	0.447383	0.655888	0.917382	NS
adenosine 5prime-monophosphate (AMP)	Linear regression	GGT	-0.00171343	0.00376549	-0.455035	0.65606	0.917382	NS
2-aminoheptanoate	Linear regression	AST	-0.000537871	0.00121074	-0.444251	0.65814	0.918746	NS
adenosine 5prime-diphosphate (ADP)	Linear regression	GGT	-0.0011786	0.00260695	-0.452099	0.658123	0.918746	NS
S-allylcysteine	Linear regression	ALT	-0.000334888	0.000753473	-0.444458	0.657991	0.918746	NS
imidazole lactate	Linear regression	AST	0.00048241	0.00109124	0.442074	0.659708	0.92042	NS
alpha-CEHC glucuronide*	Linear regression	AST	-0.000521198	0.00118618	-0.439392	0.661641	0.921058	NS
bilirubin (Z,Z)	Linear regression	ALT	0.000298365	0.000678219	0.439924	0.661258	0.921058	NS
linoleoyl-arachidonoyl-glycerol (18:2/20:4) [1]*	Linear regression	GGT	-0.00212944	0.00475033	-0.448273	0.660816	0.921058	NS
tartarate	Linear regression	AST	-0.000509656	0.00115895	-0.439757	0.661378	0.921058	NS
theanine	Linear regression	ALT	-0.000317182	0.00072383	-0.4382	0.662501	0.92174	NS
1,3,7-trimethylurate	Linear regression	AST	0.000508334	0.00116593	0.435991	0.664096	0.921904	NS
adenine	Linear regression	ALT	0.000317918	0.000729118	0.436031	0.664067	0.921904	NS
sphingomyelin (d18:1/21:0, d17:1/22:0, d16:1/23:0)*	Linear regression	ALT	0.000329605	0.000755768	0.43612	0.664002	0.921904	NS
theobromine	Linear regression	ALT	-0.00032806	0.000751931	-0.43629	0.66388	0.921904	NS
1-palmitoleoylglycerol (16:1)*	Linear regression	ALT	-0.0003167	0.000745594	-0.424762	0.672226	0.922791	NS
1-palmitoyl-2-linoleoyl-GPC (16:0/18:2)	Linear regression	AST	0.000505412	0.00118806	0.42541	0.671756	0.922791	NS
1-stearoyl-GPI (18:0)	Linear regression	GGT	-0.00175341	0.00403813	-0.434213	0.670751	0.922791	NS
16a-hydroxy DHEA 3-sulfate	Linear regression	ALT	-0.000244748	0.000577103	-0.424097	0.672709	0.922791	NS
3-hydroxyhippurate	Linear regression	GGT	0.00291531	0.00673161	0.433078	0.671556	0.922791	NS
4-vinylphenol sulfate	Linear regression	GGT	-0.00130372	0.00303338	-0.429791	0.673889	0.922791	NS
alpha-CEHC sulfate	Linear regression	AST	-0.000515503	0.00118857	-0.433716	0.66574	0.922791	NS
arachidonoylcarnitine (C20:4)	Linear regression	GGT	0.00245728	0.00561685	0.437483	0.668434	0.922791	NS
C-glycosyltryptophan	Linear regression	ALT	-0.000277652	0.000646302	-0.4296	0.668718	0.922791	NS
dimethylarginine (SDMA + ADMA)	Linear regression	ALT	0.000319192	0.000754782	0.422893	0.673583	0.922791	NS
eicosapentaenoate (EPA; 20:5n3)	Linear regression	AST	0.000517159	0.00119824	0.431598	0.667271	0.922791	NS
gamma-carboxyglutamate	Linear regression	GGT	0.00155789	0.00354096	0.439962	0.66668	0.922791	NS
indolepropionate	Linear regression	GGT	0.00110125	0.00251341	0.438151	0.667962	0.922791	NS
laurylcarnitine (C12)	Linear regression	GGT	-0.00190553	0.00439167	-0.433897	0.670975	0.922791	NS
linoleate (18:2n6)	Linear regression	AST	0.000519689	0.00121401	0.428075	0.669823	0.922791	NS
myristoleoylcarnitine (C14:1)*	Linear regression	ALT	-0.000320703	0.000752157	-0.426378	0.671054	0.922791	NS
N-acetyl-isoputreanine*	Linear regression	ALT	0.000325539	0.000755724	0.430764	0.667876	0.922791	NS
N-acetylhistidine	Linear regression	AST	-0.000511645	0.00120443	-0.424804	0.672196	0.922791	NS
N1-Methyl-4-pyridone-3-carboxamide	Linear regression	ALT	0.000302202	0.000697579	0.433216	0.666101	0.922791	NS
N1-methylinosine	Linear regression	ALT	0.000271501	0.000642502	0.422567	0.67382	0.922791	NS
p-cresol-glucuronide*	Linear regression	ALT	0.000318534	0.000745012	0.427555	0.6702	0.922791	NS
p-cresol-glucuronide*	Linear regression	AST	0.000520202	0.00121037	0.429788	0.668582	0.922791	NS
sphingomyelin (d18:1/20:1, d18:2/20:0)*	Linear regression	ALT	-0.000304169	0.000720181	-0.422351	0.673977	0.922791	NS
stachydrine	Linear regression	ALT	0.000316401	0.00074053	0.427262	0.670413	0.922791	NS
tartronate (hydroxymalonate)	Linear regression	GGT	0.0017507	0.00399866	0.437822	0.668194	0.922791	NS
picolinate	Linear regression	AST	-0.000480712	0.00114408	-0.420174	0.67556	0.92445	NS
3-hydroxy-2-ethylpropionate	Linear regression	GGT	0.0021814	0.00512551	0.425597	0.676871	0.924724	NS
N-behenoyl-sphingadienine (d18:2/22:0)*	Linear regression	GGT	0.00229371	0.00537654	0.426615	0.676147	0.924724	NS
THC carboxylic acid	Linear regression	AST	-0.000510216	0.00121888	-0.418593	0.67671	0.924724	NS
2-hydroxy-3-methylvalerate	Linear regression	GGT	-0.00180071	0.0042419	-0.424505	0.677649	0.924739	NS
perfluorooctanesulfonic acid (PFOS)	Linear regression	GGT	-0.00388027	0.00915114	-0.424021	0.677994	0.924739	NS
salicyluric glucuronide*	Linear regression	AST	-0.000493976	0.00118378	-0.417285	0.677662	0.924739	NS
1-(1-enyl-palmitoyl)-2-arachidonoyl-GPC (P-16:0/20:4)*	Linear regression	AST	-0.000483114	0.00116917	-0.413212	0.68063	0.926176	NS
1-linoleoyl-GPI (18:2)*	Linear regression	AST	-0.000476742	0.00115174	-0.413932	0.680105	0.926176	NS
1-stearoyl-2-oleoyl-GPE (18:0/18:1)	Linear regression	ALT	-0.000309129	0.000747826	-0.41337	0.680515	0.926176	NS
alpha-tocopherol	Linear regression	ALT	-0.00030003	0.000728692	-0.411737	0.681706	0.926176	NS
carotene diol (3)	Linear regression	AST	0.000433088	0.00105555	0.410297	0.682758	0.926176	NS
cysteine sulfinic acid	Linear regression	AST	0.000477406	0.0011624	0.410707	0.682458	0.926176	NS
fructose	Linear regression	GGT	-0.00186662	0.00446764	-0.417808	0.682425	0.926176	NS
guanidinoacetate	Linear regression	GGT	-0.00164456	0.0039384	-0.41757	0.682594	0.926176	NS
hippurate	Linear regression	GGT	0.000960343	0.00228149	0.420928	0.680198	0.926176	NS
perfluorooctanoate (PFOA)*	Linear regression	GGT	-0.0017521	0.00417908	-0.419254	0.681392	0.926176	NS
linolenate [alpha or gamma; (18:3n3 or 6)]	Linear regression	GGT	-0.00153083	0.00369019	-0.414838	0.684548	0.926904	NS
picolinate	Linear regression	ALT	-0.000287435	0.000704246	-0.408146	0.68433	0.926904	NS
serine	Linear regression	AST	-0.000491736	0.00120663	-0.40753	0.68478	0.926904	NS
sphingadienine	Linear regression	GGT	-0.00165019	0.00398058	-0.41456	0.684746	0.926904	NS
N-acetylalanine	Linear regression	ALT	-0.000277261	0.000681348	-0.40693	0.685218	0.926995	NS
gamma-glutamylvaline	Linear regression	GGT	0.00127449	0.00308569	0.413032	0.68584	0.927332	NS
glucuronide of C12H22O4 (1)*	Linear regression	ALT	-0.000303916	0.000752277	-0.403995	0.687366	0.928893	NS
caffeine	Linear regression	AST	0.00045987	0.00115901	0.396777	0.692658	0.929503	NS
creatine	Linear regression	AST	0.000484367	0.00121005	0.400286	0.690083	0.929503	NS
dodecadienoate (12:2)*	Linear regression	ALT	-0.000288373	0.000726043	-0.397185	0.692359	0.929503	NS
hyocholate	Linear regression	GGT	0.00223205	0.00549226	0.406398	0.690594	0.929503	NS
maltose	Linear regression	ALT	0.000301798	0.000751903	0.401378	0.689283	0.929503	NS
N-acetylcitrulline	Linear regression	AST	-0.000441928	0.00111138	-0.397638	0.692027	0.929503	NS
oleoyl-arachidonoyl-glycerol (18:1/20:4) [1]*	Linear regression	AST	0.000473378	0.00118897	0.39814	0.691658	0.929503	NS
palmitoleoylcarnitine (C16:1)*	Linear regression	AST	0.000488024	0.00121892	0.400373	0.69002	0.929503	NS
phenylacetylglutamate	Linear regression	GGT	0.00234441	0.0057659	0.4066	0.69045	0.929503	NS
pregnanolone/allopregnanolone sulfate	Linear regression	ALT	-0.000284051	0.000711314	-0.399332	0.690783	0.929503	NS
threonate	Linear regression	GGT	0.00179628	0.0044285	0.405617	0.691155	0.929503	NS
tiglylcarnitine (C5:1-DC)	Linear regression	AST	-0.000486332	0.00122429	-0.397237	0.692321	0.929503	NS
valylglycine	Linear regression	GGT	-0.00157082	0.00384236	-0.408817	0.688859	0.929503	NS
hexadecenedioate (C16:1-DC)*	Linear regression	ALT	-0.000291431	0.000741526	-0.393015	0.695423	0.931211	NS
linolenoylcarnitine (C18:3)*	Linear regression	GGT	-0.00109715	0.00273625	-0.400967	0.694497	0.931211	NS
stearoylcholine*	Linear regression	GGT	-0.000982902	0.00245869	-0.399767	0.695361	0.931211	NS
THC carboxylic acid glucuronide	Linear regression	AST	-0.00048014	0.00122053	-0.393387	0.69515	0.931211	NS
13-HODE + 9-HODE	Linear regression	ALT	-0.00028309	0.000732195	-0.386633	0.700123	0.933944	NS
3-methoxycatechol sulfate (1)	Linear regression	GGT	0.00232893	0.00591661	0.393626	0.699787	0.933944	NS
3b-hydroxy-5-cholenoic acid	Linear regression	GGT	0.00144999	0.00374749	0.386922	0.704631	0.933944	NS
acisoga	Linear regression	GGT	0.00174508	0.00453346	0.384934	0.706071	0.933944	NS
adenosine 3prime,5prime-cyclic monophosphate (cAMP)	Linear regression	ALT	-0.000281422	0.00074103	-0.379771	0.705189	0.933944	NS
adenosine 3prime,5prime-cyclic monophosphate (cAMP)	Linear regression	AST	-0.00046037	0.0012039	-0.382399	0.703247	0.933944	NS
chiro-inositol	Linear regression	ALT	-0.000289534	0.000754688	-0.383648	0.702325	0.933944	NS
cis-4-decenoylcarnitine (C10:1)	Linear regression	GGT	-0.00150144	0.00384574	-0.390416	0.702105	0.933944	NS
gamma-glutamyltryptophan	Linear regression	GGT	0.00194616	0.00502196	0.387531	0.704191	0.933944	NS
glutamate	Linear regression	AST	0.000341592	0.000898199	0.380308	0.704792	0.933944	NS
hexanoylglutamine	Linear regression	GGT	-0.00099048	0.00256583	-0.386027	0.705279	0.933944	NS
maltose	Linear regression	AST	0.000472374	0.00122167	0.386661	0.700102	0.933944	NS
margarate (17:0)	Linear regression	ALT	0.000287891	0.000738776	0.389687	0.697873	0.933944	NS
N-acetylphenylalanine	Linear regression	ALT	-0.000247879	0.000647239	-0.382979	0.702819	0.933944	NS
N-palmitoyl-sphingosine (d18:1/16:0)	Linear regression	ALT	0.000266075	0.000689178	0.386075	0.700534	0.933944	NS
oleoyl-linolenoyl-glycerol (18:1/18:3) [2]*	Linear regression	GGT	0.000958293	0.00245537	0.390284	0.7022	0.933944	NS
phenylacetylglutamine	Linear regression	GGT	-0.00207977	0.00532525	-0.390549	0.702009	0.933944	NS
sarcosine	Linear regression	AST	0.000459455	0.00121317	0.378721	0.705965	0.933944	NS
sphingomyelin (d17:1/16:0, d18:1/15:0, d16:1/17:0)*	Linear regression	GGT	0.0016956	0.00440428	0.384989	0.706031	0.933944	NS
sphingomyelin (d18:2/16:0, d18:1/16:1)*	Linear regression	GGT	0.00144807	0.00368389	0.393083	0.700178	0.933944	NS
tartronate (hydroxymalonate)	Linear regression	AST	-0.000421047	0.00111102	-0.378975	0.705777	0.933944	NS
taurolithocholate 3-sulfate	Linear regression	AST	-0.00043348	0.00113238	-0.382806	0.702947	0.933944	NS
THC carboxylic acid	Linear regression	ALT	-0.000291656	0.000750363	-0.388687	0.698609	0.933944	NS
2prime-O-methylcytidine	Linear regression	GGT	0.00139329	0.00364695	0.382043	0.708166	0.934981	NS
3-hydroxybutyrylcarnitine (1)	Linear regression	AST	0.000461275	0.00122634	0.37614	0.707874	0.934981	NS
3-hydroxyoctanoate	Linear regression	GGT	-0.00138782	0.00365701	-0.379496	0.710014	0.934981	NS
5alpha-pregnan-diol disulfate	Linear regression	ALT	-0.000258899	0.000693928	-0.373092	0.710132	0.934981	NS
alanine	Linear regression	AST	0.000424486	0.00113077	0.375396	0.708425	0.934981	NS
hexanoylcarnitine (C6)	Linear regression	ALT	0.00027894	0.000741766	0.376049	0.707942	0.934981	NS
N-oleoylserine	Linear regression	GGT	0.00197289	0.00518772	0.3803	0.709431	0.934981	NS
oleoylcarnitine (C18:1)	Linear regression	ALT	-0.000279106	0.000748343	-0.372966	0.710226	0.934981	NS
saccharin	Linear regression	AST	-0.000452312	0.00120698	-0.374746	0.708907	0.934981	NS
guaiacol sulfate	Linear regression	GGT	0.0019533	0.00517329	0.377574	0.711409	0.936045	NS
2-aminoadipate	Linear regression	AST	-0.000443446	0.00119885	-0.369893	0.712505	0.936626	NS
cholate	Linear regression	AST	-0.000446319	0.00121372	-0.367728	0.714112	0.936626	NS
ergothioneine	Linear regression	AST	0.000440886	0.00119483	0.368994	0.713172	0.936626	NS
erythritol	Linear regression	AST	-0.000437605	0.00118951	-0.367888	0.713993	0.936626	NS
gamma-glutamylmethionine	Linear regression	AST	-0.000442628	0.00120112	-0.368514	0.713528	0.936626	NS
sphingomyelin (d18:2/23:0, d18:1/23:1, d17:1/24:1)*	Linear regression	ALT	0.000272166	0.000741121	0.367235	0.714478	0.936626	NS
trimethylamine N-oxide	Linear regression	GGT	-0.00322931	0.00860802	-0.375151	0.713171	0.936626	NS
1-palmitoleoyl-2-linoleoyl-GPC (16:1/18:2)*	Linear regression	ALT	0.000266632	0.000732497	0.364004	0.716879	0.937155	NS
3-hydroxysebacate	Linear regression	ALT	-0.000273897	0.000751215	-0.364606	0.716432	0.937155	NS
chiro-inositol	Linear regression	AST	-0.000447134	0.00122622	-0.364644	0.716403	0.937155	NS
ergothioneine	Linear regression	GGT	0.000962955	0.00260164	0.370133	0.716823	0.937155	NS
glycolithocholate	Linear regression	GGT	0.00254359	0.00684276	0.37172	0.715667	0.937155	NS
N-acetylhistidine	Linear regression	ALT	-0.000269686	0.000741584	-0.363662	0.717133	0.937155	NS
adenosine 5prime-diphosphoribose (ADP-ribose)	Linear regression	GGT	0.000844775	0.00229385	0.368277	0.718175	0.938025	NS
caprate (10:0)	Linear regression	GGT	-0.00131893	0.00359622	-0.366756	0.719285	0.938492	NS
delta-CEHC*	Linear regression	AST	-0.000436462	0.00120916	-0.360965	0.719141	0.938492	NS
sphingomyelin (d18:1/22:2, d18:2/22:1, d16:1/24:2)*	Linear regression	GGT	0.00173854	0.00475129	0.365909	0.719903	0.938807	NS
alpha-hydroxyisocaproate	Linear regression	GGT	-0.0020745	0.00568197	-0.365102	0.720492	0.938881	NS
sphingomyelin (d18:1/19:0, d19:1/18:0)*	Linear regression	ALT	0.000261688	0.000729229	0.358856	0.720711	0.938881	NS
3-hydroxydecanoate	Linear regression	GGT	0.00151217	0.00416745	0.362853	0.722134	0.939127	NS
4-acetamidobutanoate	Linear regression	ALT	-0.000236586	0.000667963	-0.35419	0.72419	0.939127	NS
alpha-CEHC	Linear regression	AST	-0.000433308	0.00122378	-0.354074	0.724277	0.939127	NS
androstenediol (3beta,17beta) disulfate (2)	Linear regression	AST	-0.000331223	0.000931456	-0.355597	0.723141	0.939127	NS
creatine	Linear regression	ALT	0.000264748	0.000744974	0.355379	0.723303	0.939127	NS
indoleacetylglutamine	Linear regression	ALT	0.000236128	0.000665832	0.354636	0.723857	0.939127	NS
indoleacetylglutamine	Linear regression	GGT	0.00116034	0.00322399	0.359909	0.724287	0.939127	NS
stearoyl sphingomyelin (d18:1/18:0)	Linear regression	GGT	0.00191273	0.00527192	0.362815	0.722162	0.939127	NS
THC carboxylic acid glucuronide	Linear regression	ALT	-0.000268764	0.000751389	-0.357689	0.721581	0.939127	NS
4-methylcatechol sulfate	Linear regression	AST	0.000427333	0.00120915	0.353417	0.724767	0.939262	NS
3-hydroxylaurate	Linear regression	GGT	0.0013397	0.00378339	0.3541	0.72854	0.939796	NS
dihomo-linoleoylcarnitine (C20:2)*	Linear regression	AST	-0.00041352	0.0011898	-0.347553	0.72915	0.939796	NS
linoleoyl-arachidonoyl-glycerol (18:2/20:4) [2]*	Linear regression	ALT	-0.000257144	0.000740243	-0.347378	0.72928	0.939796	NS
methylsuccinate	Linear regression	AST	0.00041679	0.00119353	0.349209	0.727911	0.939796	NS
N-acetylalanine	Linear regression	AST	-0.000386616	0.00110727	-0.349161	0.727947	0.939796	NS
N-acetylcitrulline	Linear regression	GGT	-0.00178513	0.00504077	-0.354138	0.728512	0.939796	NS
o-cresol sulfate	Linear regression	ALT	-0.000262838	0.00075399	-0.348596	0.728369	0.939796	NS
pregnanediol-3-glucuronide	Linear regression	GGT	0.000653694	0.00183667	0.355912	0.727212	0.939796	NS
ribonate	Linear regression	AST	0.00040655	0.00116245	0.349735	0.727518	0.939796	NS
trans-urocanate	Linear regression	GGT	-0.00101618	0.00285707	-0.355674	0.727387	0.939796	NS
tryptophan betaine	Linear regression	GGT	-0.00127618	0.00361488	-0.353035	0.729321	0.939796	NS
3-hydroxy-2-ethylpropionate	Linear regression	AST	0.000397074	0.00114507	0.346769	0.729736	0.939846	NS
sphingomyelin (d18:1/20:0, d16:1/22:0)*	Linear regression	AST	0.000413032	0.00119468	0.345725	0.730518	0.940367	NS
lactosyl-N-palmitoyl-sphingosine (d18:1/16:0)	Linear regression	GGT	-0.00126492	0.00361479	-0.349929	0.7316	0.94079	NS
N-carbamoylalanine	Linear regression	AST	-0.000423969	0.00123012	-0.344658	0.731316	0.94079	NS
2-aminobutyrate	Linear regression	ALT	-0.000248615	0.000729491	-0.340806	0.734203	0.943112	NS
carotene diol (3)	Linear regression	ALT	0.000221572	0.000649932	0.340915	0.734121	0.943112	NS
margaroylcarnitine (C17)*	Linear regression	GGT	0.00166873	0.00482391	0.345929	0.734539	0.943112	NS
5-acetylamino-6-formylamino-3-methyluracil	Linear regression	AST	-0.000406466	0.00119681	-0.339625	0.735088	0.943251	NS
malonate	Linear regression	AST	-0.000392595	0.0011574	-0.339205	0.735403	0.943251	NS
5-dodecenoylcarnitine (C12:1)	Linear regression	GGT	-0.00139883	0.00406508	-0.344109	0.735878	0.943375	NS
1-(1-enyl-oleoyl)-GPE (P-18:1)*	Linear regression	GGT	-0.000974592	0.00285396	-0.341488	0.737807	0.94412	NS
1-(1-enyl-stearoyl)-2-linoleoyl-GPE (P-18:0/18:2)*	Linear regression	GGT	-0.00103584	0.00306072	-0.33843	0.740061	0.94412	NS
1-linoleoyl-GPA (18:2)*	Linear regression	AST	-0.000371109	0.00113081	-0.328178	0.743691	0.94412	NS
10-heptadecenoate (17:1n7)	Linear regression	GGT	0.00154455	0.00466437	0.331139	0.745444	0.94412	NS
3-hydroxystearate	Linear regression	GGT	0.00164805	0.00490249	0.336165	0.741732	0.94412	NS
3-methylxanthine	Linear regression	ALT	-0.000241626	0.000739709	-0.32665	0.744843	0.94412	NS
4-acetylphenol sulfate	Linear regression	ALT	0.000243363	0.00073422	0.331458	0.741223	0.94412	NS
5-acetylamino-6-formylamino-3-methyluracil	Linear regression	ALT	-0.000239126	0.000736703	-0.324589	0.746396	0.94412	NS
adenine	Linear regression	AST	0.000384279	0.00118523	0.324223	0.746672	0.94412	NS
cholate	Linear regression	ALT	-0.000244562	0.000747205	-0.327302	0.744351	0.94412	NS
choline	Linear regression	ALT	-0.000234634	0.000721741	-0.325095	0.746015	0.94412	NS
erucate (22:1n9)	Linear regression	ALT	-0.000245546	0.000750531	-0.327163	0.744456	0.94412	NS
gamma-tocopherol/beta-tocopherol	Linear regression	ALT	0.000209572	0.000640878	0.327008	0.744573	0.94412	NS
glycerate	Linear regression	ALT	0.000219838	0.000670901	0.327676	0.744069	0.94412	NS
glycolithocholate sulfate*	Linear regression	AST	0.000398404	0.00122015	0.32652	0.744941	0.94412	NS
hexanoylglycine	Linear regression	AST	-0.000384877	0.00115668	-0.332743	0.740256	0.94412	NS
hippurate	Linear regression	ALT	-0.000238324	0.000721702	-0.330226	0.74215	0.94412	NS
imidazole lactate	Linear regression	ALT	0.000218306	0.00067208	0.324822	0.74622	0.94412	NS
inosine	Linear regression	AST	-0.00039748	0.00119504	-0.332608	0.740358	0.94412	NS
myristoleate (14:1n5)	Linear regression	GGT	0.00166807	0.00505374	0.330067	0.746236	0.94412	NS
N-acetylaspartate (NAA)	Linear regression	ALT	-0.000231952	0.000692956	-0.334729	0.738764	0.94412	NS
N2,N2-dimethylguanosine	Linear regression	GGT	0.00136871	0.00404883	0.338052	0.74034	0.94412	NS
palmitoleoyl-linoleoyl-glycerol (16:1/18:2) [1]*	Linear regression	ALT	-0.00022636	0.000691436	-0.327377	0.744295	0.94412	NS
propionylglycine	Linear regression	ALT	-0.00023793	0.000731058	-0.325459	0.74574	0.94412	NS
pyridoxal	Linear regression	ALT	-0.000238766	0.000726241	-0.32877	0.743246	0.94412	NS
ribitol	Linear regression	ALT	0.000220224	0.00066058	0.333379	0.739778	0.94412	NS
sphingomyelin (d17:1/14:0, d16:1/15:0)*	Linear regression	AST	0.000410458	0.00122095	0.33618	0.737674	0.94412	NS
2-hydroxyarachidate*	Linear regression	GGT	-0.00137119	0.00418795	-0.327412	0.748201	0.94414	NS
benzoate	Linear regression	AST	-0.000384771	0.00119293	-0.322542	0.747939	0.94414	NS
beta-cryptoxanthin	Linear regression	GGT	0.000671664	0.00204681	0.328151	0.747653	0.94414	NS
phenyllactate (PLA)	Linear regression	ALT	0.000233161	0.000722598	0.32267	0.747843	0.94414	NS
laurate (12:0)	Linear regression	ALT	-0.00023642	0.000735115	-0.32161	0.748643	0.944221	NS
oleoyl ethanolamide	Linear regression	GGT	0.00168594	0.00516792	0.326231	0.749075	0.944288	NS
3-hydroxybutyroylglycine**	Linear regression	GGT	0.00154849	0.00477466	0.324313	0.750496	0.945602	NS
N-palmitoyl-heptadecasphingosine (d17:1/16:0)*	Linear regression	AST	-0.000359806	0.00113084	-0.318175	0.751236	0.946057	NS
2-hydroxyarachidate*	Linear regression	AST	-0.000364271	0.00116475	-0.312745	0.755342	0.946422	NS
2-hydroxyphytanate*	Linear regression	ALT	0.000221616	0.000713109	0.310774	0.756834	0.946422	NS
3-hydroxysebacate	Linear regression	GGT	0.00054185	0.00168495	0.321582	0.75252	0.946422	NS
5alpha-androstan-3beta,17beta-diol disulfate	Linear regression	ALT	-0.000199212	0.000637368	-0.312554	0.755487	0.946422	NS
allantoin	Linear regression	AST	0.000380423	0.00122108	0.311545	0.75625	0.946422	NS
C-glycosyltryptophan	Linear regression	AST	-0.000326998	0.00105063	-0.311241	0.756481	0.946422	NS
glycochenodeoxycholate	Linear regression	GGT	-0.00167556	0.00530453	-0.315874	0.756758	0.946422	NS
hexanoylglutamine	Linear regression	ALT	-0.000232695	0.000748664	-0.310814	0.756804	0.946422	NS
inosine	Linear regression	ALT	-0.000232579	0.000735619	-0.316168	0.752753	0.946422	NS
nervonoylcarnitine (C24:1)*	Linear regression	ALT	-0.000232346	0.000746347	-0.311311	0.756428	0.946422	NS
octanoylcarnitine (C8)	Linear regression	ALT	-0.000231222	0.000731808	-0.315959	0.752911	0.946422	NS
phenol sulfate	Linear regression	ALT	0.000230356	0.000730641	0.315279	0.753425	0.946422	NS
sphingomyelin (d18:1/22:1, d18:2/22:0, d16:1/24:1)*	Linear regression	AST	-0.000377199	0.00120871	-0.312068	0.755855	0.946422	NS
ursodeoxycholate	Linear regression	AST	0.000366916	0.00118015	0.310907	0.756734	0.946422	NS
erythronate*	Linear regression	AST	0.000354864	0.00114585	0.309696	0.757651	0.946495	NS
theophylline	Linear regression	AST	-0.000344853	0.00111192	-0.310142	0.757313	0.946495	NS
diacylglycerol (14:0/18:1, 16:0/16:1) [2]*	Linear regression	AST	0.000346301	0.00112398	0.308102	0.758859	0.94753	NS
[truncated: 497 more rows]

## Sheet: fecal BIOCHEMICAL
metabolite	method	coefficient	Estimate	SE	Z	pvalue	padj	dir
dehydrolithocholate	Linear regression	GGT	0.00470505	0.000718491	6.54851	9.22105e-06	0.00789183	up
isovalerate (i5:0)	Linear regression	GGT	0.0267104	0.00412842	6.46989	1.05697e-05	0.00789183	up
valerate (5:0)	Linear regression	GGT	0.0249359	0.00386187	6.45695	1.08107e-05	0.00789183	up
13-methylmyristate (i15:0)	Linear regression	GGT	0.0217085	0.00368121	5.8971	2.93168e-05	0.00960859	up
caproate (6:0)	Linear regression	GGT	0.027993	0.00483893	5.78495	3.59879e-05	0.00960859	up
caprylate (8:0)	Linear regression	GGT	0.0268678	0.00450293	5.96673	2.58354e-05	0.00960859	up
heptanoate (7:0)	Linear regression	GGT	0.0282586	0.00482146	5.861	3.13113e-05	0.00960859	up
isocaproate (i6:0)	Linear regression	GGT	0.0276005	0.00486143	5.67743	4.38748e-05	0.00960859	up
p-cresol	Linear regression	GGT	0.0256417	0.00447335	5.7321	3.96617e-05	0.00960859	up
valerylphenylalanine	Linear regression	GGT	0.0284443	0.00474336	5.99664	2.44746e-05	0.00960859	up
lithocholate	Linear regression	GGT	0.0137934	0.00246179	5.60301	5.03713e-05	0.0100285	up
3-methylglutarate/2-methylglutarate	Linear regression	GGT	0.0266488	0.0049332	5.40194	7.34174e-05	0.0119771	up
5-hydroxyhexanoate	Linear regression	GGT	0.0258145	0.00483124	5.34324	8.20348e-05	0.0119771	up
N-methylphenylalanine	Linear regression	GGT	0.0253086	0.00464641	5.4469	6.74543e-05	0.0119771	up
undecanoate (11:0)	Linear regression	GGT	0.0179952	0.00335362	5.36589	7.85921e-05	0.0119771	up
caprate (10:0)	Linear regression	GGT	0.0258366	0.00500163	5.16564	0.000115083	0.015752	up
palmitic amide	Linear regression	GGT	0.022151	0.00432051	5.12694	0.000123959	0.0159688	up
N-acetyltyrosine	Linear regression	GGT	0.0231065	0.00472075	4.89467	0.000194355	0.0236466	up
ethylmalonate	Linear regression	GGT	0.016117	0.00333762	4.82891	0.000221008	0.025474	up
methylmalonate (MMA)	Linear regression	GGT	0.019245	0.00401175	4.79717	0.000235189	0.0257532	up
6-oxolithocholate	Linear regression	GGT	0.0183619	0.00393352	4.66805	0.000303259	0.0316255	up
serine	Linear regression	AST	0.00387165	0.00103484	3.74132	0.000342934	0.0341375	up
ursodeoxycholate sulfate (1)	Linear regression	GGT	0.0252333	0.00552682	4.56561	0.000371491	0.0353724	up
2-hydroxydecanoate	Linear regression	GGT	0.0205698	0.00456744	4.50358	0.000420287	0.0383512	up
tyrosine	Linear regression	AST	0.00386515	0.0010554	3.66228	0.000447308	0.0391842	up
phenylacetate	Linear regression	GGT	0.022253	0.00523482	4.25095	0.000697393	0.0587419	up
3,7-dimethylurate	Linear regression	GGT	0.00843559	0.0020772	4.06104	0.00102409	0.0830649	up
5-methyluridine (ribothymidine)	Linear regression	AST	0.0036567	0.0010818	3.3802	0.00112219	0.0863931	up
enterolactone	Linear regression	GGT	0.00402831	0.00100544	4.00653	0.00114402	0.0863931	up
2prime-deoxyadenosine	Linear regression	GGT	0.022982	0.00577686	3.97829	0.00121168	0.0884526	up
sebacate (C10-DC)	Linear regression	GGT	0.012415	0.00316526	3.92226	0.00135817	0.0959482	up
N-acetylarginine	Linear regression	GGT	0.00945722	0.00243685	3.88091	0.00147767	0.0989653	up
octadecenedioate (C18:1-DC)*	Linear regression	GGT	0.00900229	0.00232232	3.87643	0.00149126	0.0989653	up
10-hydroxystearate	Linear regression	GGT	0.0181356	0.00472357	3.83939	0.00160842	0.103601	NS
glutamine	Linear regression	AST	0.00337741	0.00106381	3.17481	0.00212924	0.13323	NS
3-carboxyadipate	Linear regression	GGT	0.0109964	0.00305734	3.59672	0.00264339	0.160806	NS
serine	Linear regression	ALT	0.0020537	0.000664288	3.09158	0.0027401	0.162184	NS
pipecolate	Linear regression	GGT	0.0183232	0.00519075	3.52996	0.00303133	0.1747	NS
glycylvaline	Linear regression	AST	0.00310718	0.00104028	2.98686	0.00374024	0.210029	NS
arginine	Linear regression	AST	0.00325525	0.00109848	2.96341	0.00400632	0.213996	NS
glutarate (C5-DC)	Linear regression	GGT	0.0172731	0.00508646	3.39589	0.00399131	0.213996	NS
L-urobilin	Linear regression	GGT	0.00358137	0.00106705	3.35632	0.0043289	0.225721	NS
coprostanol	Linear regression	GGT	0.00663304	0.00206562	3.21117	0.005829	0.291051	NS
N-acetylphenylalanine	Linear regression	GGT	0.0183815	0.00572701	3.20961	0.0058476	0.291051	NS
methionine sulfone	Linear regression	AST	0.00297768	0.00105716	2.81669	0.00610919	0.296805	NS
sucralose	Linear regression	GGT	0.00172309	0.000542134	3.17834	0.00623426	0.296805	NS
2,3-dimethylsuccinate	Linear regression	GGT	0.0172032	0.00546816	3.14607	0.00665971	0.306099	NS
5-methyluridine (ribothymidine)	Linear regression	ALT	0.00192583	0.000691897	2.78341	0.00670962	0.306099	NS
tyrosine	Linear regression	GGT	0.013119	0.00418818	3.13237	0.00684879	0.306099	NS
histidine	Linear regression	AST	0.00304126	0.00110631	2.74902	0.00738648	0.323528	NS
p-hydroxybenzaldehyde	Linear regression	AST	0.00297853	0.00109843	2.71161	0.00819292	0.345048	NS
tyrosine	Linear regression	ALT	0.00185846	0.000683704	2.71823	0.0080447	0.345048	NS
formiminoglutamate	Linear regression	ALT	0.00183688	0.000681264	2.69628	0.00854601	0.353128	NS
cis-urocanate	Linear regression	AST	0.0029699	0.0011069	2.68306	0.00886162	0.359388	NS
3-phenylpropionate (hydrocinnamate)	Linear regression	GGT	0.0147783	0.00496867	2.97429	0.00945478	0.369749	NS
N-propionylalanine	Linear regression	GGT	0.0130747	0.00439149	2.97728	0.00939746	0.369749	NS
isoleucylglycine	Linear regression	ALT	0.00172428	0.000657177	2.62376	0.0104118	0.400033	NS
cis-urocanate	Linear regression	ALT	0.00179793	0.00069564	2.58457	0.0115673	0.429363	NS
valylglutamine	Linear regression	ALT	0.00170242	0.000657937	2.58752	0.0114764	0.429363	NS
alpha-hydroxycaproate	Linear regression	GGT	0.00479674	0.00168056	2.85425	0.0120624	0.433058	NS
proline	Linear regression	AST	0.00274749	0.00106842	2.57155	0.0119761	0.433058	NS
7-ketolithocholate	Linear regression	AST	0.00284647	0.0011149	2.55313	0.0125766	0.442068	NS
gamma-glutamylleucine	Linear regression	AST	0.00276683	0.00109054	2.53711	0.0131207	0.442068	NS
tetradecanedioate (C14-DC)	Linear regression	GGT	0.00981896	0.00347302	2.82721	0.0127402	0.442068	NS
tyrosylglycine	Linear regression	ALT	0.0016617	0.000653809	2.54156	0.0129674	0.442068	NS
allantoin	Linear regression	AST	0.00277433	0.00110148	2.51874	0.0137709	0.450124	NS
valylglutamine	Linear regression	AST	0.00265537	0.00105201	2.5241	0.0135785	0.450124	NS
gamma-glutamylhistidine	Linear regression	AST	0.00283343	0.00112926	2.50909	0.0141239	0.454872	NS
2-aminophenol sulfate	Linear regression	AST	0.00279285	0.00112051	2.49249	0.0147503	0.468161	NS
caffeic acid sulfate	Linear regression	AST	0.00277069	0.00112155	2.47042	0.0156217	0.468652	NS
ceramide (d18:2/24:1, d18:1/24:2)*	Linear regression	AST	0.00278348	0.00112147	2.482	0.015159	0.468652	NS
N-oleoyltaurine	Linear regression	AST	0.00267126	0.00107859	2.47662	0.0153723	0.468652	NS
octadecenedioate (C18:1-DC)*	Linear regression	AST	0.00274819	0.00111056	2.47459	0.0154537	0.468652	NS
glycine	Linear regression	AST	0.00266937	0.00108675	2.45629	0.0162036	0.479538	NS
5-hydroxylysine	Linear regression	AST	0.00272941	0.00111373	2.45068	0.0164396	0.480036	NS
alpha-hydroxycaproate	Linear regression	AST	0.0027473	0.00112367	2.44493	0.0166853	0.480799	NS
phenylpyruvate	Linear regression	AST	0.00266324	0.0010933	2.43597	0.0170742	0.485616	NS
4-imidazoleacetate	Linear regression	GGT	0.00951712	0.0035679	2.66743	0.0175683	0.493265	NS
dimethylglycine	Linear regression	AST	0.00237452	0.000986031	2.40816	0.0183336	0.497556	NS
gamma-glutamyltyrosine	Linear regression	AST	0.00268872	0.00111943	2.40186	0.01863	0.497556	NS
hexadecadienoate (16:2n6)	Linear regression	AST	0.00256491	0.00106774	2.40219	0.0186143	0.497556	NS
N-acetylserine	Linear regression	AST	0.00260995	0.00108133	2.41365	0.0180783	0.497556	NS
formiminoglutamate	Linear regression	AST	0.00261805	0.00109723	2.38606	0.0193925	0.511682	NS
4-methyl-2-oxopentanoate	Linear regression	AST	0.00262517	0.00110535	2.37496	0.0199451	0.513878	NS
tyrosylglycine	Linear regression	AST	0.00249123	0.00104839	2.37623	0.0198808	0.513878	NS
alpha-ketoglutaramate**	Linear regression	AST	0.00257156	0.00109564	2.34708	0.0213944	0.522942	NS
citrulline	Linear regression	AST	0.002578	0.0010919	2.36101	0.0206587	0.522942	NS
glutamine	Linear regression	ALT	0.00160739	0.000684102	2.34963	0.0212577	0.522942	NS
malonylcarnitine	Linear regression	GGT	0.00586686	0.00227183	2.58245	0.0208133	0.522942	NS
stearamide	Linear regression	GGT	0.0114371	0.00445659	2.56632	0.0214907	0.522942	NS
dimethylarginine (SDMA + ADMA)	Linear regression	AST	0.00248682	0.00106483	2.33542	0.0220277	0.530117	NS
isoleucylglycine	Linear regression	AST	0.00245879	0.00105789	2.32424	0.0226503	0.539177	NS
methionine sulfone	Linear regression	ALT	0.00155704	0.000672292	2.31602	0.0231183	0.544398	NS
aspartate	Linear regression	AST	0.00249864	0.00108132	2.31073	0.0234239	0.545727	NS
threonine	Linear regression	AST	0.00249284	0.00108114	2.30576	0.0237138	0.546665	NS
glycylisoleucine	Linear regression	AST	0.00237438	0.00103562	2.29272	0.0244909	0.558698	NS
3-hydroxysuberate	Linear regression	GGT	0.0043448	0.00174645	2.48779	0.0251032	0.559606	NS
3-methyl-2-oxovalerate	Linear regression	AST	0.00251667	0.00110407	2.27945	0.0253045	0.559606	NS
glycylvaline	Linear regression	ALT	0.00151545	0.000665993	2.27548	0.0255528	0.559606	NS
ursocholate	Linear regression	AST	0.00253362	0.00111155	2.27935	0.0253107	0.559606	NS
isocitric lactone	Linear regression	AST	0.00254371	0.00112173	2.26768	0.0260461	0.564763	NS
linoleoylcarnitine (C18:2)*	Linear regression	AST	0.00254563	0.00112736	2.25804	0.0266674	0.572565	NS
isoursodeoxycholate	Linear regression	AST	0.00246307	0.00110261	2.23386	0.0282839	0.601376	NS
4-hydroxyphenylpyruvate	Linear regression	AST	0.00242308	0.00109039	2.2222	0.0290935	0.612642	NS
myristoleate (14:1n5)	Linear regression	AST	0.00242669	0.00109693	2.21226	0.0298	0.621544	NS
3-sulfo-L-alanine	Linear regression	AST	0.00239901	0.00108947	2.202	0.0305453	0.631078	NS
N-propionylalanine	Linear regression	AST	0.00242236	0.00110237	2.19742	0.0308829	0.632089	NS
3-methoxycatechol sulfate (1)	Linear regression	AST	0.002458	0.00112159	2.19153	0.0313214	0.635129	NS
pyridoxamine	Linear regression	GGT	0.00815829	0.00345657	2.36023	0.0322307	0.640774	NS
tetradecanedioate (C14-DC)	Linear regression	AST	0.00239824	0.00110195	2.17636	0.0324776	0.640774	NS
valylglycine	Linear regression	ALT	0.00142211	0.000653217	2.17709	0.0324216	0.640774	NS
alanine	Linear regression	AST	0.00235601	0.00109668	2.1483	0.0347144	0.678791	NS
N-acetylcysteine	Linear regression	GGT	0.00469768	0.00202728	2.31723	0.0350366	0.679027	NS
kynurenine	Linear regression	AST	0.00223732	0.00105091	2.12893	0.0363358	0.69196	NS
laurate (12:0)	Linear regression	GGT	0.0073751	0.00320397	2.30187	0.0360939	0.69196	NS
dihydroorotate	Linear regression	AST	0.00236677	0.00112701	2.10004	0.0388764	0.73396	NS
13-HODE + 9-HODE	Linear regression	AST	0.00217079	0.00104187	2.08355	0.0403941	0.746903	NS
methionine sulfoxide	Linear regression	AST	0.00225474	0.00107996	2.08781	0.039997	0.746903	NS
N-acetylserine	Linear regression	ALT	0.00142274	0.000683513	2.08151	0.0405851	0.746903	NS
3-(3-hydroxyphenyl)propionate	Linear regression	AST	0.00234477	0.00113329	2.06899	0.0417759	0.76241	NS
glycocholate	Linear regression	AST	0.0023026	0.00111496	2.06518	0.0421442	0.762775	NS
2-oxoarginine*	Linear regression	AST	0.00224186	0.00109034	2.05612	0.0430322	0.772463	NS
3-carboxy-4-methyl-5-pentyl-2-furanpropionate (3-Cmpfp)**	Linear regression	GGT	0.00644853	0.00293342	2.1983	0.0440384	0.773279	NS
dimethylmalonic acid	Linear regression	GGT	0.0113024	0.00517347	2.18468	0.0451962	0.773279	NS
histidine	Linear regression	ALT	0.0014488	0.000706875	2.04959	0.0436816	0.773279	NS
p-hydroxybenzaldehyde	Linear regression	ALT	0.00143343	0.00070111	2.04451	0.0441923	0.773279	NS
palmitoyl ethanolamide	Linear regression	AST	0.00216228	0.00106064	2.03865	0.0447881	0.773279	NS
phenylalanine	Linear regression	AST	0.0022385	0.00109992	2.03514	0.0451488	0.773279	NS
arginine	Linear regression	ALT	0.00143023	0.00070723	2.0223	0.0464873	0.777154	NS
hexadecanedioate (C16-DC)	Linear regression	AST	0.00228065	0.00112621	2.02506	0.0461963	0.777154	NS
lysine	Linear regression	AST	0.00224508	0.00110669	2.02865	0.0458209	0.777154	NS
2-methylbutyrylglycine	Linear regression	ALT	0.00138955	0.000693765	2.00291	0.0485743	0.805892	NS
2-isopropylmalate	Linear regression	AST	0.00226066	0.00113432	1.99297	0.0496748	0.807735	NS
3-methyl-2-oxobutyrate	Linear regression	AST	0.00219822	0.00110766	1.98455	0.0506228	0.807735	NS
3-sulfo-L-alanine	Linear regression	ALT	0.00135304	0.000686557	1.97077	0.0522094	0.807735	NS
alpha-hydroxycaproate	Linear regression	ALT	0.00140182	0.000712879	1.96641	0.052719	0.807735	NS
azelate (C9-DC)	Linear regression	GGT	0.00840605	0.00395583	2.12498	0.0506151	0.807735	NS
beta-hydroxyisovalerate	Linear regression	AST	0.00216454	0.00109402	1.97852	0.0513124	0.807735	NS
glycylleucine	Linear regression	AST	0.002124	0.00106313	1.99787	0.0491292	0.807735	NS
hexadecanedioate (C16-DC)	Linear regression	GGT	0.00610092	0.0028997	2.10398	0.052659	0.807735	NS
leucine	Linear regression	AST	0.00213475	0.00108572	1.96621	0.0527425	0.807735	NS
nicotianamine	Linear regression	AST	0.00223313	0.00113152	1.97356	0.0518839	0.807735	NS
sphingadienine	Linear regression	AST	0.00214628	0.00108671	1.97502	0.0517152	0.807735	NS
3-dehydrocholate	Linear regression	AST	0.00220948	0.00114407	1.93125	0.056994	0.809943	NS
7-ketodeoxycholate	Linear regression	AST	0.00217288	0.00111873	1.94228	0.055623	0.809943	NS
citrulline	Linear regression	ALT	0.00132955	0.000691813	1.92184	0.0581864	0.809943	NS
diethanolamine	Linear regression	ALT	-0.00135343	0.000707882	-1.91194	0.0594639	0.809943	NS
diethanolamine	Linear regression	AST	-0.00217969	0.00112928	-1.93016	0.0571305	0.809943	NS
gamma-glutamylhistidine	Linear regression	ALT	0.00137741	0.000718574	1.91687	0.0588253	0.809943	NS
hexadecadienoate (16:2n6)	Linear regression	ALT	0.00131382	0.000676982	1.94069	0.0558178	0.809943	NS
malate	Linear regression	AST	0.0021324	0.0010893	1.95758	0.0537667	0.809943	NS
methionine	Linear regression	AST	0.00209953	0.0010933	1.92036	0.058376	0.809943	NS
myristoleate (14:1n5)	Linear regression	ALT	0.00132688	0.000692312	1.9166	0.05886	0.809943	NS
N-acetyltryptophan	Linear regression	AST	0.00210122	0.00108861	1.93019	0.0571274	0.809943	NS
N-propionylmethionine	Linear regression	AST	0.00214787	0.00111463	1.92698	0.0575328	0.809943	NS
N1-Methyl-2-pyridone-5-carboxamide	Linear regression	AST	0.0020477	0.00105055	1.94918	0.0547785	0.809943	NS
naringenin	Linear regression	GGT	-0.00506881	0.00248307	-2.04135	0.0592157	0.809943	NS
octadecenedioate (C18:1-DC)*	Linear regression	ALT	0.00136135	0.000705775	1.92887	0.0572931	0.809943	NS
palmitoleate (16:1n7)	Linear regression	AST	0.00209023	0.00107945	1.93638	0.0563523	0.809943	NS
proline	Linear regression	ALT	0.00131244	0.000680943	1.92739	0.0574812	0.809943	NS
tyrosol	Linear regression	GGT	0.0166264	0.00815666	2.03839	0.0595437	0.809943	NS
diethylamine	Linear regression	AST	-0.00216197	0.00113842	-1.8991	0.061156	0.823781	NS
glycine	Linear regression	ALT	0.00131103	0.000690769	1.89792	0.0613134	0.823781	NS
2prime-deoxyguanosine	Linear regression	AST	0.00211583	0.00111921	1.89046	0.0623171	0.82572	NS
cysteine s-sulfate	Linear regression	AST	0.00213692	0.00113156	1.88846	0.0625888	0.82572	NS
valylglycine	Linear regression	AST	0.00198319	0.00104979	1.88914	0.0624964	0.82572	NS
leucylglutamine*	Linear regression	AST	0.00204062	0.00108449	1.88164	0.0635218	0.833011	NS
1-linoleoylglycerol (18:2)	Linear regression	AST	0.0020959	0.00111646	1.87727	0.0641259	0.834301	NS
hexadecasphingosine (d16:1)*	Linear regression	AST	0.00209749	0.00112004	1.8727	0.0647631	0.834301	NS
indolepropionate	Linear regression	AST	0.00215285	0.00114807	1.8752	0.0644146	0.834301	NS
3b-hydroxy-5-cholenoic acid	Linear regression	GGT	0.00262696	0.00132517	1.98236	0.0660654	0.834772	NS
5-hydroxylysine	Linear regression	ALT	0.00131095	0.000708566	1.85014	0.0679856	0.834772	NS
7-ketolithocholate	Linear regression	ALT	0.00131619	0.000711417	1.85009	0.0679925	0.834772	NS
cystine	Linear regression	AST	0.002093	0.00113296	1.84738	0.0683888	0.834772	NS
epsilon-caprolactam	Linear regression	GGT	0.00982432	0.00500771	1.96184	0.0686114	0.834772	NS
gamma-glutamyl-alpha-lysine	Linear regression	AST	0.0020891	0.00113133	1.84659	0.0685049	0.834772	NS
homostachydrine*	Linear regression	AST	0.00205581	0.00111352	1.84622	0.0685585	0.834772	NS
mead acid (20:3n9)	Linear regression	AST	0.00209299	0.00113289	1.84748	0.0683744	0.834772	NS
N-acetyl-beta-glucosaminylamine	Linear regression	ALT	0.0012726	0.000688179	1.84923	0.0681182	0.834772	NS
N-oleoyltaurine	Linear regression	ALT	0.0012704	0.000686721	1.84995	0.0680137	0.834772	NS
2-aminophenol sulfate	Linear regression	ALT	0.00130961	0.000713982	1.83424	0.0703367	0.838682	NS
2-linoleoylglycerol (18:2)	Linear regression	AST	0.00205973	0.00112028	1.83858	0.0696885	0.838682	NS
caffeic acid sulfate	Linear regression	ALT	0.00130767	0.000714244	1.83084	0.0708476	0.838682	NS
harmane	Linear regression	GGT	0.000246137	0.000126472	1.94618	0.0706147	0.838682	NS
N-methylleucine	Linear regression	AST	0.00208584	0.00113621	1.83579	0.0701049	0.838682	NS
2-methylbutyrylglycine	Linear regression	AST	0.00202344	0.00111186	1.81987	0.07252	0.845159	NS
3-hydroxyoctanoate	Linear regression	GGT	0.00258642	0.00134116	1.9285	0.0729384	0.845159	NS
N-acetylhistidine	Linear regression	ALT	0.00128175	0.000705034	1.818	0.0728073	0.845159	NS
tauroursodeoxycholate	Linear regression	AST	0.00206768	0.00113631	1.81965	0.0725538	0.845159	NS
cholesterol	Linear regression	AST	0.00183474	0.00101369	1.80996	0.0740571	0.849136	NS
methionine sulfoxide	Linear regression	ALT	0.00123415	0.000681035	1.81216	0.073713	0.849136	NS
hexadecadienoate (16:2n6)	Linear regression	GGT	0.00771136	0.00402915	1.91389	0.0749111	0.854454	NS
4-guanidinobutanoate	Linear regression	AST	0.00193822	0.00107876	1.79671	0.0761566	0.864161	NS
diethylamine	Linear regression	ALT	-0.00127994	0.000715036	-1.79004	0.0772313	0.871838	NS
erythronate*	Linear regression	AST	0.00196941	0.00110209	1.78698	0.0777285	0.87295	NS
allantoin	Linear regression	ALT	0.00124614	0.000703342	1.77174	0.080245	0.877745	NS
alpha-ketobutyrate	Linear regression	AST	0.00199152	0.00112603	1.76861	0.0807708	0.877745	NS
delta-tocopherol	Linear regression	GGT	0.00179863	0.000960672	1.87226	0.0807975	0.877745	NS
gamma-glutamylglutamine	Linear regression	AST	0.00200658	0.00113528	1.76748	0.080961	0.877745	NS
glycylisoleucine	Linear regression	ALT	0.00117005	0.000656983	1.78094	0.0787176	0.877745	NS
N-acetylphenylalanine	Linear regression	AST	0.00197261	0.00111599	1.76758	0.0809445	0.877745	NS
tryptophan	Linear regression	AST	0.00193926	0.00109281	1.77456	0.0797748	0.877745	NS
gamma-glutamylleucine	Linear regression	ALT	0.00122332	0.00069698	1.75517	0.083058	0.891652	NS
N-acetyl-beta-alanine	Linear regression	AST	0.00194617	0.00110791	1.75662	0.0828091	0.891652	NS
glycerate	Linear regression	AST	0.00198671	0.00114061	1.74179	0.085388	0.903461	NS
linoleoylcarnitine (C18:2)*	Linear regression	ALT	0.00124394	0.00071515	1.73941	0.0858082	0.903461	NS
N-acetylhistidine	Linear regression	AST	0.00196361	0.00112703	1.74229	0.0853016	0.903461	NS
N-palmitoyltaurine	Linear regression	AST	0.00196953	0.00113122	1.74107	0.0855153	0.903461	NS
4-hydroxyphenylpyruvate	Linear regression	ALT	0.00119429	0.000691213	1.72782	0.0878791	0.904458	NS
7,12-diketolithocholate	Linear regression	AST	0.00192582	0.0011141	1.72859	0.0877396	0.904458	NS
betaine	Linear regression	GGT	-0.0102526	0.00559489	-1.8325	0.0868023	0.904458	NS
dimethylglycine	Linear regression	ALT	0.00108396	0.000628249	1.72537	0.0883212	0.904458	NS
N-acetyl-beta-glucosaminylamine	Linear regression	AST	0.0019115	0.00110098	1.73617	0.0863828	0.904458	NS
N6-formyllysine	Linear regression	AST	0.00192748	0.00111735	1.72504	0.0883809	0.904458	NS
acisoga	Linear regression	AST	0.00173841	0.00101499	1.71274	0.0906338	0.917076	NS
glycocholate	Linear regression	ALT	0.00120641	0.000704193	1.71318	0.0905523	0.917076	NS
N-propionylalanine	Linear regression	ALT	0.0011947	0.000698608	1.71011	0.0911208	0.917076	NS
phenol sulfate	Linear regression	AST	0.00193547	0.00113238	1.70921	0.0912888	0.917076	NS
4-methyl-2-oxopentanoate	Linear regression	ALT	0.00119906	0.000703944	1.70335	0.0923856	0.923856	NS
valine	Linear regression	AST	0.00187985	0.00110836	1.69607	0.0937613	0.933351	NS
2-oleoylglycerol (18:1)	Linear regression	AST	0.00183759	0.00109516	1.67792	0.0972659	0.946721	NS
betonicine	Linear regression	AST	0.00188731	0.00112404	1.67904	0.0970464	0.946721	NS
gamma-glutamyltyrosine	Linear regression	GGT	0.0126231	0.00713412	1.76939	0.0971494	0.946721	NS
guanosine	Linear regression	AST	0.00188168	0.00111796	1.68314	0.0962475	0.946721	NS
isoleucine	Linear regression	AST	0.00182577	0.00108723	1.67928	0.0969993	0.946721	NS
1-linoleoyl-GPI (18:2)*	Linear regression	AST	0.00184083	0.00110206	1.67035	0.0987575	0.947215	NS
linoleate (18:2n6)	Linear regression	AST	0.00189558	0.00113582	1.6689	0.0990467	0.947215	NS
N-formylanthranilic acid	Linear regression	GGT	0.00797976	0.00452729	1.76259	0.0983266	0.947215	NS
ursocholate	Linear regression	ALT	0.00118323	0.000706462	1.67486	0.097866	0.947215	NS
glutamate	Linear regression	AST	0.00180853	0.00108862	1.66129	0.100569	0.957588	NS
1-oleoylglycerol (18:1)	Linear regression	AST	0.00183405	0.00111511	1.64473	0.10395	0.964427	NS
3-methyl-2-oxovalerate	Linear regression	ALT	0.00113825	0.000702469	1.62035	0.109093	0.964427	NS
alanine	Linear regression	ALT	0.00114176	0.000695081	1.64262	0.104386	0.964427	NS
alpha-ketoglutaramate**	Linear regression	ALT	0.00115329	0.000697944	1.6524	0.102372	0.964427	NS
aspartate	Linear regression	ALT	0.00112994	0.000688285	1.64167	0.104584	0.964427	NS
beta-guanidinopropanoate	Linear regression	GGT	0.00677237	0.00394045	1.71868	0.106236	0.964427	NS
ceramide (d18:2/24:1, d18:1/24:2)*	Linear regression	ALT	0.00116118	0.000717596	1.61816	0.109565	0.964427	NS
dimethylarginine (SDMA + ADMA)	Linear regression	ALT	0.00111747	0.000678159	1.64779	0.103318	0.964427	NS
dopamine 3-O-sulfate	Linear regression	AST	0.00187172	0.00114334	1.63706	0.105546	0.964427	NS
hexadecasphingosine (d16:1)*	Linear regression	ALT	0.00113932	0.000705608	1.61467	0.11032	0.964427	NS
isocitric lactone	Linear regression	ALT	0.00116574	0.000713281	1.63434	0.106117	0.964427	NS
linoleoyl ethanolamide	Linear regression	AST	0.00184072	0.00112259	1.63971	0.104991	0.964427	NS
N-acetylmethionine sulfoxide	Linear regression	AST	0.00178706	0.00110581	1.61607	0.110017	0.964427	NS
N-acetylputrescine	Linear regression	AST	0.00180812	0.00110425	1.63741	0.105472	0.964427	NS
N-acetyltyrosine	Linear regression	AST	0.0018142	0.00112178	1.61725	0.109761	0.964427	NS
N-formylmethionine	Linear regression	AST	0.00179449	0.00111205	1.61368	0.110535	0.964427	NS
N-methylhydantoin	Linear regression	AST	0.00177416	0.0010802	1.64244	0.104425	0.964427	NS
phenylpyruvate	Linear regression	ALT	0.00113522	0.000698556	1.62509	0.108076	0.964427	NS
ribitol	Linear regression	AST	0.00176365	0.00109231	1.61461	0.110333	0.964427	NS
taurine	Linear regression	AST	0.00179617	0.00110347	1.62775	0.10751	0.964427	NS
threonine	Linear regression	ALT	0.00112144	0.000688241	1.62943	0.107154	0.964427	NS
guanidinoacetate	Linear regression	AST	0.00166282	0.00103179	1.61159	0.110991	0.964563	NS
3-methoxycatechol sulfate (1)	Linear regression	ALT	0.00114485	0.000712144	1.60761	0.11186	0.968271	NS
(N(1) + N(8))-acetylspermidine	Linear regression	AST	0.000163236	0.00112391	0.145239	0.884887	0.991428	NS
(N(1) + N(8))-acetylspermidine	Linear regression	GGT	-0.00461395	0.00641313	-0.719454	0.482921	0.991428	NS
1-(1-enyl-oleoyl)-GPE (P-18:1)*	Linear regression	ALT	-0.000328071	0.000694511	-0.472377	0.637944	0.991428	NS
1-(1-enyl-oleoyl)-GPE (P-18:1)*	Linear regression	AST	-0.000513062	0.00110847	-0.462855	0.644725	0.991428	NS
1-(1-enyl-oleoyl)-GPE (P-18:1)*	Linear regression	GGT	-0.00851185	0.00610093	-1.39517	0.183279	0.991428	NS
1-(1-enyl-palmitoyl)-GPC (P-16:0)*	Linear regression	ALT	0.000348553	0.000722314	0.48255	0.630733	0.991428	NS
1-(1-enyl-palmitoyl)-GPC (P-16:0)*	Linear regression	AST	0.00132623	0.0011449	1.15839	0.250153	0.991428	NS
1-(1-enyl-palmitoyl)-GPC (P-16:0)*	Linear regression	GGT	0.0114943	0.00892302	1.28816	0.217207	0.991428	NS
1-(1-enyl-palmitoyl)-GPE (P-16:0)*	Linear regression	ALT	-0.000121685	0.000683922	-0.177923	0.859233	0.991428	NS
1-(1-enyl-palmitoyl)-GPE (P-16:0)*	Linear regression	AST	0.000206452	0.00109148	0.189148	0.850456	0.991428	NS
1-(1-enyl-stearoyl)-GPE (P-18:0)*	Linear regression	ALT	0.000405096	0.000686754	0.589871	0.55694	0.991428	NS
1-(1-enyl-stearoyl)-GPE (P-18:0)*	Linear regression	AST	0.00100773	0.00109262	0.922307	0.359142	0.991428	NS
1-(1-enyl-stearoyl)-GPE (P-18:0)*	Linear regression	GGT	0.00131494	0.00754625	0.17425	0.863999	0.991428	NS
1-linoleoyl-GPC (18:2)	Linear regression	ALT	0.000312601	0.000724492	0.431476	0.667283	0.991428	NS
1-linoleoyl-GPC (18:2)	Linear regression	AST	0.000712565	0.00115486	0.617014	0.538978	0.991428	NS
1-linoleoyl-GPC (18:2)	Linear regression	GGT	-0.00150503	0.00784679	-0.191801	0.85047	0.991428	NS
1-linoleoyl-GPE (18:2)*	Linear regression	ALT	0.000475098	0.000679588	0.699097	0.486519	0.991428	NS
1-linoleoyl-GPE (18:2)*	Linear regression	AST	0.000975575	0.00108242	0.901291	0.370139	0.991428	NS
1-linoleoyl-GPE (18:2)*	Linear regression	GGT	-0.00299015	0.00195391	-1.53034	0.146747	0.991428	NS
1-linoleoyl-GPG (18:2)*	Linear regression	ALT	0.00043442	0.00072504	0.599167	0.550755	0.991428	NS
1-linoleoyl-GPG (18:2)*	Linear regression	AST	0.00154559	0.00114678	1.34776	0.18154	0.991428	NS
1-linoleoyl-GPG (18:2)*	Linear regression	GGT	0.0122258	0.00896487	1.36374	0.192765	0.991428	NS
1-linoleoyl-GPI (18:2)*	Linear regression	ALT	0.000669539	0.000698468	0.958582	0.340657	0.991428	NS
1-linoleoyl-GPI (18:2)*	Linear regression	GGT	0.00897125	0.00630959	1.42184	0.175531	0.991428	NS
1-linoleoylglycerol (18:2)	Linear regression	ALT	0.000697849	0.000710526	0.982158	0.328983	0.991428	NS
1-linoleoylglycerol (18:2)	Linear regression	GGT	0.0102473	0.0074466	1.37611	0.188986	0.991428	NS
1-margaroylglycerol (17:0)	Linear regression	ALT	0.000599065	0.000711435	0.842051	0.402269	0.991428	NS
1-margaroylglycerol (17:0)	Linear regression	AST	0.00103718	0.00113453	0.914195	0.363362	0.991428	NS
1-margaroylglycerol (17:0)	Linear regression	GGT	0.0039518	0.0046227	0.854868	0.406072	0.991428	NS
1-methyl-4-imidazoleacetate	Linear regression	ALT	0.000100441	0.000680847	0.147524	0.88309	0.991428	NS
1-methyl-4-imidazoleacetate	Linear regression	AST	0.000511434	0.00108525	0.471261	0.638737	0.991428	NS
1-methyl-4-imidazoleacetate	Linear regression	GGT	0.0041638	0.00270291	1.54049	0.14427	0.991428	NS
1-methyladenine	Linear regression	ALT	-0.00032347	0.000695211	-0.465283	0.642993	0.991428	NS
1-methyladenine	Linear regression	AST	-0.000231847	0.00111073	-0.208734	0.835186	0.991428	NS
1-methyladenine	Linear regression	GGT	0.000125382	0.000919746	0.136322	0.893379	0.991428	NS
1-methylguanidine	Linear regression	ALT	-0.000366212	0.000691952	-0.529245	0.598101	0.991428	NS
1-methylguanidine	Linear regression	AST	-0.000284272	0.0011058	-0.257074	0.797782	0.991428	NS
1-methylguanidine	Linear regression	GGT	0.00203828	0.00392291	0.519584	0.610936	0.991428	NS
1-methylhistidine	Linear regression	ALT	-0.000133134	0.000699318	-0.190377	0.849496	0.991428	NS
1-methylhistidine	Linear regression	GGT	0.00106746	0.00150844	0.707656	0.490009	0.991428	NS
1-methylnicotinamide	Linear regression	ALT	-0.000315804	0.000634951	-0.497368	0.620294	0.991428	NS
1-methylnicotinamide	Linear regression	AST	-0.000617515	0.00101257	-0.609848	0.543691	0.991428	NS
1-methylurate	Linear regression	ALT	0.000425523	0.000715895	0.594393	0.553927	0.991428	NS
1-methylurate	Linear regression	AST	0.00122931	0.00113678	1.08139	0.282771	0.991428	NS
1-methylurate	Linear regression	GGT	-0.00290793	0.00388745	-0.748028	0.46601	0.991428	NS
1-methylxanthine	Linear regression	ALT	-0.000106709	0.000706662	-0.151005	0.880352	0.991428	NS
1-methylxanthine	Linear regression	AST	-0.000182595	0.00112778	-0.161907	0.871788	0.991428	NS
1-methylxanthine	Linear regression	GGT	-0.00614344	0.0073823	-0.832185	0.418357	0.991428	NS
1-myristoylglycerol (14:0)	Linear regression	ALT	-7.92617e-05	0.000735863	-0.107713	0.914493	0.991428	NS
1-myristoylglycerol (14:0)	Linear regression	AST	0.000177654	0.00117432	0.151282	0.880134	0.991428	NS
1-myristoylglycerol (14:0)	Linear regression	GGT	0.000780089	0.00331559	0.235279	0.817174	0.991428	NS
1-oleoyl-GPC (18:1)	Linear regression	ALT	0.000275728	0.000704032	0.391642	0.696364	0.991428	NS
1-oleoyl-GPC (18:1)	Linear regression	AST	0.00109088	0.00111805	0.975699	0.332155	0.991428	NS
1-oleoyl-GPC (18:1)	Linear regression	GGT	0.00566573	0.00865314	0.65476	0.522536	0.991428	NS
1-oleoyl-GPE (18:1)	Linear regression	ALT	-0.000496562	0.000691551	-0.718041	0.474824	0.991428	NS
1-oleoyl-GPE (18:1)	Linear regression	AST	-0.00054738	0.00110555	-0.495122	0.621871	0.991428	NS
1-oleoyl-GPE (18:1)	Linear regression	GGT	-0.0069611	0.00486337	-1.43133	0.17284	0.991428	NS
1-oleoyl-GPG (18:1)*	Linear regression	ALT	-7.6818e-05	0.000711297	-0.107997	0.914268	0.991428	NS
1-oleoyl-GPG (18:1)*	Linear regression	AST	0.000407356	0.00113437	0.359103	0.720464	0.991428	NS
1-oleoyl-GPI (18:1)*	Linear regression	ALT	0.000416507	0.000723888	0.575375	0.566653	0.991428	NS
1-oleoyl-GPI (18:1)*	Linear regression	AST	0.00152397	0.00114508	1.33089	0.187005	0.991428	NS
1-oleoyl-GPI (18:1)*	Linear regression	GGT	0.0124068	0.00892126	1.3907	0.184605	0.991428	NS
1-oleoyl-GPS (18:1)	Linear regression	ALT	0.000303762	0.000709506	0.428132	0.669706	0.991428	NS
1-oleoyl-GPS (18:1)	Linear regression	AST	0.000724157	0.00113074	0.640425	0.523726	0.991428	NS
1-oleoyl-GPS (18:1)	Linear regression	GGT	-0.00254538	0.00215916	-1.17887	0.25681	0.991428	NS
1-oleoylglycerol (18:1)	Linear regression	ALT	0.000621878	0.000707012	0.879586	0.381718	0.991428	NS
1-oleoylglycerol (18:1)	Linear regression	GGT	0.00868277	0.00763294	1.13754	0.273158	0.991428	NS
1-palmitoleoylglycerol (16:1)*	Linear regression	ALT	0.000295784	0.000717072	0.412489	0.681084	0.991428	NS
1-palmitoleoylglycerol (16:1)*	Linear regression	AST	0.000819939	0.00114196	0.71801	0.474843	0.991428	NS
1-palmitoleoylglycerol (16:1)*	Linear regression	GGT	0.00591588	0.0078116	0.75732	0.46059	0.991428	NS
1-palmitoyl-2-linoleoyl-GPC (16:0/18:2)	Linear regression	ALT	-0.000247406	0.00071294	-0.347023	0.729485	0.991428	NS
1-palmitoyl-2-linoleoyl-GPC (16:0/18:2)	Linear regression	AST	-0.000317053	0.00113813	-0.278574	0.78129	0.991428	NS
1-palmitoyl-2-linoleoyl-GPC (16:0/18:2)	Linear regression	GGT	-0.00722694	0.00692002	-1.04435	0.312861	0.991428	NS
1-palmitoyl-2-oleoyl-GPC (16:0/18:1)	Linear regression	ALT	-0.000215436	0.000711303	-0.302876	0.762771	0.991428	NS
1-palmitoyl-2-oleoyl-GPC (16:0/18:1)	Linear regression	AST	-0.000229709	0.00113557	-0.202285	0.840207	0.991428	NS
1-palmitoyl-2-oleoyl-GPC (16:0/18:1)	Linear regression	GGT	-0.00676277	0.00694106	-0.974314	0.345352	0.991428	NS
1-palmitoyl-GPA (16:0)	Linear regression	ALT	-0.000478492	0.000707463	-0.676349	0.50077	0.991428	NS
1-palmitoyl-GPA (16:0)	Linear regression	AST	-0.000928986	0.00112753	-0.823911	0.41244	0.991428	NS
1-palmitoyl-GPA (16:0)	Linear regression	GGT	-0.00919109	0.00735588	-1.24949	0.230632	0.991428	NS
1-palmitoyl-GPC (16:0)	Linear regression	ALT	0.000104539	0.000708384	0.147574	0.88305	0.991428	NS
1-palmitoyl-GPC (16:0)	Linear regression	AST	0.000786363	0.00112728	0.697574	0.487466	0.991428	NS
1-palmitoyl-GPC (16:0)	Linear regression	GGT	0.00640521	0.00727043	0.880995	0.392218	0.991428	NS
1-palmitoyl-GPE (16:0)	Linear regression	ALT	-0.000338816	0.00067828	-0.499522	0.618782	0.991428	NS
1-palmitoyl-GPE (16:0)	Linear regression	AST	-0.000263245	0.00108379	-0.242892	0.808711	0.991428	NS
1-palmitoyl-GPE (16:0)	Linear regression	GGT	-0.00476666	0.00440336	-1.08251	0.296124	0.991428	NS
1-palmitoyl-GPG (16:0)*	Linear regression	ALT	-0.000212845	0.000689852	-0.308538	0.758475	0.991428	NS
1-palmitoyl-GPG (16:0)*	Linear regression	AST	0.00036182	0.00110089	0.328663	0.74327	0.991428	NS
1-palmitoyl-GPG (16:0)*	Linear regression	GGT	0.00432908	0.0078253	0.553215	0.588267	0.991428	NS
1-palmitoyl-GPI (16:0)	Linear regression	ALT	0.000409123	0.000718744	0.569219	0.570802	0.991428	NS
1-palmitoyl-GPI (16:0)	Linear regression	AST	0.0014583	0.00113778	1.2817	0.20365	0.991428	NS
1-palmitoyl-GPI (16:0)	Linear regression	GGT	0.0114387	0.00867826	1.31809	0.207249	0.991428	NS
1-palmitoyl-GPS (16:0)*	Linear regression	ALT	-0.000441698	0.000671815	-0.65747	0.512766	0.991428	NS
1-palmitoyl-GPS (16:0)*	Linear regression	AST	-0.000317281	0.0010745	-0.295283	0.768542	0.991428	NS
1-palmitoylglycerol (16:0)	Linear regression	ALT	0.000397159	0.00072683	0.546427	0.586294	0.991428	NS
1-palmitoylglycerol (16:0)	Linear regression	AST	0.00141852	0.00115128	1.23212	0.221512	0.991428	NS
1-palmitoylglycerol (16:0)	Linear regression	GGT	0.012211	0.00875968	1.394	0.183625	0.991428	NS
1-pentadecanoylglycerol (15:0)	Linear regression	AST	0.000217403	0.00115752	0.187818	0.851495	0.991428	NS
1-pentadecanoylglycerol (15:0)	Linear regression	GGT	0.00124176	0.00470748	0.263785	0.795535	0.991428	NS
1-ribosyl-imidazoleacetate*	Linear regression	ALT	-0.000146133	0.000686258	-0.212941	0.831915	0.991428	NS
1-stearoyl-2-linoleoyl-GPC (18:0/18:2)*	Linear regression	ALT	-0.000243336	0.000713913	-0.340849	0.734111	0.991428	NS
1-stearoyl-2-linoleoyl-GPC (18:0/18:2)*	Linear regression	AST	-0.000251104	0.00113986	-0.220294	0.826203	0.991428	NS
1-stearoyl-2-linoleoyl-GPC (18:0/18:2)*	Linear regression	GGT	-0.00612587	0.00719639	-0.851242	0.408019	0.991428	NS
1-stearoyl-2-oleoyl-GPC (18:0/18:1)	Linear regression	ALT	-0.000139134	0.000712135	-0.195376	0.845594	0.991428	NS
1-stearoyl-2-oleoyl-GPC (18:0/18:1)	Linear regression	GGT	-0.00607763	0.00714152	-0.851028	0.408134	0.991428	NS
1-stearoyl-GPA (18:0)	Linear regression	ALT	0.000362353	0.000723334	0.500948	0.617783	0.991428	NS
1-stearoyl-GPA (18:0)	Linear regression	AST	0.00136407	0.00114612	1.19016	0.237503	0.991428	NS
1-stearoyl-GPA (18:0)	Linear regression	GGT	0.0114772	0.00891529	1.28736	0.217479	0.991428	NS
1-stearoyl-GPC (18:0)	Linear regression	AST	0.000654647	0.00111478	0.587241	0.558696	0.991428	NS
1-stearoyl-GPC (18:0)	Linear regression	GGT	0.00653441	0.00660125	0.989875	0.337935	0.991428	NS
1-stearoyl-GPE (18:0)	Linear regression	AST	0.000441983	0.00110884	0.3986	0.69125	0.991428	NS
1-stearoyl-GPE (18:0)	Linear regression	GGT	0.00220307	0.00756854	0.291082	0.774975	0.991428	NS
1-stearoyl-GPG (18:0)	Linear regression	ALT	-7.5644e-05	0.000697237	-0.108491	0.913878	0.991428	NS
1-stearoyl-GPG (18:0)	Linear regression	AST	0.000499426	0.00111144	0.44935	0.654394	0.991428	NS
1-stearoyl-GPG (18:0)	Linear regression	GGT	0.00595562	0.00709018	0.839982	0.414107	0.991428	NS
1-stearoyl-GPI (18:0)	Linear regression	ALT	0.000419709	0.000720048	0.582891	0.561606	0.991428	NS
1-stearoyl-GPI (18:0)	Linear regression	AST	0.00146917	0.00113983	1.28894	0.201135	0.991428	NS
1-stearoyl-GPI (18:0)	Linear regression	GGT	0.0115734	0.00881683	1.31264	0.209033	0.991428	NS
1-stearoyl-GPS (18:0)*	Linear regression	ALT	9.33747e-05	0.000708334	0.131823	0.895455	0.991428	NS
1-stearoyl-GPS (18:0)*	Linear regression	AST	0.000755291	0.00112744	0.669919	0.504839	0.991428	NS
1-stearoyl-GPS (18:0)*	Linear regression	GGT	0.00761283	0.00815222	0.933835	0.365179	0.991428	NS
1,2,3-benzenetriol sulfate (2)	Linear regression	ALT	0.000703976	0.000716009	0.983194	0.328476	0.991428	NS
1,2,3-benzenetriol sulfate (2)	Linear regression	AST	0.00158993	0.00113578	1.39986	0.165422	0.991428	NS
1,2,3-benzenetriol sulfate (2)	Linear regression	GGT	-0.00582081	0.00623599	-0.933422	0.365385	0.991428	NS
1,3-propanediol	Linear regression	GGT	-0.00414786	0.00864124	-0.480008	0.638146	0.991428	NS
1,3,7-trimethylurate	Linear regression	ALT	-0.000409753	0.000723283	-0.566518	0.572627	0.991428	NS
1,3,7-trimethylurate	Linear regression	AST	-0.000531108	0.00115512	-0.459787	0.646916	0.991428	NS
1,3,7-trimethylurate	Linear regression	GGT	-0.00100964	0.00219129	-0.460753	0.651586	0.991428	NS
1,7-dimethylurate	Linear regression	ALT	0.000472883	0.000716265	0.660207	0.511018	0.991428	NS
1,7-dimethylurate	Linear regression	AST	0.00131269	0.00113681	1.15472	0.251643	0.991428	NS
1,7-dimethylurate	Linear regression	GGT	-0.000718567	0.0026183	-0.274441	0.787489	0.991428	NS
10-hydroxystearate	Linear regression	ALT	0.000597364	0.000692111	0.863105	0.39066	0.991428	NS
10-hydroxystearate	Linear regression	AST	0.00118477	0.00110178	1.07533	0.285461	0.991428	NS
12-dehydrocholate	Linear regression	ALT	0.000397522	0.00073546	0.540507	0.590349	0.991428	NS
12-dehydrocholate	Linear regression	AST	0.000680841	0.00117344	0.58021	0.563404	0.991428	NS
12-dehydrocholate	Linear regression	GGT	-0.00421297	0.00908136	-0.463914	0.64937	0.991428	NS
12,13-DiHOME	Linear regression	ALT	0.000249793	0.000713874	0.349913	0.727324	0.991428	NS
12,13-DiHOME	Linear regression	AST	0.000554749	0.0011385	0.487264	0.627404	0.991428	NS
12,13-DiHOME	Linear regression	GGT	-0.00431303	0.00760599	-0.567057	0.579063	0.991428	NS
13-HODE + 9-HODE	Linear regression	ALT	0.00104203	0.000660095	1.5786	0.118374	0.991428	NS
13-HODE + 9-HODE	Linear regression	GGT	0.000608155	0.00248442	0.244788	0.809938	0.991428	NS
13-methylmyristate (i15:0)	Linear regression	ALT	0.00042301	0.000685851	0.616766	0.53914	0.991428	NS
13-methylmyristate (i15:0)	Linear regression	AST	0.00113823	0.00108978	1.04446	0.29942	0.991428	NS
15-methylpalmitate (i17:0)	Linear regression	ALT	0.000116762	0.000678176	0.172171	0.863738	0.991428	NS
15-methylpalmitate (i17:0)	Linear regression	AST	0.000564824	0.0010807	0.522648	0.602664	0.991428	NS
15-methylpalmitate (i17:0)	Linear regression	GGT	0.00375712	0.00438849	0.856131	0.405395	0.991428	NS
16-hydroxypalmitate	Linear regression	ALT	-7.95042e-05	0.000720214	-0.11039	0.912377	0.991428	NS
16-hydroxypalmitate	Linear regression	AST	-0.000377018	0.00114875	-0.328199	0.743618	0.991428	NS
16-hydroxypalmitate	Linear regression	GGT	-0.00106864	0.00424743	-0.251597	0.804767	0.991428	NS
16a-hydroxy DHEA 3-sulfate	Linear regression	ALT	0.000457444	0.000729796	0.626811	0.532568	0.991428	NS
16a-hydroxy DHEA 3-sulfate	Linear regression	AST	0.000887192	0.00116336	0.762612	0.447938	0.991428	NS
16a-hydroxy DHEA 3-sulfate	Linear regression	GGT	-0.00554641	0.00796876	-0.696019	0.497061	0.991428	NS
17-methylstearate (i19:0)	Linear regression	ALT	0.000212391	0.000690286	0.307686	0.759121	0.991428	NS
17-methylstearate (i19:0)	Linear regression	AST	0.000489905	0.00110096	0.44498	0.657536	0.991428	NS
2-acetamidobutanoate	Linear regression	ALT	0.000410528	0.000702828	0.584108	0.560791	0.991428	NS
2-acetamidobutanoate	Linear regression	AST	0.00119952	0.00111604	1.07479	0.285699	0.991428	NS
2-acetamidobutanoate	Linear regression	GGT	-0.000777414	0.00519068	-0.149771	0.88294	0.991428	NS
2-aminoadipate	Linear regression	ALT	0.000429234	0.000681272	0.630048	0.530458	0.991428	NS
2-aminoadipate	Linear regression	AST	0.000680056	0.00108732	0.625442	0.533461	0.991428	NS
2-aminoadipate	Linear regression	GGT	-0.00402863	0.00470096	-0.85698	0.40494	0.991428	NS
2-aminophenol sulfate	Linear regression	GGT	-0.000720613	0.000712723	-1.01107	0.328015	0.991428	NS
2-dimethylaminoethanol	Linear regression	ALT	0.000283021	0.000718095	0.394127	0.694536	0.991428	NS
2-dimethylaminoethanol	Linear regression	GGT	-0.00235863	0.00461442	-0.511143	0.616692	0.991428	NS
2-hydroxy-3-methylvalerate	Linear regression	AST	0.000134847	0.00110532	0.121998	0.903206	0.991428	NS
2-hydroxy-3-methylvalerate	Linear regression	GGT	-0.00358247	0.00595052	-0.602044	0.556137	0.991428	NS
2-hydroxyadipate	Linear regression	ALT	0.000617315	0.000719253	0.858273	0.393306	0.991428	NS
2-hydroxyadipate	Linear regression	AST	0.00136738	0.00114299	1.19632	0.235106	0.991428	NS
2-hydroxyadipate	Linear regression	GGT	-0.00335246	0.0067863	-0.494004	0.628459	0.991428	NS
2-hydroxyarachidate*	Linear regression	ALT	-0.000564233	0.000686553	-0.821833	0.413614	0.991428	NS
2-hydroxyarachidate*	Linear regression	AST	-0.000884478	0.00109587	-0.807098	0.422003	0.991428	NS
2-hydroxyarachidate*	Linear regression	GGT	-0.00242864	0.00307253	-0.790438	0.44159	0.991428	NS
2-hydroxybehenate	Linear regression	ALT	-0.000520354	0.000697764	-0.745745	0.458007	0.991428	NS
2-hydroxybehenate	Linear regression	AST	-0.000418971	0.00111648	-0.375259	0.708461	0.991428	NS
2-hydroxybehenate	Linear regression	GGT	0.0036545	0.00492077	0.742669	0.469154	0.991428	NS
2-hydroxybutyrate/2-hydroxyisobutyrate	Linear regression	ALT	-0.000142404	0.000709817	-0.200621	0.841504	0.991428	NS
2-hydroxybutyrate/2-hydroxyisobutyrate	Linear regression	GGT	0.000817948	0.00295036	0.277237	0.785382	0.991428	NS
2-hydroxydecanoate	Linear regression	ALT	0.00069954	0.000712876	0.981293	0.329407	0.991428	NS
2-hydroxydecanoate	Linear regression	AST	0.0013277	0.00113488	1.1699	0.245513	0.991428	NS
2-hydroxyglutarate	Linear regression	ALT	0.000497664	0.000693464	0.717649	0.475064	0.991428	NS
2-hydroxyglutarate	Linear regression	AST	0.000912873	0.0011056	0.825684	0.411439	0.991428	NS
2-hydroxyglutarate	Linear regression	GGT	-0.0054456	0.00675059	-0.806685	0.432453	0.991428	NS
2-hydroxyhippurate (salicylurate)	Linear regression	ALT	0.000448534	0.000704029	0.637095	0.525882	0.991428	NS
2-hydroxyhippurate (salicylurate)	Linear regression	AST	0.00119595	0.00111848	1.06926	0.288169	0.991428	NS
2-hydroxyhippurate (salicylurate)	Linear regression	GGT	-0.00162168	0.00268708	-0.603509	0.555188	0.991428	NS
2-hydroxymyristate	Linear regression	ALT	-0.000373494	0.000692979	-0.538968	0.591406	0.991428	NS
2-hydroxymyristate	Linear regression	AST	-0.000719356	0.00110505	-0.650972	0.51693	0.991428	NS
2-hydroxymyristate	Linear regression	GGT	-0.00348174	0.00434173	-0.801925	0.435118	0.991428	NS
2-hydroxynervonate*	Linear regression	ALT	-0.000745877	0.000696205	-1.07135	0.287235	0.991428	NS
2-hydroxynervonate*	Linear regression	AST	-0.00092353	0.00111428	-0.828811	0.409677	0.991428	NS
2-hydroxynervonate*	Linear regression	GGT	0.000392431	0.00278154	0.141084	0.889681	0.991428	NS
2-hydroxyoctanoate	Linear regression	ALT	0.000437432	0.000733061	0.59672	0.552379	0.991428	NS
2-hydroxyoctanoate	Linear regression	AST	0.000726589	0.00116972	0.621166	0.536256	0.991428	NS
2-hydroxyoctanoate	Linear regression	GGT	0.00710903	0.00428811	1.65785	0.118109	0.991428	NS
2-hydroxypalmitate	Linear regression	ALT	-0.000264547	0.000698275	-0.378858	0.705797	0.991428	NS
2-hydroxypalmitate	Linear regression	AST	-0.000490287	0.00111407	-0.440086	0.661061	0.991428	NS
2-hydroxypalmitate	Linear regression	GGT	-0.004085	0.00521699	-0.783019	0.445803	0.991428	NS
2-hydroxyphenylacetate	Linear regression	ALT	-0.000341066	0.000704279	-0.484277	0.629513	0.991428	NS
2-hydroxyphenylacetate	Linear regression	AST	-0.000622443	0.00112349	-0.554024	0.581108	0.991428	NS
2-hydroxyphenylacetate	Linear regression	GGT	0.000982163	0.00537103	0.182863	0.857354	0.991428	NS
2-hydroxystearate	Linear regression	ALT	-0.000215328	0.000696522	-0.309148	0.758013	0.991428	NS
2-hydroxystearate	Linear regression	AST	-0.00025295	0.00111192	-0.227488	0.820625	0.991428	NS
2-hydroxystearate	Linear regression	GGT	-0.00304221	0.00568647	-0.53499	0.600499	0.991428	NS
2-isopropylmalate	Linear regression	ALT	0.00109589	0.000717794	1.52674	0.130769	0.991428	NS
2-isopropylmalate	Linear regression	GGT	-0.00233776	0.00390572	-0.598548	0.558405	0.991428	NS
2-linoleoylglycerol (18:2)	Linear regression	ALT	0.000815547	0.000710802	1.14736	0.254652	0.991428	NS
2-linoleoylglycerol (18:2)	Linear regression	GGT	0.00404142	0.0028294	1.42837	0.173678	0.991428	NS
2-methylbutyrylglycine	Linear regression	GGT	-0.0025269	0.00544318	-0.464232	0.649148	0.991428	NS
2-methylcitrate/homocitrate	Linear regression	ALT	0.000323928	0.00069667	0.464967	0.643218	0.991428	NS
2-methylcitrate/homocitrate	Linear regression	AST	0.00090853	0.00110871	0.819444	0.414968	0.991428	NS
2-methylcitrate/homocitrate	Linear regression	GGT	-0.00199593	0.00597843	-0.333856	0.74311	0.991428	NS
2-myristoylglycerol (14:0)	Linear regression	AST	0.000396413	0.00116383	0.34061	0.73429	0.991428	NS
2-myristoylglycerol (14:0)	Linear regression	GGT	-0.000747581	0.00366217	-0.204136	0.840991	0.991428	NS
2-oleoylglycerol (18:1)	Linear regression	ALT	0.000778272	0.000692736	1.12347	0.264596	0.991428	NS
2-oleoylglycerol (18:1)	Linear regression	GGT	0.0039882	0.00461982	0.86328	0.401576	0.991428	NS
2-oxindole-3-acetate	Linear regression	ALT	-0.000215797	0.000727692	-0.29655	0.767579	0.991428	NS
2-oxindole-3-acetate	Linear regression	AST	-0.000388436	0.00116119	-0.334514	0.738867	0.991428	NS
2-oxoarginine*	Linear regression	ALT	0.000922303	0.000693379	1.33016	0.187246	0.991428	NS
2-oxoarginine*	Linear regression	GGT	-0.00117616	0.0031245	-0.376433	0.711867	0.991428	NS
2-palmitoyl-GPC (16:0)*	Linear regression	ALT	0.000345609	0.000724074	0.477312	0.634441	0.991428	NS
2-palmitoyl-GPC (16:0)*	Linear regression	AST	0.00137993	0.00114691	1.20317	0.232459	0.991428	NS
2-palmitoyl-GPC (16:0)*	Linear regression	GGT	0.0122477	0.00886146	1.38214	0.187166	0.991428	NS
2-palmitoylglycerol (16:0)	Linear regression	ALT	0.000591399	0.00072334	0.817596	0.416017	0.991428	NS
2-palmitoylglycerol (16:0)	Linear regression	AST	0.00167065	0.00114409	1.46025	0.148138	0.991428	NS
2-palmitoylglycerol (16:0)	Linear regression	GGT	0.00976454	0.00802308	1.21706	0.242385	0.991428	NS
2-piperidinone	Linear regression	ALT	0.00048843	0.000717118	0.6811	0.497775	0.991428	NS
2-piperidinone	Linear regression	AST	0.00103009	0.00114201	0.901998	0.369766	0.991428	NS
2-piperidinone	Linear regression	GGT	-0.00481833	0.00747455	-0.644632	0.528902	0.991428	NS
2-stearoyl-GPE (18:0)*	Linear regression	ALT	-0.00015841	0.000699472	-0.226471	0.821413	0.991428	NS
2-stearoyl-GPE (18:0)*	Linear regression	AST	0.000303121	0.00111617	0.271572	0.786651	0.991428	NS
2-stearoyl-GPE (18:0)*	Linear regression	GGT	0.00337057	0.00772593	0.436267	0.668857	0.991428	NS
2,3-dihydroxy-2-methylbutyrate	Linear regression	AST	0.00039771	0.0011054	0.359787	0.719954	0.991428	NS
2,3-dihydroxy-2-methylbutyrate	Linear regression	GGT	-0.0047701	0.0046356	-1.02901	0.319782	0.991428	NS
2,3-dihydroxyisovalerate	Linear regression	ALT	0.000616534	0.000727355	0.847639	0.399168	0.991428	NS
2,3-dihydroxyisovalerate	Linear regression	AST	0.00153612	0.00115331	1.33192	0.186669	0.991428	NS
2,3-dihydroxyisovalerate	Linear regression	GGT	-0.000381527	0.00152344	-0.250438	0.805647	0.991428	NS
2,3-dimethylsuccinate	Linear regression	ALT	0.000329084	0.000698724	0.470979	0.638938	0.991428	NS
2,3-dimethylsuccinate	Linear regression	AST	0.000648265	0.00111432	0.581756	0.562367	0.991428	NS
2,4,6-trihydroxybenzoate	Linear regression	ALT	0.000548811	0.000712675	0.770071	0.443526	0.991428	NS
2,4,6-trihydroxybenzoate	Linear regression	AST	0.00125257	0.00113299	1.10555	0.272235	0.991428	NS
2,4,6-trihydroxybenzoate	Linear regression	GGT	-0.000988342	0.00203448	-0.485796	0.634132	0.991428	NS
2,8-quinolinediol	Linear regression	ALT	0.000286091	0.000736033	0.388693	0.698536	0.991428	NS
2,8-quinolinediol	Linear regression	AST	0.000368333	0.00117507	0.313457	0.754749	0.991428	NS
2,8-quinolinediol	Linear regression	GGT	-0.00441102	0.00915458	-0.481838	0.636876	0.991428	NS
2,8-quinolinediol sulfate	Linear regression	ALT	0.000302553	0.00073654	0.410776	0.682335	0.991428	NS
2,8-quinolinediol sulfate	Linear regression	AST	0.000424902	0.00117577	0.361383	0.718766	0.991428	NS
2,8-quinolinediol sulfate	Linear regression	GGT	-0.00584284	0.00922593	-0.633307	0.53607	0.991428	NS
2prime-deoxyadenosine	Linear regression	ALT	0.0003199	0.00071566	0.447	0.656083	0.991428	NS
2prime-deoxyadenosine	Linear regression	AST	0.00105496	0.00113749	0.927442	0.356487	0.991428	NS
2prime-deoxycytidine	Linear regression	ALT	0.000345679	0.000724772	0.476949	0.634699	0.991428	NS
2prime-deoxycytidine	Linear regression	AST	0.00142962	0.00114727	1.2461	0.216364	0.991428	NS
2prime-deoxycytidine	Linear regression	GGT	0.0126116	0.00851629	1.48088	0.159338	0.991428	NS
2prime-deoxyguanosine	Linear regression	ALT	0.000958094	0.000708724	1.35186	0.180231	0.991428	NS
2prime-deoxyguanosine	Linear regression	GGT	0.00687087	0.00806305	0.852142	0.407535	0.991428	NS
2prime-deoxyinosine	Linear regression	ALT	0.000382599	0.000728517	0.525175	0.600914	0.991428	NS
2prime-deoxyinosine	Linear regression	AST	0.000729205	0.00116183	0.627636	0.53203	0.991428	NS
2prime-deoxyuridine	Linear regression	ALT	0.00052056	0.000731095	0.712027	0.478519	0.991428	NS
2prime-deoxyuridine	Linear regression	AST	0.000842702	0.00116669	0.722301	0.472216	0.991428	NS
2prime-O-methyluridine	Linear regression	ALT	0.000618144	0.000697411	0.886341	0.37809	0.991428	NS
2prime-O-methyluridine	Linear regression	AST	0.00116896	0.00111083	1.05233	0.295815	0.991428	NS
2prime-O-methyluridine	Linear regression	GGT	0.000830857	0.00439129	0.189206	0.852468	0.991428	NS
21-hydroxypregnenolone disulfate	Linear regression	ALT	0.000197634	0.00073469	0.269003	0.78862	0.991428	NS
21-hydroxypregnenolone disulfate	Linear regression	AST	0.000478085	0.00117185	0.407976	0.684381	0.991428	NS
3-(3-hydroxyphenyl)propionate	Linear regression	ALT	0.00108582	0.00071867	1.51088	0.13476	0.991428	NS
3-(3-hydroxyphenyl)propionate	Linear regression	GGT	-0.00298062	0.00290678	-1.0254	0.321427	0.991428	NS
3-(3-hydroxyphenyl)propionate sulfate	Linear regression	ALT	0.00048261	0.000731005	0.660201	0.511022	0.991428	NS
3-(3-hydroxyphenyl)propionate sulfate	Linear regression	AST	0.000999542	0.00116448	0.858361	0.393258	0.991428	NS
3-(3-hydroxyphenyl)propionate sulfate	Linear regression	GGT	-0.00327236	0.00642474	-0.509336	0.617927	0.991428	NS
3-(4-hydroxyphenyl)lactate	Linear regression	ALT	-0.000189446	0.000658505	-0.287691	0.774327	0.991428	NS
3-(4-hydroxyphenyl)lactate	Linear regression	AST	-0.000256864	0.0010511	-0.244377	0.807564	0.991428	NS
3-(4-hydroxyphenyl)lactate	Linear regression	GGT	-0.00138016	0.00320247	-0.430967	0.672621	0.991428	NS
3-(4-hydroxyphenyl)propionate	Linear regression	ALT	-0.000208072	0.000725352	-0.286856	0.774964	0.991428	NS
3-(4-hydroxyphenyl)propionate	Linear regression	AST	-0.000288005	0.00115778	-0.248756	0.804187	0.991428	NS
3-(N-acetyl-L-cystein-S-yl) acetaminophen	Linear regression	AST	-0.000315644	0.00117153	-0.26943	0.788293	0.991428	NS
3-(N-acetyl-L-cystein-S-yl) acetaminophen	Linear regression	GGT	-0.00427902	0.00950045	-0.450402	0.658863	0.991428	NS
3-aminoisobutyrate	Linear regression	ALT	7.84907e-05	0.000683649	0.114811	0.908882	0.991428	NS
3-aminoisobutyrate	Linear regression	AST	0.00045825	0.00108996	0.420427	0.6753	0.991428	NS
3-aminoisobutyrate	Linear regression	GGT	-0.00485625	0.00631524	-0.768973	0.453848	0.991428	NS
3-carboxy-4-methyl-5-pentyl-2-furanpropionate (3-Cmpfp)**	Linear regression	ALT	0.00027961	0.000715189	0.39096	0.696866	0.991428	NS
3-carboxy-4-methyl-5-pentyl-2-furanpropionate (3-Cmpfp)**	Linear regression	AST	0.000933371	0.00113773	0.820383	0.414435	0.991428	NS
3-carboxyadipate	Linear regression	ALT	-0.000451504	0.000716075	-0.630527	0.530147	0.991428	NS
3-carboxyadipate	Linear regression	AST	-0.000729263	0.00114276	-0.63816	0.525192	0.991428	NS
3-dehydrocholate	Linear regression	ALT	0.00109131	0.000723153	1.5091	0.135212	0.991428	NS
3-dehydrocholate	Linear regression	GGT	-0.00307491	0.0054528	-0.563914	0.581147	0.991428	NS
3-dehydroshikimate	Linear regression	ALT	-9.06453e-05	0.00073373	-0.12354	0.901989	0.991428	NS
3-dehydroshikimate	Linear regression	GGT	-0.00372148	0.00350646	-1.06132	0.305333	0.991428	NS
3-hydroxy-3-methyl-hexanoate	Linear regression	ALT	-0.000368085	0.000699314	-0.526352	0.6001	0.991428	NS
3-hydroxy-3-methyl-hexanoate	Linear regression	AST	-0.000302622	0.0011175	-0.270804	0.787239	0.991428	NS
3-hydroxy-3-methyl-hexanoate	Linear regression	GGT	-0.000241361	0.000195977	-1.23158	0.237066	0.991428	NS
3-hydroxy-3-methylglutarate	Linear regression	ALT	0.000178859	0.00069811	0.256204	0.798451	0.991428	NS
3-hydroxy-3-methylglutarate	Linear regression	AST	0.00066365	0.00111214	0.596732	0.552371	0.991428	NS
3-hydroxy-3-methylglutarate	Linear regression	GGT	-0.000659988	0.00118453	-0.557173	0.585628	0.991428	NS
3-hydroxyadipate*	Linear regression	ALT	0.000618512	0.000702836	0.880024	0.381482	0.991428	NS
3-hydroxyadipate*	Linear regression	AST	0.00147508	0.00111498	1.32296	0.189618	0.991428	NS
3-hydroxyadipate*	Linear regression	GGT	0.00381575	0.00442505	0.862305	0.402096	0.991428	NS
3-hydroxybenzoate	Linear regression	ALT	9.10539e-05	0.00073002	0.124728	0.901052	0.991428	NS
3-hydroxybenzoate	Linear regression	AST	0.000248464	0.00116486	0.213299	0.831637	0.991428	NS
3-hydroxybenzoate	Linear regression	GGT	-0.00447849	0.00695154	-0.644244	0.529147	0.991428	NS
3-hydroxybutyrate (BHBA)	Linear regression	ALT	7.46778e-05	0.00070051	0.106605	0.915369	0.991428	NS
3-hydroxybutyrate (BHBA)	Linear regression	AST	0.00028341	0.00111762	0.253584	0.800468	0.991428	NS
3-hydroxybutyrate (BHBA)	Linear regression	GGT	-0.0012919	0.00504474	-0.256089	0.801361	0.991428	NS
3-hydroxybutyroylglycine**	Linear regression	ALT	0.000780961	0.000713819	1.09406	0.277212	0.991428	NS
3-hydroxybutyroylglycine**	Linear regression	AST	0.00177968	0.00113034	1.57447	0.119325	0.991428	NS
3-hydroxybutyroylglycine**	Linear regression	GGT	-0.00188797	0.00220578	-0.85592	0.405508	0.991428	NS
3-hydroxybutyrylcarnitine (1)	Linear regression	ALT	-0.000454753	0.000686187	-0.662725	0.509412	0.991428	NS
3-hydroxybutyrylcarnitine (1)	Linear regression	AST	-0.000711457	0.00109524	-0.649588	0.517819	0.991428	NS
3-hydroxybutyrylcarnitine (1)	Linear regression	GGT	-0.00236929	0.00706692	-0.335265	0.742068	0.991428	NS
3-hydroxybutyrylcarnitine (2)	Linear regression	ALT	-0.000190693	0.000679166	-0.280775	0.779608	0.991428	NS
3-hydroxybutyrylcarnitine (2)	Linear regression	AST	-0.000145636	0.00108433	-0.134309	0.893495	0.991428	NS
3-hydroxybutyrylcarnitine (2)	Linear regression	GGT	-0.00492514	0.00321159	-1.53355	0.145959	0.991428	NS
3-hydroxydecanoate	Linear regression	ALT	-0.000109921	0.000684386	-0.160612	0.872804	0.991428	NS
3-hydroxydecanoate	Linear regression	AST	0.000180804	0.00109224	0.165535	0.868941	0.991428	NS
3-hydroxydecanoate	Linear regression	GGT	0.00104407	0.00198435	0.52615	0.606476	0.991428	NS
3-hydroxyhexanoate	Linear regression	AST	0.000412894	0.00108664	0.379973	0.704973	0.991428	NS
3-hydroxyhexanoate	Linear regression	GGT	0.00109661	0.00581191	0.188684	0.85287	0.991428	NS
3-hydroxyhippurate	Linear regression	AST	-0.000181927	0.00113278	-0.160602	0.872812	0.991428	NS
3-hydroxyhippurate	Linear regression	GGT	-0.00169095	0.00167785	-1.00781	0.329529	0.991428	NS
3-hydroxylaurate	Linear regression	ALT	-0.000215902	0.000689433	-0.313158	0.754975	0.991428	NS
3-hydroxylaurate	Linear regression	AST	-0.000115831	0.00110091	-0.105214	0.916469	0.991428	NS
3-hydroxylaurate	Linear regression	GGT	0.000498133	0.00100706	0.494642	0.628019	0.991428	NS
3-hydroxyoctanoate	Linear regression	ALT	-8.5336e-05	0.000692208	-0.123281	0.902194	0.991428	NS
3-hydroxyoctanoate	Linear regression	AST	0.000390601	0.00110398	0.353812	0.724411	0.991428	NS
3-hydroxypalmitate	Linear regression	ALT	0.000672549	0.000712023	0.944561	0.347727	0.991428	NS
3-hydroxypalmitate	Linear regression	AST	0.00149676	0.00113036	1.32414	0.189227	0.991428	NS
3-hydroxypalmitate	Linear regression	GGT	-0.000609532	0.00379705	-0.160528	0.874607	0.991428	NS
3-hydroxypalmitoylcarnitine	Linear regression	ALT	0.00030087	0.000699843	0.42991	0.668417	0.991428	NS
3-hydroxypalmitoylcarnitine	Linear regression	AST	0.000929749	0.00111337	0.835077	0.406161	0.991428	NS
3-hydroxypalmitoylcarnitine	Linear regression	GGT	-0.000386892	0.000438648	-0.882011	0.391686	0.991428	NS
3-hydroxyphenylacetate	Linear regression	ALT	-0.000644676	0.000720794	-0.894398	0.373792	0.991428	NS
3-hydroxyphenylacetate	Linear regression	AST	-0.000950449	0.0011512	-0.825616	0.411477	0.991428	NS
3-hydroxypropanoate	Linear regression	ALT	0.000737033	0.00068711	1.07266	0.286651	0.991428	NS
3-hydroxypropanoate	Linear regression	AST	0.0014225	0.00109295	1.30152	0.196815	0.991428	NS
3-hydroxypropanoate	Linear regression	GGT	-0.0016459	0.00566521	-0.290528	0.77539	0.991428	NS
3-hydroxysebacate	Linear regression	ALT	0.00017848	0.000715322	0.24951	0.803606	0.991428	NS
3-hydroxysebacate	Linear regression	AST	0.000634887	0.00113986	0.556986	0.579092	0.991428	NS
3-hydroxysebacate	Linear regression	GGT	0.00424659	0.00395521	1.07367	0.29994	0.991428	NS
3-hydroxystachydrine*	Linear regression	ALT	-0.000472937	0.000700625	-0.675021	0.501609	0.991428	NS
3-hydroxystachydrine*	Linear regression	AST	-0.00065106	0.00111898	-0.581831	0.562316	0.991428	NS
3-hydroxystachydrine*	Linear regression	GGT	-0.00160368	0.0014389	-1.11452	0.282597	0.991428	NS
3-hydroxystearate	Linear regression	ALT	-0.00044003	0.000726911	-0.605343	0.546665	0.991428	NS
3-hydroxystearate	Linear regression	AST	-0.000281337	0.00116235	-0.242042	0.809367	0.991428	NS
3-hydroxystearate	Linear regression	GGT	0.000844337	0.00531129	0.15897	0.875813	0.991428	NS
3-hydroxysuberate	Linear regression	AST	0.000214109	0.00115453	0.185452	0.853344	0.991428	NS
3-indoxyl sulfate	Linear regression	ALT	-0.000135122	0.000677796	-0.199355	0.842491	0.991428	NS
3-indoxyl sulfate	Linear regression	GGT	-0.000837516	0.00147292	-0.56861	0.578035	0.991428	NS
3-methoxycatechol sulfate (1)	Linear regression	GGT	-0.00345805	0.00336891	-1.02646	0.320944	0.991428	NS
3-methyl-2-oxobutyrate	Linear regression	ALT	0.000942829	0.000703064	1.34103	0.183706	0.991428	NS
3-methyl-2-oxobutyrate	Linear regression	GGT	-0.00170934	0.00371363	-0.46029	0.65191	0.991428	NS
3-methyl-2-oxovalerate	Linear regression	GGT	-0.000443581	0.00215042	-0.206276	0.839349	0.991428	NS
3-methyladipate	Linear regression	ALT	-0.000349387	0.000705151	-0.495478	0.621621	0.991428	NS
3-methyladipate	Linear regression	AST	-0.000498155	0.00112574	-0.442513	0.659312	0.991428	NS
3-methyladipate	Linear regression	GGT	0.00458264	0.00339614	1.34937	0.197235	0.991428	NS
3-methylglutaconate	Linear regression	ALT	0.000660554	0.000719253	0.91839	0.361176	0.991428	NS
3-methylglutaconate	Linear regression	AST	0.00146059	0.00114232	1.27861	0.20473	0.991428	NS
3-methylglutaconate	Linear regression	GGT	0.0010567	0.00600057	0.1761	0.862571	0.991428	NS
3-methylglutarate/2-methylglutarate	Linear regression	ALT	0.000485794	0.000707725	0.686417	0.494435	0.991428	NS
3-methylglutarate/2-methylglutarate	Linear regression	AST	0.000697453	0.00113013	0.617141	0.538894	0.991428	NS
3-methylhistidine	Linear regression	ALT	0.000621286	0.000697635	0.89056	0.375836	0.991428	NS
3-methylhistidine	Linear regression	AST	0.00168452	0.00110294	1.5273	0.13063	0.991428	NS
3-methylhistidine	Linear regression	GGT	-0.00128591	0.0034172	-0.376305	0.711959	0.991428	NS
3-methylxanthine	Linear regression	AST	0.00024106	0.00109652	0.219841	0.826555	0.991428	NS
3-methylxanthine	Linear regression	GGT	0.000584472	0.00445289	0.131257	0.897316	0.991428	NS
3-phenylpropionate (hydrocinnamate)	Linear regression	ALT	0.000262885	0.000696853	0.377247	0.706989	0.991428	NS
3-phenylpropionate (hydrocinnamate)	Linear regression	AST	0.000634399	0.00111088	0.57108	0.569546	0.991428	NS
3-phosphoglycerate	Linear regression	ALT	-0.000136612	0.000706438	-0.193382	0.84715	0.991428	NS
3-phosphoglycerate	Linear regression	AST	-0.000178886	0.00112753	-0.158652	0.874343	0.991428	NS
3-phosphoglycerate	Linear regression	GGT	-0.00261646	0.0017977	-1.45545	0.166155	0.991428	NS
3-phosphoserine	Linear regression	ALT	0.000352731	0.000700989	0.503191	0.616213	0.991428	NS
3-phosphoserine	Linear regression	AST	0.000563784	0.00111874	0.503943	0.615686	0.991428	NS
3-phosphoserine	Linear regression	GGT	9.93572e-05	0.00094931	0.104663	0.91803	0.991428	NS
3-sulfo-L-alanine	Linear regression	GGT	-0.0032555	0.00732152	-0.444649	0.662922	0.991428	NS
3-ureidopropionate	Linear regression	ALT	9.7451e-05	0.000702132	0.138793	0.889963	0.991428	NS
3-ureidopropionate	Linear regression	AST	0.00062305	0.00111854	0.55702	0.579069	0.991428	NS
3-ureidopropionate	Linear regression	GGT	0.000895952	0.00559769	0.160057	0.874971	0.991428	NS
3,4-dihydroxyphenylacetate	Linear regression	AST	-0.000313071	0.00117191	-0.267147	0.790043	0.991428	NS
3,4-dihydroxyphenylacetate	Linear regression	GGT	-0.00477487	0.00950996	-0.502092	0.622893	0.991428	NS
3prime-dephospho-acetyl-CoA	Linear regression	ALT	-0.000178765	0.000713545	-0.25053	0.80282	0.991428	NS
3prime-dephospho-acetyl-CoA	Linear regression	AST	-0.000209464	0.00113899	-0.183902	0.854555	0.991428	NS
3prime-dephospho-acetyl-CoA	Linear regression	GGT	-0.00508277	0.00630184	-0.806555	0.432526	0.991428	NS
3b-hydroxy-5-cholenoic acid	Linear regression	ALT	0.000713362	0.000724307	0.984888	0.327648	0.991428	NS
3b-hydroxy-5-cholenoic acid	Linear regression	AST	0.00164263	0.00114836	1.43042	0.156492	0.991428	NS
4-acetamidobenzoate	Linear regression	ALT	9.45702e-05	0.000712587	0.132714	0.894753	0.991428	NS
4-acetamidobenzoate	Linear regression	AST	0.000320234	0.00113682	0.281693	0.778907	0.991428	NS
4-acetamidobenzoate	Linear regression	GGT	0.00172302	0.00846621	0.203517	0.841466	0.991428	NS
4-acetamidobutanoate	Linear regression	ALT	0.00023129	0.000657735	0.351646	0.726028	0.991428	NS
4-acetamidobutanoate	Linear regression	AST	0.000928189	0.00104539	0.887886	0.377264	0.991428	NS
4-acetamidobutanoate	Linear regression	GGT	-0.00171028	0.00328894	-0.52001	0.610646	0.991428	NS
4-acetamidophenol	Linear regression	AST	-0.000315644	0.00117153	-0.26943	0.788293	0.991428	NS
4-acetamidophenol	Linear regression	GGT	-0.00427902	0.00950045	-0.450402	0.658863	0.991428	NS
4-cholesten-3-one	Linear regression	ALT	-0.000521048	0.00072119	-0.722484	0.472104	0.991428	NS
4-cholesten-3-one	Linear regression	AST	-0.00085526	0.00115077	-0.743206	0.459534	0.991428	NS
4-cholesten-3-one	Linear regression	GGT	0.00168286	0.00189482	0.888137	0.388487	0.991428	NS
4-guanidinobutanoate	Linear regression	ALT	0.000863557	0.000682644	1.26502	0.209537	0.991428	NS
4-guanidinobutanoate	Linear regression	GGT	0.0029705	0.00471308	0.630266	0.538005	0.991428	NS
4-hydroxybenzoate	Linear regression	ALT	0.000584423	0.000723868	0.807361	0.421853	0.991428	NS
4-hydroxybenzoate	Linear regression	AST	0.00101488	0.0011544	0.87914	0.381959	0.991428	NS
4-hydroxybenzoate	Linear regression	GGT	-0.00333484	0.00837173	-0.398345	0.695988	0.991428	NS
4-hydroxybutyrate (GHB)	Linear regression	ALT	0.000795736	0.000686799	1.15862	0.25006	0.991428	NS
4-hydroxybutyrate (GHB)	Linear regression	AST	0.000752178	0.00110206	0.682521	0.496881	0.991428	NS
4-hydroxybutyrate (GHB)	Linear regression	GGT	-0.000437458	0.00403031	-0.108542	0.915004	0.991428	NS
4-hydroxycinnamate	Linear regression	ALT	0.00034847	0.00070391	0.495048	0.621923	0.991428	NS
4-hydroxycinnamate	Linear regression	AST	0.000890997	0.00112071	0.795027	0.42895	0.991428	NS
4-hydroxycinnamate	Linear regression	GGT	0.00147807	0.00718464	0.205727	0.83977	0.991428	NS
4-hydroxyhippurate	Linear regression	ALT	-0.000262118	0.000716376	-0.365894	0.71541	0.991428	NS
4-hydroxyhippurate	Linear regression	AST	-0.000527388	0.00114274	-0.46151	0.645685	0.991428	NS
4-hydroxyhippurate	Linear regression	GGT	-0.000257274	0.000529586	-0.485802	0.634128	0.991428	NS
4-hydroxyphenylacetate	Linear regression	GGT	-0.00817592	0.00862882	-0.947514	0.358393	0.991428	NS
4-hydroxyphenylpyruvate	Linear regression	GGT	0.000707866	0.00259787	0.272479	0.788969	0.991428	NS
4-imidazoleacetate	Linear regression	ALT	0.000242513	0.000697093	0.347892	0.728835	0.991428	NS
4-imidazoleacetate	Linear regression	AST	0.000596593	0.00111137	0.536806	0.592891	0.991428	NS
4-methyl-2-oxopentanoate	Linear regression	GGT	-0.000289773	0.00189265	-0.153105	0.880356	0.991428	NS
4-methylcatechol sulfate	Linear regression	ALT	-0.000310695	0.000703029	-0.441938	0.659727	0.991428	NS
4-methylcatechol sulfate	Linear regression	AST	-0.000361858	0.00112264	-0.322326	0.748046	0.991428	NS
4-methylcatechol sulfate	Linear regression	GGT	-0.00119111	0.00229283	-0.519494	0.610997	0.991428	NS
4-ureidobutyrate	Linear regression	ALT	0.000434258	0.000717826	0.604962	0.546916	0.991428	NS
4-ureidobutyrate	Linear regression	AST	0.00100279	0.00114275	0.877519	0.382833	0.991428	NS
4-ureidobutyrate	Linear regression	GGT	-0.00168609	0.0034054	-0.495123	0.627688	0.991428	NS
5-acetylamino-6-amino-3-methyluracil	Linear regression	AST	0.000433367	0.00113434	0.382044	0.703441	0.991428	NS
5-acetylamino-6-amino-3-methyluracil	Linear regression	GGT	-0.0019287	0.00388655	-0.49625	0.62691	0.991428	NS
5-acetylamino-6-formylamino-3-methyluracil	Linear regression	GGT	-0.00176852	0.00509382	-0.347189	0.733273	0.991428	NS
5-aminovalerate	Linear regression	ALT	0.000481509	0.000705807	0.682211	0.497076	0.991428	NS
5-aminovalerate	Linear regression	AST	0.00120524	0.00112165	1.07452	0.285818	0.991428	NS
5-hydroxyhexanoate	Linear regression	ALT	0.000366501	0.000705261	0.519668	0.60473	0.991428	NS
5-hydroxyhexanoate	Linear regression	AST	0.000573437	0.00112564	0.509431	0.611852	0.991428	NS
5-hydroxylysine	Linear regression	GGT	-0.000819732	0.00105923	-0.773894	0.451019	0.991428	NS
5-methylthioadenosine (MTA)	Linear regression	AST	0.000605023	0.00106434	0.568449	0.571322	0.991428	NS
5-methylthioadenosine (MTA)	Linear regression	GGT	-0.00291071	0.00649738	-0.447983	0.660568	0.991428	NS
5-methylthioribose**	Linear regression	ALT	-0.000186646	0.000628772	-0.296842	0.767357	0.991428	NS
5-methylthioribose**	Linear regression	AST	-0.000180113	0.00100384	-0.179423	0.858059	0.991428	NS
5-methylthioribose**	Linear regression	GGT	-0.000622331	0.00302783	-0.205537	0.839916	0.991428	NS
5-oxoproline	Linear regression	ALT	0.000730862	0.000730726	1.00019	0.320237	0.991428	NS
5-oxoproline	Linear regression	AST	0.00140262	0.00116295	1.20608	0.231341	0.991428	NS
5-oxoproline	Linear regression	GGT	-0.00118513	0.00349357	-0.339231	0.739139	0.991428	NS
5,6-dihydrothymine	Linear regression	ALT	0.000149721	0.000723444	0.206956	0.83657	0.991428	NS
5,6-dihydrothymine	Linear regression	AST	0.000278489	0.00115448	0.241226	0.809998	0.991428	NS
5,6-dihydrothymine	Linear regression	GGT	-0.00214854	0.00868666	-0.247338	0.808	0.991428	NS
5,6-dihydrouridine	Linear regression	ALT	0.00035629	0.000735235	0.484594	0.629289	0.991428	NS
5,6-dihydrouridine	Linear regression	AST	0.000649885	0.00117288	0.554094	0.58106	0.991428	NS
5,6-dihydrouridine	Linear regression	GGT	-0.00239463	0.00885326	-0.270479	0.790478	0.991428	NS
5alpha-androstan-3alpha,17alpha-diol disulfate	Linear regression	AST	-0.000163368	0.00116725	-0.13996	0.889043	0.991428	NS
5alpha-androstan-3alpha,17alpha-diol disulfate	Linear regression	GGT	-0.00244013	0.00905703	-0.269418	0.791279	0.991428	NS
5alpha-androstan-3alpha,17beta-diol disulfate	Linear regression	ALT	-0.000298865	0.000704951	-0.423952	0.672739	0.991428	NS
5alpha-androstan-3alpha,17beta-diol disulfate	Linear regression	AST	-0.000375495	0.00112555	-0.333609	0.739548	0.991428	NS
5alpha-androstan-3alpha,17beta-diol disulfate	Linear regression	GGT	-0.000881528	0.00533735	-0.165162	0.871022	0.991428	NS
5alpha-androstan-3alpha,17beta-diol monosulfate (1)	Linear regression	AST	0.00032035	0.00105927	0.302425	0.763113	0.991428	NS
5alpha-androstan-3alpha,17beta-diol monosulfate (1)	Linear regression	GGT	0.000584768	0.00479927	0.121845	0.904639	0.991428	NS
5alpha-androstan-3beta,17beta-diol disulfate	Linear regression	ALT	-0.000221049	0.000710314	-0.311199	0.756459	0.991428	NS
5alpha-androstan-3beta,17beta-diol disulfate	Linear regression	AST	-0.000219173	0.00113405	-0.193265	0.847241	0.991428	NS
5alpha-androstan-3beta,17beta-diol monosulfate (1)	Linear regression	ALT	-0.000403676	0.000731863	-0.551573	0.582778	0.991428	NS
5alpha-androstan-3beta,17beta-diol monosulfate (1)	Linear regression	AST	-0.000622456	0.00116817	-0.532846	0.595617	0.991428	NS
5alpha-androstan-3beta,17beta-diol monosulfate (1)	Linear regression	GGT	-0.000126062	0.000371956	-0.338916	0.739371	0.991428	NS
5alpha-pregnan-3(alpha or beta),20beta-diol disulfate	Linear regression	ALT	7.63088e-05	0.000731449	0.104326	0.917172	0.991428	NS
5alpha-pregnan-3(alpha or beta),20beta-diol disulfate	Linear regression	AST	0.000343086	0.00116681	0.294037	0.769491	0.991428	NS
5alpha-pregnan-3(alpha or beta),20beta-diol disulfate	Linear regression	GGT	0.00269632	0.00910064	0.296278	0.77108	0.991428	NS
5alpha-pregnan-3beta,20alpha-diol disulfate	Linear regression	ALT	0.000121632	0.000735099	0.165463	0.868997	0.991428	NS
5alpha-pregnan-3beta,20alpha-diol disulfate	Linear regression	AST	0.000176207	0.00117322	0.15019	0.880993	0.991428	NS
5alpha-pregnan-3beta,20alpha-diol monosulfate (1)	Linear regression	ALT	-0.000354837	0.000733679	-0.483641	0.629962	0.991428	NS
5alpha-pregnan-3beta,20alpha-diol monosulfate (1)	Linear regression	AST	-0.000545273	0.00117105	-0.465629	0.642746	0.991428	NS
5alpha-pregnan-3beta,20alpha-diol monosulfate (1)	Linear regression	GGT	-5.83326e-20	6.2661e-20	-0.930924	0.366635	0.991428	NS
6-aminocaproate	Linear regression	ALT	0.00108856	0.000699544	1.5561	0.123633	0.991428	NS
6-aminocaproate	Linear regression	AST	0.00175687	0.00111606	1.57417	0.119394	0.991428	NS
6-aminocaproate	Linear regression	GGT	0.00187867	0.00448674	0.418716	0.681358	0.991428	NS
6-hydroxynicotinate	Linear regression	ALT	0.000240934	0.000734093	0.328206	0.743613	0.991428	NS
6-hydroxynicotinate	Linear regression	AST	0.000359459	0.00117168	0.306789	0.759801	0.991428	NS
6-hydroxynicotinate	Linear regression	GGT	-0.00531381	0.00889442	-0.597431	0.559131	0.991428	NS
6-oxolithocholate	Linear regression	ALT	-0.000104285	0.000703736	-0.148187	0.882568	0.991428	NS
6-oxolithocholate	Linear regression	AST	-0.000244485	0.00112296	-0.217715	0.828205	0.991428	NS
6-oxopiperidine-2-carboxylate	Linear regression	ALT	0.000195658	0.000684506	0.285838	0.775741	0.991428	NS
6-oxopiperidine-2-carboxylate	Linear regression	AST	0.000538572	0.00109134	0.493495	0.623015	0.991428	NS
6-oxopiperidine-2-carboxylate	Linear regression	GGT	0.00546452	0.00606026	0.901697	0.381468	0.991428	NS
7-ketodeoxycholate	Linear regression	ALT	0.000811688	0.000711551	1.14073	0.257386	0.991428	NS
7-ketodeoxycholate	Linear regression	GGT	0.00707479	0.00792927	0.892238	0.386355	0.991428	NS
7-methylguanine	Linear regression	ALT	0.000108249	0.000680702	0.159025	0.87405	0.991428	NS
7-methylguanine	Linear regression	AST	0.000632161	0.00108424	0.583043	0.561504	0.991428	NS
7-methylguanine	Linear regression	GGT	-0.00233424	0.00626607	-0.37252	0.714717	0.991428	NS
7-methylxanthine	Linear regression	ALT	-0.000113874	0.000700429	-0.162577	0.871261	0.991428	NS
7-methylxanthine	Linear regression	GGT	-0.000342771	0.00129586	-0.264513	0.794985	0.991428	NS
7,12-diketolithocholate	Linear regression	ALT	0.000787732	0.000705514	1.11654	0.267535	0.991428	NS
7,12-diketolithocholate	Linear regression	GGT	-0.00291953	0.00640169	-0.456057	0.654882	0.991428	NS
8-hydroxyguanine	Linear regression	AST	0.000190491	0.00113989	0.167113	0.867702	0.991428	NS
8-hydroxyguanine	Linear regression	GGT	0.00485977	0.00488366	0.995108	0.335466	0.991428	NS
9,10-DiHOME	Linear regression	ALT	0.00026982	0.000685977	0.393337	0.695117	0.991428	NS
9,10-DiHOME	Linear regression	AST	0.000846386	0.00109176	0.775252	0.440476	0.991428	NS
9,10-DiHOME	Linear regression	GGT	0.000357402	0.00179619	0.198978	0.844952	0.991428	NS
acesulfame	Linear regression	ALT	0.000213464	0.000735423	0.29026	0.772368	0.991428	NS
acetyl CoA	Linear regression	ALT	0.000182264	0.000710991	0.256352	0.798337	0.991428	NS
acetyl CoA	Linear regression	AST	0.000199785	0.00113496	0.176028	0.860717	0.991428	NS
acetyl CoA	Linear regression	GGT	-0.00417532	0.00535339	-0.77994	0.447559	0.991428	NS
acetylcarnitine (C2)	Linear regression	ALT	0.000689687	0.000663029	1.04021	0.301377	0.991428	NS
acetylcarnitine (C2)	Linear regression	AST	0.00146717	0.00105259	1.39386	0.167219	0.991428	NS
acetylcarnitine (C2)	Linear regression	GGT	-0.00639854	0.00421406	-1.51838	0.149712	0.991428	NS
acisoga	Linear regression	ALT	0.000567781	0.000644411	0.881085	0.380911	0.991428	NS
acisoga	Linear regression	GGT	0.000990827	0.00489973	0.202221	0.842461	0.991428	NS
aconitate [cis or trans]	Linear regression	ALT	-0.000317117	0.000689132	-0.46017	0.646643	0.991428	NS
aconitate [cis or trans]	Linear regression	AST	-0.00039745	0.00110038	-0.361192	0.718908	0.991428	NS
aconitate [cis or trans]	Linear regression	GGT	0.00078073	0.00111648	0.69928	0.495079	0.991428	NS
adenine	Linear regression	ALT	-0.000264922	0.000732349	-0.361743	0.718498	0.991428	NS
adenine	Linear regression	AST	-0.000469058	0.00116858	-0.401392	0.689201	0.991428	NS
adenine	Linear regression	GGT	0.00059542	0.00382961	0.155478	0.878517	0.991428	NS
adenosine	Linear regression	ALT	-0.000190716	0.000703037	-0.271275	0.786878	0.991428	NS
adenosine	Linear regression	GGT	-0.00208464	0.00534467	-0.390041	0.701989	0.991428	NS
adenosine 5prime-monophosphate (AMP)	Linear regression	ALT	-0.000174611	0.000706713	-0.247075	0.805483	0.991428	NS
adenosine 5prime-monophosphate (AMP)	Linear regression	AST	-0.000330132	0.00112771	-0.292745	0.770475	0.991428	NS
adenosine 5prime-monophosphate (AMP)	Linear regression	GGT	-0.00649108	0.00575609	-1.12769	0.277167	0.991428	NS
adipate (C6-DC)	Linear regression	ALT	-0.000402649	0.000731636	-0.550341	0.583619	0.991428	NS
adipate (C6-DC)	Linear regression	AST	-0.000608936	0.00116789	-0.5214	0.603528	0.991428	NS
adipate (C6-DC)	Linear regression	GGT	0.000454315	0.000669616	0.67847	0.507806	0.991428	NS
agmatine	Linear regression	ALT	-0.000324832	0.000718958	-0.45181	0.652629	0.991428	NS
agmatine	Linear regression	AST	-0.000497336	0.00114754	-0.433392	0.665897	0.991428	NS
agmatine	Linear regression	GGT	-0.00517189	0.0087271	-0.592624	0.562261	0.991428	NS
alanine	Linear regression	GGT	0.00323314	0.00726214	0.445205	0.662529	0.991428	NS
alanylleucine	Linear regression	ALT	0.000490254	0.000683156	0.717632	0.475075	0.991428	NS
alanylleucine	Linear regression	AST	0.000956589	0.00108855	0.878773	0.382156	0.991428	NS
alanylleucine	Linear regression	GGT	0.0017674	0.00722224	0.244717	0.809992	0.991428	NS
allantoin	Linear regression	GGT	0.000258437	0.00139139	0.18574	0.855137	0.991428	NS
allo-threonine	Linear regression	ALT	0.000280461	0.000688311	0.407462	0.684757	0.991428	NS
allo-threonine	Linear regression	AST	0.000995113	0.00109401	0.909599	0.365766	0.991428	NS
allo-threonine	Linear regression	GGT	-0.00178959	0.00239547	-0.747072	0.46657	0.991428	NS
alpha-CEHC sulfate	Linear regression	AST	-0.000264856	0.00117231	-0.225927	0.821834	0.991428	NS
alpha-CEHC sulfate	Linear regression	GGT	-0.0046699	0.00949979	-0.491579	0.630132	0.991428	NS
alpha-hydroxyisocaproate	Linear regression	AST	0.000159702	0.0011253	0.14192	0.8875	0.991428	NS
alpha-hydroxyisocaproate	Linear regression	GGT	-0.00281953	0.00758598	-0.371676	0.715332	0.991428	NS
alpha-hydroxyisovalerate	Linear regression	ALT	0.000106159	0.000679706	0.156184	0.876281	0.991428	NS
alpha-hydroxyisovalerate	Linear regression	AST	0.000546524	0.00108323	0.504534	0.615273	0.991428	NS
alpha-hydroxyisovalerate	Linear regression	GGT	-0.000758219	0.00563924	-0.134454	0.894831	0.991428	NS
alpha-ketobutyrate	Linear regression	ALT	0.000623208	0.000715832	0.870606	0.386574	0.991428	NS
alpha-ketobutyrate	Linear regression	GGT	0.0107793	0.00854208	1.2619	0.226254	0.991428	NS
alpha-ketoglutaramate**	Linear regression	GGT	0.000879836	0.00124199	0.708411	0.489554	0.991428	NS
alpha-ketoglutarate	Linear regression	ALT	0.000364774	0.0007115	0.512683	0.609586	0.991428	NS
alpha-ketoglutarate	Linear regression	AST	0.000790794	0.00113395	0.697382	0.487586	0.991428	NS
alpha-ketoglutarate	Linear regression	GGT	-0.0039019	0.00491502	-0.793873	0.439648	0.991428	NS
alpha-tocopherol	Linear regression	ALT	-0.000445986	0.00070299	-0.634413	0.527621	0.991428	NS
alpha-tocopherol	Linear regression	AST	-0.000643686	0.00112246	-0.573461	0.567941	0.991428	NS
alpha-tocopherol	Linear regression	GGT	-0.00625865	0.00850389	-0.735975	0.473099	0.991428	NS
alpha-tocopherol acetate	Linear regression	ALT	-0.000404566	0.000718628	-0.56297	0.57503	0.991428	NS
alpha-tocopherol acetate	Linear regression	AST	-0.000579428	0.00114734	-0.505017	0.614935	0.991428	NS
alpha-tocopherol acetate	Linear regression	GGT	-0.00508115	0.00846461	-0.600282	0.55728	0.991428	NS
androstenediol (3alpha, 17alpha) monosulfate (2)	Linear regression	ALT	-0.000180498	0.000731868	-0.246627	0.805829	0.991428	NS
androstenediol (3alpha, 17alpha) monosulfate (2)	Linear regression	AST	-0.000152899	0.00116835	-0.130867	0.896209	0.991428	NS
androstenediol (3alpha, 17alpha) monosulfate (2)	Linear regression	GGT	-0.000461901	0.00306725	-0.150591	0.882305	0.991428	NS
androstenediol (3beta,17beta) disulfate (1)	Linear regression	ALT	0.000228145	0.000726885	0.313867	0.754439	0.991428	NS
androstenediol (3beta,17beta) disulfate (1)	Linear regression	AST	0.000646577	0.00115854	0.558097	0.578337	0.991428	NS
androstenediol (3beta,17beta) disulfate (2)	Linear regression	ALT	0.000333637	0.000727531	0.458588	0.647773	0.991428	NS
androstenediol (3beta,17beta) disulfate (2)	Linear regression	AST	0.000913839	0.00115814	0.789059	0.43241	0.991428	NS
androstenediol (3beta,17beta) disulfate (2)	Linear regression	GGT	0.00108075	0.00864551	0.125007	0.902178	0.991428	NS
androstenediol (3beta,17beta) monosulfate (1)	Linear regression	ALT	0.000685213	0.000728969	0.939976	0.35006	0.991428	NS
androstenediol (3beta,17beta) monosulfate (1)	Linear regression	AST	0.00132691	0.00116037	1.14353	0.25623	0.991428	NS
androstenediol (3beta,17beta) monosulfate (1)	Linear regression	GGT	0.00290024	0.00882654	0.328582	0.747014	0.991428	NS
androsterone sulfate	Linear regression	ALT	0.000255094	0.000699347	0.36476	0.716253	0.991428	NS
androsterone sulfate	Linear regression	AST	0.000620754	0.0011149	0.556781	0.579231	0.991428	NS
androsterone sulfate	Linear regression	GGT	-0.00370897	0.00677573	-0.547391	0.592162	0.991428	NS
anserine	Linear regression	ALT	-0.00013116	0.000690877	-0.189845	0.849911	0.991428	NS
anserine	Linear regression	GGT	-0.00278147	0.00294339	-0.944989	0.359639	0.991428	NS
apigenin	Linear regression	GGT	-3.49996e-19	3.75966e-19	-0.930924	0.366635	0.991428	NS
arabinose	Linear regression	ALT	0.000686467	0.000730925	0.939176	0.350468	0.991428	NS
arabinose	Linear regression	AST	0.00125108	0.00116457	1.07428	0.285926	0.991428	NS
arabinose	Linear regression	GGT	-0.00384883	0.00760564	-0.50605	0.620177	0.991428	NS
arabitol/xylitol	Linear regression	ALT	0.000493132	0.000679163	0.726088	0.469904	0.991428	NS
arabitol/xylitol	Linear regression	AST	0.00119192	0.00107929	1.10436	0.272746	0.991428	NS
arabitol/xylitol	Linear regression	GGT	-0.00112938	0.00356672	-0.316643	0.755879	0.991428	NS
arabonate/xylonate	Linear regression	ALT	-0.000368967	0.000691908	-0.53326	0.595332	0.991428	NS
arabonate/xylonate	Linear regression	AST	-0.000490096	0.00110486	-0.443582	0.658542	0.991428	NS
arabonate/xylonate	Linear regression	GGT	-0.000711658	0.00138374	-0.514301	0.614535	0.991428	NS
arachidate (20:0)	Linear regression	ALT	0.000426029	0.000711344	0.598908	0.550926	0.991428	NS
arachidate (20:0)	Linear regression	AST	0.00133769	0.00112795	1.18595	0.239151	0.991428	NS
arachidate (20:0)	Linear regression	GGT	0.0076281	0.00778752	0.979529	0.342854	0.991428	NS
arachidonate (20:4n6)	Linear regression	ALT	0.000409952	0.000727169	0.563764	0.574492	0.991428	NS
arachidonate (20:4n6)	Linear regression	AST	0.00149003	0.00115084	1.29473	0.199138	0.991428	NS
arachidonate (20:4n6)	Linear regression	GGT	0.0129019	0.0089157	1.4471	0.168444	0.991428	NS
arachidoyl ethanolamide (20:0)*	Linear regression	AST	-0.000515285	0.00117628	-0.438063	0.662521	0.991428	NS
arachidoyl ethanolamide (20:0)*	Linear regression	GGT	-0.00463695	0.00550396	-0.842475	0.412754	0.991428	NS
argininate*	Linear regression	ALT	0.000467007	0.000664319	0.702986	0.484105	0.991428	NS
argininate*	Linear regression	AST	0.00115686	0.0010556	1.09593	0.276399	0.991428	NS
argininate*	Linear regression	GGT	0.000731467	0.00215829	0.33891	0.739375	0.991428	NS
arginine	Linear regression	GGT	0.00521572	0.00358403	1.45526	0.166204	0.991428	NS
argininosuccinate	Linear regression	ALT	0.00037311	0.000691627	0.539468	0.591063	0.991428	NS
argininosuccinate	Linear regression	AST	0.000560047	0.00110404	0.507271	0.61336	0.991428	NS
argininosuccinate	Linear regression	GGT	-0.00260951	0.00275019	-0.948845	0.357737	0.991428	NS
asparagine	Linear regression	ALT	0.000442295	0.000702835	0.629301	0.530945	0.991428	NS
asparagine	Linear regression	AST	0.00141323	0.00111331	1.26939	0.207983	0.991428	NS
asparagine	Linear regression	GGT	0.00586619	0.00491257	1.19412	0.250974	0.991428	NS
aspartate	Linear regression	GGT	0.00552747	0.00650086	0.850268	0.408544	0.991428	NS
azelate (C9-DC)	Linear regression	ALT	0.000475765	0.000712677	0.667574	0.506327	0.991428	NS
azelate (C9-DC)	Linear regression	AST	0.00104766	0.00113454	0.923423	0.358564	0.991428	NS
azithromycin	Linear regression	ALT	0.00109459	0.000721822	1.51643	0.133353	0.991428	NS
azithromycin	Linear regression	AST	0.00118515	0.0011609	1.02089	0.310384	0.991428	NS
azithromycin	Linear regression	GGT	0.00466086	0.00907216	0.513754	0.614908	0.991428	NS
behenoyl ethanolamide (22:0)*	Linear regression	ALT	0.000638443	0.000714199	0.893928	0.374042	0.991428	NS
behenoyl ethanolamide (22:0)*	Linear regression	AST	0.000193401	0.00114531	0.168864	0.86633	0.991428	NS
behenoyl ethanolamide (22:0)*	Linear regression	GGT	0.00382981	0.00514053	0.745023	0.467772	0.991428	NS
benzoate	Linear regression	ALT	0.000454067	0.000707881	0.641445	0.523067	0.991428	NS
benzoate	Linear regression	AST	0.00122323	0.00112436	1.08793	0.279892	0.991428	NS
benzoate	Linear regression	GGT	0.00344107	0.00378314	0.90958	0.377428	0.991428	NS
beta-alanine	Linear regression	ALT	0.000478787	0.000694224	0.689672	0.492396	0.991428	NS
beta-alanine	Linear regression	AST	0.00123996	0.00110256	1.12462	0.264113	0.991428	NS
beta-alanine	Linear regression	GGT	-0.00314395	0.0067811	-0.463634	0.649566	0.991428	NS
beta-citrylglutamate	Linear regression	ALT	-0.000271498	0.000658487	-0.412306	0.681218	0.991428	NS
beta-citrylglutamate	Linear regression	AST	-0.000281544	0.00105156	-0.267739	0.78959	0.991428	NS
beta-citrylglutamate	Linear regression	GGT	-0.0010766	0.00329992	-0.326252	0.748741	0.991428	NS
beta-guanidinopropanoate	Linear regression	AST	0.000494464	0.00108896	0.45407	0.651008	0.991428	NS
beta-hydroxyisovalerate	Linear regression	ALT	0.000927718	0.000694362	1.33607	0.185314	0.991428	NS
beta-hydroxyisovalerate	Linear regression	GGT	0.000784031	0.00421774	0.185889	0.855022	0.991428	NS
beta-sitosterol	Linear regression	ALT	-9.97659e-05	0.000681715	-0.146346	0.884017	0.991428	NS
beta-sitosterol	Linear regression	AST	-0.000222425	0.00108785	-0.204463	0.838511	0.991428	NS
beta-sitosterol	Linear regression	GGT	0.00306614	0.00417971	0.733577	0.474517	0.991428	NS
betaine	Linear regression	ALT	8.8298e-05	0.000701432	0.125882	0.900141	0.991428	NS
betaine	Linear regression	AST	0.000546899	0.0011179	0.489222	0.626023	0.991428	NS
betonicine	Linear regression	ALT	0.000603951	0.000713417	0.84656	0.399765	0.991428	NS
betonicine	Linear regression	GGT	0.00798462	0.00781106	1.02222	0.322881	0.991428	NS
bilirubin (Z,Z)	Linear regression	ALT	0.00013907	0.000716173	0.194184	0.846524	0.991428	NS
bilirubin (Z,Z)	Linear regression	AST	0.000920053	0.00113862	0.808045	0.421461	0.991428	NS
bilirubin (Z,Z)	Linear regression	GGT	0.00912395	0.00753065	1.21158	0.244417	0.991428	NS
biliverdin	Linear regression	ALT	-0.000131221	0.000706664	-0.18569	0.853158	0.991428	NS
biliverdin	Linear regression	AST	-0.000198574	0.00112783	-0.176067	0.860686	0.991428	NS
biliverdin	Linear regression	GGT	-0.00604632	0.00755061	-0.800772	0.435765	0.991428	NS
butyrylcarnitine (C4)	Linear regression	ALT	0.000557603	0.00071613	0.778634	0.438493	0.991428	NS
butyrylcarnitine (C4)	Linear regression	AST	0.000824155	0.00114353	0.720712	0.473188	0.991428	NS
butyrylcarnitine (C4)	Linear regression	GGT	-0.0056299	0.00624498	-0.901508	0.381566	0.991428	NS
butyrylglycine	Linear regression	ALT	0.000103472	0.000729562	0.141828	0.887572	0.991428	NS
butyrylglycine	Linear regression	AST	0.000200401	0.00116428	0.172124	0.863775	0.991428	NS
butyrylglycine	Linear regression	GGT	-0.00715334	0.00838275	-0.85334	0.406891	0.991428	NS
C-glycosyltryptophan	Linear regression	ALT	-0.000360071	0.00069628	-0.517135	0.606489	0.991428	NS
C-glycosyltryptophan	Linear regression	AST	-0.000325253	0.0011125	-0.292363	0.770766	0.991428	NS
C-glycosyltryptophan	Linear regression	GGT	-0.000497457	0.00159282	-0.312311	0.759104	0.991428	NS
cadaverine	Linear regression	ALT	0.000215766	0.000691674	0.311948	0.755891	0.991428	NS
cadaverine	Linear regression	AST	0.000425035	0.00110353	0.385159	0.701142	0.991428	NS
cadaverine	Linear regression	GGT	-0.00576424	0.00715583	-0.805531	0.433098	0.991428	NS
caffeic acid sulfate	Linear regression	GGT	-0.000914589	0.000911321	-1.00359	0.331494	0.991428	NS
campesterol	Linear regression	ALT	-0.000178439	0.000691014	-0.258228	0.796894	0.991428	NS
campesterol	Linear regression	AST	-0.000400191	0.00110238	-0.363024	0.717544	0.991428	NS
campesterol	Linear regression	GGT	0.00274389	0.00455437	0.602476	0.555857	0.991428	NS
caprate (10:0)	Linear regression	ALT	0.000626347	0.000705425	0.8879	0.377256	0.991428	NS
caprate (10:0)	Linear regression	AST	0.00102507	0.00112554	0.91073	0.365174	0.991428	NS
caproate (6:0)	Linear regression	ALT	0.000589121	0.000711132	0.828428	0.409893	0.991428	NS
caproate (6:0)	Linear regression	AST	0.000892171	0.00113542	0.785762	0.434328	0.991428	NS
caprylate (8:0)	Linear regression	ALT	0.000748621	0.000704015	1.06336	0.290819	0.991428	NS
caprylate (8:0)	Linear regression	AST	0.00127213	0.00112252	1.13329	0.260479	0.991428	NS
carboxyethyl-GABA	Linear regression	ALT	0.000436981	0.000706214	0.618766	0.537828	0.991428	NS
carboxyethyl-GABA	Linear regression	AST	0.000929419	0.00112499	0.826155	0.411173	0.991428	NS
carboxyethyl-GABA	Linear regression	GGT	0.00585578	0.00493968	1.18546	0.254278	0.991428	NS
carnitine	Linear regression	ALT	0.000288034	0.000680508	0.423264	0.673239	0.991428	NS
carnitine	Linear regression	AST	0.00053143	0.00108565	0.489502	0.625826	0.991428	NS
carnitine	Linear regression	GGT	-0.00497866	0.00540864	-0.920502	0.371878	0.991428	NS
carnosine	Linear regression	ALT	0.00044854	0.000707422	0.634049	0.527857	0.991428	NS
carnosine	Linear regression	AST	0.00104294	0.00112583	0.926378	0.357036	0.991428	NS
carnosine	Linear regression	GGT	-0.00247882	0.00407331	-0.608552	0.551926	0.991428	NS
carotene diol (1)	Linear regression	ALT	-0.000636183	0.000704438	-0.903107	0.36918	0.991428	NS
carotene diol (1)	Linear regression	AST	-0.00098393	0.0011246	-0.874913	0.38424	0.991428	NS
carotene diol (2)	Linear regression	ALT	-0.000589237	0.000711232	-0.828474	0.409867	0.991428	NS
carotene diol (2)	Linear regression	AST	-0.000979973	0.00113468	-0.863657	0.390359	0.991428	NS
carotene diol (2)	Linear regression	GGT	0.00113996	0.00577509	0.197392	0.84617	0.991428	NS
carotene diol (3)	Linear regression	ALT	-0.00055736	0.000714523	-0.780045	0.437666	0.991428	NS
carotene diol (3)	Linear regression	AST	-0.000887518	0.00114037	-0.778273	0.438704	0.991428	NS
carotene diol (3)	Linear regression	GGT	0.0024898	0.00383529	0.649181	0.526038	0.991428	NS
catechol sulfate	Linear regression	ALT	0.000489146	0.000717164	0.682056	0.497174	0.991428	NS
catechol sulfate	Linear regression	AST	0.00118422	0.00114023	1.03859	0.302126	0.991428	NS
catechol sulfate	Linear regression	GGT	-0.0051102	0.00540882	-0.94479	0.359737	0.991428	NS
ceramide (d18:1/14:0, d16:1/16:0)*	Linear regression	ALT	0.000269249	0.000703485	0.382736	0.70293	0.991428	NS
ceramide (d18:1/14:0, d16:1/16:0)*	Linear regression	AST	0.000934892	0.00111889	0.835554	0.405894	0.991428	NS
ceramide (d18:1/14:0, d16:1/16:0)*	Linear regression	GGT	0.00353717	0.0058759	0.60198	0.556178	0.991428	NS
ceramide (d18:1/17:0, d17:1/18:0)*	Linear regression	ALT	0.000194943	0.000719241	0.27104	0.787058	0.991428	NS
ceramide (d18:1/17:0, d17:1/18:0)*	Linear regression	AST	0.000170092	0.00114825	0.148131	0.882612	0.991428	NS
ceramide (d18:1/17:0, d17:1/18:0)*	Linear regression	GGT	-0.00323912	0.00537233	-0.602927	0.555564	0.991428	NS
ceramide (d18:1/20:0, d16:1/22:0, d20:1/18:0)*	Linear regression	ALT	0.000597869	0.000705803	0.847076	0.39948	0.991428	NS
ceramide (d18:1/20:0, d16:1/22:0, d20:1/18:0)*	Linear regression	AST	0.00152176	0.00111861	1.3604	0.177524	0.991428	NS
ceramide (d18:1/20:0, d16:1/22:0, d20:1/18:0)*	Linear regression	GGT	0.00719134	0.00702857	1.02316	0.322452	0.991428	NS
ceramide (d18:2/24:1, d18:1/24:2)*	Linear regression	GGT	0.00909494	0.00824604	1.10295	0.287432	0.991428	NS
chenodeoxycholate	Linear regression	ALT	0.000523007	0.000727486	0.718924	0.474283	0.991428	NS
chenodeoxycholate	Linear regression	AST	0.0010086	0.00115931	0.869996	0.386906	0.991428	NS
chenodeoxycholate	Linear regression	GGT	-0.00348388	0.0077721	-0.448254	0.660376	0.991428	NS
chiro-inositol	Linear regression	ALT	-0.000650578	0.000699308	-0.930317	0.355006	0.991428	NS
chiro-inositol	Linear regression	AST	-0.000917083	0.00111739	-0.820734	0.414237	0.991428	NS
chiro-inositol	Linear regression	GGT	-0.00417474	0.00412168	-1.01287	0.327181	0.991428	NS
cholate	Linear regression	ALT	0.000574973	0.00072989	0.787753	0.433169	0.991428	NS
cholate	Linear regression	AST	0.00120679	0.00116157	1.03893	0.301967	0.991428	NS
cholate sulfate	Linear regression	ALT	8.7919e-05	0.000735302	0.119569	0.905125	0.991428	NS
cholate sulfate	Linear regression	GGT	-0.00399291	0.00943344	-0.423271	0.678103	0.991428	NS
cholesterol	Linear regression	ALT	0.000908058	0.000640034	1.41876	0.159852	0.991428	NS
cholesterol	Linear regression	GGT	0.00241458	0.00406432	0.594093	0.561303	0.991428	NS
choline	Linear regression	ALT	0.000474268	0.000667377	0.710644	0.479372	0.991428	NS
choline	Linear regression	AST	0.00139368	0.00105704	1.31848	0.191106	0.991428	NS
choline	Linear regression	GGT	0.0029401	0.00692299	0.424687	0.677094	0.991428	NS
choline phosphate	Linear regression	GGT	-0.00301497	0.00718373	-0.419694	0.680658	0.991428	NS
cis-urocanate	Linear regression	GGT	0.00259363	0.00603238	0.429952	0.673344	0.991428	NS
citrate	Linear regression	ALT	0.000232612	0.000668561	0.347929	0.728807	0.991428	NS
citrate	Linear regression	AST	0.000864787	0.00106342	0.813216	0.418508	0.991428	NS
citrate	Linear regression	GGT	0.00237108	0.00268698	0.882434	0.391465	0.991428	NS
citrulline	Linear regression	GGT	0.00345739	0.00659258	0.524436	0.607639	0.991428	NS
coprostanol	Linear regression	ALT	-0.000593368	0.000713819	-0.831258	0.408302	0.991428	NS
coprostanol	Linear regression	AST	-0.000953674	0.00113916	-0.837176	0.404988	0.991428	NS
creatine	Linear regression	ALT	-0.000171346	0.000694909	-0.246574	0.805869	0.991428	NS
creatine	Linear regression	AST	-0.000296702	0.00110897	-0.267547	0.789736	0.991428	NS
creatine	Linear regression	GGT	-0.00557508	0.00529769	-1.05236	0.309292	0.991428	NS
creatinine	Linear regression	ALT	0.000319832	0.000688587	0.464476	0.643568	0.991428	NS
creatinine	Linear regression	AST	0.000666169	0.00109791	0.606759	0.545729	0.991428	NS
creatinine	Linear regression	GGT	-0.0041034	0.0055151	-0.74403	0.468354	0.991428	NS
cysteine	Linear regression	ALT	0.000283645	0.000668353	0.424395	0.672417	0.991428	NS
cysteine	Linear regression	AST	0.000835673	0.00106377	0.785577	0.434436	0.991428	NS
cysteine	Linear regression	GGT	0.00109865	0.00476795	0.230425	0.820875	0.991428	NS
cysteine s-sulfate	Linear regression	ALT	0.000731898	0.000720015	1.0165	0.312454	0.991428	NS
cysteine s-sulfate	Linear regression	GGT	0.0122515	0.00846783	1.44683	0.168519	0.991428	NS
cysteine sulfinic acid	Linear regression	ALT	0.000479263	0.000726454	0.659729	0.511322	0.991428	NS
cysteine sulfinic acid	Linear regression	AST	0.00101312	0.00115701	0.875639	0.383848	0.991428	NS
cysteine sulfinic acid	Linear regression	GGT	0.0029027	0.00786547	0.369043	0.717253	0.991428	NS
cystine	Linear regression	ALT	0.000735452	0.000720196	1.02118	0.310246	0.991428	NS
cystine	Linear regression	GGT	0.0118873	0.00863414	1.37678	0.188782	0.991428	NS
cytidine	Linear regression	ALT	-0.000152007	0.000700752	-0.21692	0.828823	0.991428	NS
cytidine	Linear regression	GGT	0.000834576	0.0063276	0.131895	0.896821	0.991428	NS
cytosine	Linear regression	ALT	-0.000634916	0.000685682	-0.925962	0.35725	0.991428	NS
cytosine	Linear regression	AST	-0.000754588	0.00109693	-0.687909	0.4935	0.991428	NS
cytosine	Linear regression	GGT	-0.00396613	0.00274818	-1.44319	0.169526	0.991428	NS
D-urobilin	Linear regression	GGT	-0.00294066	0.00823457	-0.357111	0.725983	0.991428	NS
daidzein	Linear regression	ALT	-0.000668059	0.000694123	-0.962451	0.338723	0.991428	NS
daidzein	Linear regression	AST	-0.000968395	0.00110891	-0.873283	0.385123	0.991428	NS
daidzein	Linear regression	GGT	-0.00635284	0.00652454	-0.973684	0.345655	0.991428	NS
daidzein sulfate (2)	Linear regression	ALT	-0.000475697	0.000690569	-0.688847	0.492913	0.991428	NS
daidzein sulfate (2)	Linear regression	AST	-0.00063966	0.00110307	-0.579891	0.563618	0.991428	NS
daidzein sulfate (2)	Linear regression	GGT	-0.00105025	0.00110625	-0.949381	0.357474	0.991428	NS
dehydroabietic acid	Linear regression	ALT	0.0003488	0.00071117	0.490459	0.625152	0.991428	NS
dehydroabietic acid	Linear regression	AST	0.000169888	0.00113654	0.149478	0.881553	0.991428	NS
dehydroabietic acid	Linear regression	GGT	0.00189609	0.00553676	0.342455	0.73676	0.991428	NS
dehydroisoandrosterone sulfate (DHEA-S)	Linear regression	ALT	0.00034062	0.000732098	0.465265	0.643005	0.991428	NS
dehydroisoandrosterone sulfate (DHEA-S)	Linear regression	AST	0.000581665	0.00116817	0.497929	0.6199	0.991428	NS
dehydroisoandrosterone sulfate (DHEA-S)	Linear regression	GGT	-0.00238836	0.00895012	-0.266852	0.793217	0.991428	NS
dehydrolithocholate	Linear regression	ALT	-0.000240022	0.000731937	-0.327928	0.743823	0.991428	NS
dehydrolithocholate	Linear regression	AST	-0.000291384	0.00116847	-0.249371	0.803713	0.991428	NS
delta-tocopherol	Linear regression	ALT	-0.000384544	0.000729003	-0.527493	0.599311	0.991428	NS
delta-tocopherol	Linear regression	AST	-0.000591594	0.0011636	-0.508416	0.612561	0.991428	NS
deoxycarnitine	Linear regression	ALT	0.000486776	0.000661437	0.735936	0.463922	0.991428	NS
deoxycarnitine	Linear regression	AST	0.00127666	0.00104953	1.2164	0.227408	0.991428	NS
deoxycarnitine	Linear regression	GGT	0.00564545	0.00560208	1.00774	0.329559	0.991428	NS
deoxycholate	Linear regression	ALT	0.000243807	0.000724554	0.336492	0.737381	0.991428	NS
deoxycholate	Linear regression	AST	0.000215435	0.00115693	0.186213	0.852749	0.991428	NS
deoxycholate	Linear regression	GGT	0.00905957	0.00878958	1.03072	0.319007	0.991428	NS
deoxycholic acid sulfate	Linear regression	AST	-0.000271334	0.00117417	-0.231084	0.817839	0.991428	NS
deoxycholic acid sulfate	Linear regression	GGT	-0.00405416	0.00942423	-0.430184	0.673178	0.991428	NS
deoxymugineic acid	Linear regression	ALT	0.000170321	0.00072031	0.236455	0.813684	0.991428	NS
deoxymugineic acid	Linear regression	AST	0.00037862	0.00114921	0.329462	0.742668	0.991428	NS
deoxymugineic acid	Linear regression	GGT	-0.00356602	0.00691669	-0.515567	0.613672	0.991428	NS
desmethylnaproxen	Linear regression	ALT	-0.000438428	0.000694655	-0.631145	0.529745	0.991428	NS
desmethylnaproxen	Linear regression	AST	-0.000582328	0.00110949	-0.524862	0.601131	0.991428	NS
desmethylnaproxen	Linear regression	GGT	1.74998e-19	1.87983e-19	0.930924	0.366635	0.991428	NS
dexpanthenol	Linear regression	ALT	-0.000193147	0.000713155	-0.270835	0.787216	0.991428	NS
dexpanthenol	Linear regression	AST	-0.000333336	0.00113808	-0.292894	0.770362	0.991428	NS
dexpanthenol	Linear regression	GGT	0.00288205	0.00505368	0.570288	0.576925	0.991428	NS
diacetylspermidine*	Linear regression	ALT	0.000648663	0.000700465	0.926047	0.357207	0.991428	NS
diacetylspermidine*	Linear regression	AST	0.00159403	0.00110967	1.4365	0.154761	0.991428	NS
diacetylspermidine*	Linear regression	GGT	-0.00562618	0.00531814	-1.05792	0.306831	0.991428	NS
diaminopimelate	Linear regression	ALT	0.000342601	0.000682675	0.501851	0.617151	0.991428	NS
diaminopimelate	Linear regression	AST	0.000275596	0.0010908	0.252655	0.801183	0.991428	NS
diaminopimelate	Linear regression	GGT	-0.00420271	0.00479106	-0.877199	0.394211	0.991428	NS
diethanolamine	Linear regression	GGT	-0.00367595	0.0041767	-0.880108	0.392684	0.991428	NS
diethylamine	Linear regression	GGT	-0.00425599	0.00558633	-0.761858	0.457957	0.991428	NS
diglycerol	Linear regression	ALT	0.000165049	0.000700897	0.235483	0.814436	0.991428	NS
diglycerol	Linear regression	AST	0.000406673	0.00111807	0.363729	0.71702	0.991428	NS
diglycerol	Linear regression	GGT	0.00104308	0.00381689	0.273279	0.788365	0.991428	NS
dihomo-linoleate (20:2n6)	Linear regression	ALT	0.000538616	0.000722551	0.745437	0.458192	0.991428	NS
dihomo-linoleate (20:2n6)	Linear regression	AST	0.00177218	0.00114007	1.55445	0.124024	0.991428	NS
dihomo-linoleate (20:2n6)	Linear regression	GGT	0.0126287	0.00886045	1.42529	0.17455	0.991428	NS
dihomo-linolenate (20:3n3 or n6)	Linear regression	ALT	0.000443558	0.00072638	0.610642	0.543168	0.991428	NS
dihomo-linolenate (20:3n3 or n6)	Linear regression	AST	0.00156043	0.0011488	1.35831	0.178183	0.991428	NS
dihomo-linolenate (20:3n3 or n6)	Linear regression	GGT	0.0130738	0.00889037	1.47056	0.162074	0.991428	NS
dihydrocaffeate	Linear regression	GGT	-0.0048153	0.00847789	-0.567983	0.57845	0.991428	NS
dihydroferulic acid	Linear regression	ALT	-0.000219801	0.000709632	-0.30974	0.757564	0.991428	NS
dihydroferulic acid	Linear regression	AST	-0.000338899	0.00113259	-0.299225	0.765544	0.991428	NS
dihydroferulic acid	Linear regression	GGT	-0.00265014	0.00576723	-0.459518	0.652452	0.991428	NS
dihydroorotate	Linear regression	ALT	0.000902968	0.000718309	1.25707	0.212385	0.991428	NS
dihydroorotate	Linear regression	GGT	0.00378153	0.00356471	1.06082	0.305553	0.991428	NS
dimethylarginine (SDMA + ADMA)	Linear regression	GGT	0.00101018	0.00481479	0.209807	0.836641	0.991428	NS
dimethylglycine	Linear regression	GGT	0.00307216	0.00389064	0.789628	0.442049	0.991428	NS
dimethylmalonic acid	Linear regression	ALT	0.000401479	0.000695107	0.577579	0.56517	0.991428	NS
dimethylmalonic acid	Linear regression	AST	0.000904467	0.00110706	0.816997	0.416357	0.991428	NS
diosmetin	Linear regression	ALT	-0.000438428	0.000694655	-0.631145	0.529745	0.991428	NS
diosmetin	Linear regression	AST	-0.000582328	0.00110949	-0.524862	0.601131	0.991428	NS
diosmetin	Linear regression	GGT	-2.91663e-19	3.13305e-19	-0.930924	0.366635	0.991428	NS
docosadienoate (22:2n6)	Linear regression	ALT	8.44014e-05	0.000712834	0.118403	0.906045	0.991428	NS
docosadienoate (22:2n6)	Linear regression	AST	0.000735333	0.00113478	0.647996	0.518843	0.991428	NS
docosadienoate (22:2n6)	Linear regression	GGT	0.00425315	0.00557298	0.763174	0.457195	0.991428	NS
docosahexaenoate (DHA; 22:6n3)	Linear regression	ALT	0.000444733	0.000726511	0.612149	0.542175	0.991428	NS
docosahexaenoate (DHA; 22:6n3)	Linear regression	AST	0.00156208	0.001149	1.35951	0.177804	0.991428	NS
docosahexaenoate (DHA; 22:6n3)	Linear regression	GGT	0.0129353	0.00891173	1.45149	0.167237	0.991428	NS
docosahexaenoylcarnitine (C22:6)*	Linear regression	ALT	-8.41475e-05	0.000736869	-0.114196	0.909369	0.991428	NS
docosahexaenoylcarnitine (C22:6)*	Linear regression	AST	-0.000223443	0.00117584	-0.190028	0.849769	0.991428	NS
docosahexaenoylcarnitine (C22:6)*	Linear regression	GGT	0.00278353	0.00856452	0.325007	0.749664	0.991428	NS
docosapentaenoate (n3 DPA; 22:5n3)	Linear regression	ALT	0.000453702	0.000726212	0.624751	0.533912	0.991428	NS
docosapentaenoate (n3 DPA; 22:5n3)	Linear regression	AST	0.00157568	0.0011484	1.37207	0.173877	0.991428	NS
docosapentaenoate (n3 DPA; 22:5n3)	Linear regression	GGT	0.0130564	0.00889349	1.46808	0.162738	0.991428	NS
dopamine 3-O-sulfate	Linear regression	ALT	0.000905323	0.000721231	1.25525	0.213043	0.991428	NS
dopamine 3-O-sulfate	Linear regression	GGT	-0.00405435	0.00539984	-0.750828	0.464373	0.991428	NS
eicosanoylsphingosine (d20:1)*	Linear regression	ALT	0.000360533	0.000708249	0.509048	0.612119	0.991428	NS
eicosanoylsphingosine (d20:1)*	Linear regression	AST	0.000469948	0.00113095	0.415536	0.678862	0.991428	NS
eicosanoylsphingosine (d20:1)*	Linear regression	GGT	-0.00521414	0.00568136	-0.917764	0.373264	0.991428	NS
eicosenoate (20:1)	Linear regression	ALT	0.000469027	0.000697484	0.672455	0.503232	0.991428	NS
eicosenoate (20:1)	Linear regression	AST	0.00151286	0.00110341	1.37108	0.174185	0.991428	NS
eicosenoate (20:1)	Linear regression	GGT	0.00753241	0.00732584	1.0282	0.320153	0.991428	NS
eicosenoylcarnitine (C20:1)*	Linear regression	GGT	-0.0013581	0.0055221	-0.24594	0.809062	0.991428	NS
enterolactone	Linear regression	ALT	-0.000535833	0.000718949	-0.745301	0.458274	0.991428	NS
enterolactone	Linear regression	AST	-0.000810761	0.00114782	-0.706352	0.482022	0.991428	NS
epicatechin	Linear regression	ALT	-8.36861e-05	0.00072217	-0.115882	0.908037	0.991428	NS
epicatechin	Linear regression	GGT	-0.00741022	0.00723678	-1.02397	0.322082	0.991428	NS
epsilon-caprolactam	Linear regression	ALT	0.000532157	0.000715081	0.744192	0.458941	0.991428	NS
epsilon-caprolactam	Linear regression	AST	0.000781414	0.00114185	0.684342	0.495737	0.991428	NS
eriodictyol	Linear regression	ALT	-0.000291537	0.000692296	-0.421117	0.674799	0.991428	NS
eriodictyol	Linear regression	AST	-0.000507619	0.00110464	-0.459532	0.647098	0.991428	NS
eriodictyol	Linear regression	GGT	-5.87296e-05	5.92584e-05	-0.991076	0.337367	0.991428	NS
erucate (22:1n9)	Linear regression	ALT	0.000308544	0.000699914	0.440831	0.660524	0.991428	NS
erucate (22:1n9)	Linear regression	AST	0.00121472	0.00111011	1.09423	0.277138	0.991428	NS
erucate (22:1n9)	Linear regression	GGT	0.00668622	0.00783555	0.853319	0.406903	0.991428	NS
erythritol	Linear regression	ALT	0.000147197	0.00070316	0.209337	0.834717	0.991428	NS
erythritol	Linear regression	AST	0.000609792	0.00112045	0.544239	0.587791	0.991428	NS
erythritol	Linear regression	GGT	-0.00129319	0.00244035	-0.529922	0.603922	0.991428	NS
erythronate*	Linear regression	ALT	0.000862835	0.000697558	1.23694	0.219729	0.991428	NS
erythronate*	Linear regression	GGT	-0.00232336	0.00345625	-0.67222	0.511666	0.991428	NS
ethylmalonate	Linear regression	ALT	0.000452011	0.00070946	0.637119	0.525866	0.991428	NS
ethylmalonate	Linear regression	AST	0.000996344	0.00112966	0.881987	0.380426	0.991428	NS
eugenol sulfate	Linear regression	AST	-0.000330382	0.00117191	-0.281917	0.778735	0.991428	NS
eugenol sulfate	Linear regression	GGT	-0.00439708	0.00950914	-0.462406	0.650427	0.991428	NS
ferulate	Linear regression	GGT	-0.00423191	0.00885402	-0.477965	0.639566	0.991428	NS
ferulic acid 4-sulfate	Linear regression	ALT	-0.000171315	0.000729637	-0.234795	0.814968	0.991428	NS
ferulic acid 4-sulfate	Linear regression	AST	-0.000563644	0.00116317	-0.484577	0.6293	0.991428	NS
ferulic acid 4-sulfate	Linear regression	GGT	-0.00486586	0.00754025	-0.645318	0.528469	0.991428	NS
ferulylglycine (1)	Linear regression	ALT	0.000389783	0.000733227	0.5316	0.596476	0.991428	NS
ferulylglycine (1)	Linear regression	AST	0.00077464	0.00116906	0.662617	0.509481	0.991428	NS
ferulylglycine (1)	Linear regression	GGT	-0.00441195	0.00782138	-0.564088	0.581031	0.991428	NS
ferulylglycine (2)	Linear regression	ALT	0.000360206	0.000706869	0.50958	0.611749	0.991428	NS
ferulylglycine (2)	Linear regression	AST	0.000845269	0.001126	0.75068	0.455047	0.991428	NS
ferulylglycine (2)	Linear regression	GGT	-0.00196814	0.00509589	-0.386221	0.704756	0.991428	NS
flavin adenine dinucleotide (FAD)	Linear regression	ALT	-0.000125423	0.000712273	-0.176089	0.860669	0.991428	NS
flavin adenine dinucleotide (FAD)	Linear regression	AST	-0.000152414	0.00113685	-0.134067	0.893687	0.991428	NS
flavin adenine dinucleotide (FAD)	Linear regression	GGT	-0.00671882	0.0066616	-1.00859	0.329166	0.991428	NS
flavin mononucleotide (FMN)	Linear regression	ALT	0.000287477	0.000702447	0.409251	0.683449	0.991428	NS
flavin mononucleotide (FMN)	Linear regression	AST	0.000336687	0.00112162	0.30018	0.764819	0.991428	NS
flavin mononucleotide (FMN)	Linear regression	GGT	-0.00625823	0.00614746	-1.01802	0.324809	0.991428	NS
formiminoglutamate	Linear regression	GGT	-0.00144167	0.00350758	-0.411016	0.686872	0.991428	NS
fructose	Linear regression	ALT	-0.000187844	0.000678317	-0.276927	0.78255	0.991428	NS
fructose	Linear regression	AST	-0.00012292	0.001083	-0.113499	0.909919	0.991428	NS
fructose	Linear regression	GGT	-0.00365806	0.0042275	-0.8653	0.400502	0.991428	NS
fucose	Linear regression	ALT	9.0934e-05	0.00070694	0.12863	0.897973	0.991428	NS
fucose	Linear regression	AST	0.000545901	0.00112671	0.484508	0.629349	0.991428	NS
fucose	Linear regression	GGT	0.00291044	0.00678877	0.428713	0.674225	0.991428	NS
fumarate	Linear regression	ALT	0.00018821	0.000730203	0.25775	0.797261	0.991428	NS
fumarate	Linear regression	AST	0.000359203	0.00116517	0.308285	0.758667	0.991428	NS
fumarate	Linear regression	GGT	-0.00177291	0.00895329	-0.198017	0.84569	0.991428	NS
furaneol sulfate	Linear regression	ALT	-8.40112e-05	0.00073575	-0.114184	0.909378	0.991428	NS
furaneol sulfate	Linear regression	AST	-0.000234008	0.00117403	-0.19932	0.842518	0.991428	NS
furaneol sulfate	Linear regression	GGT	-0.00530696	0.0083378	-0.636494	0.534048	0.991428	NS
galactitol (dulcitol)	Linear regression	ALT	-0.000292119	0.000694595	-0.42056	0.675204	0.991428	NS
galactitol (dulcitol)	Linear regression	AST	-0.000242901	0.00110944	-0.218941	0.827254	0.991428	NS
galactitol (dulcitol)	Linear regression	GGT	-0.00075959	0.000839093	-0.905252	0.379643	0.991428	NS
galactonate	Linear regression	ALT	-0.000308984	0.000686609	-0.450015	0.653917	0.991428	NS
galactonate	Linear regression	AST	-0.000241359	0.00109685	-0.220047	0.826395	0.991428	NS
galactonate	Linear regression	GGT	-0.00273215	0.00266148	-1.02655	0.320901	0.991428	NS
gamma-CEHC	Linear regression	ALT	0.000394497	0.000698308	0.564933	0.5737	0.991428	NS
gamma-CEHC	Linear regression	AST	0.00105321	0.00111047	0.948438	0.345763	0.991428	NS
gamma-glutamyl-alpha-lysine	Linear regression	ALT	0.000697493	0.000719608	0.969268	0.335333	0.991428	NS
gamma-glutamyl-alpha-lysine	Linear regression	GGT	0.00957847	0.00789177	1.21373	0.243617	0.991428	NS
gamma-glutamyl-epsilon-lysine	Linear regression	ALT	0.000207483	0.000733856	0.282729	0.778115	0.991428	NS
gamma-glutamyl-epsilon-lysine	Linear regression	AST	0.000444812	0.00117073	0.379943	0.704994	0.991428	NS
gamma-glutamyl-epsilon-lysine	Linear regression	GGT	-0.00145935	0.00388883	-0.375266	0.712716	0.991428	NS
gamma-glutamylalanine	Linear regression	ALT	0.000102967	0.000732753	0.140521	0.888602	0.991428	NS
gamma-glutamylalanine	Linear regression	AST	0.000672173	0.00116717	0.5759	0.5663	0.991428	NS
gamma-glutamylalanine	Linear regression	GGT	-0.00279113	0.00279538	-0.998479	0.333883	0.991428	NS
gamma-glutamylglutamine	Linear regression	ALT	0.000631899	0.000721652	0.875628	0.383854	0.991428	NS
gamma-glutamylglutamine	Linear regression	GGT	0.011151	0.00807713	1.38057	0.187639	0.991428	NS
gamma-glutamylglycine	Linear regression	ALT	0.000137216	0.000733817	0.186989	0.852142	0.991428	NS
gamma-glutamylglycine	Linear regression	AST	0.000267053	0.00117102	0.228052	0.820188	0.991428	NS
gamma-glutamylglycine	Linear regression	GGT	-0.00281809	0.00914619	-0.308116	0.762231	0.991428	NS
gamma-glutamylhistidine	Linear regression	GGT	0.00268862	0.00484677	0.554723	0.587261	0.991428	NS
gamma-glutamylisoleucine*	Linear regression	ALT	0.000529405	0.00072421	0.73101	0.466909	0.991428	NS
gamma-glutamylisoleucine*	Linear regression	AST	0.00170776	0.00114384	1.49301	0.139369	0.991428	NS
gamma-glutamylisoleucine*	Linear regression	GGT	0.00711444	0.00772966	0.920408	0.371925	0.991428	NS
gamma-glutamylleucine	Linear regression	GGT	0.0031929	0.00582944	0.54772	0.591942	0.991428	NS
gamma-glutamylmethionine	Linear regression	ALT	-0.000168679	0.000711593	-0.237044	0.813229	0.991428	NS
gamma-glutamylmethionine	Linear regression	AST	0.000165262	0.00113592	0.145487	0.884692	0.991428	NS
gamma-glutamylmethionine	Linear regression	GGT	-0.00107634	0.00489582	-0.219849	0.828952	0.991428	NS
gamma-glutamylphenylalanine	Linear regression	ALT	0.000587896	0.000724249	0.811732	0.419354	0.991428	NS
gamma-glutamylphenylalanine	Linear regression	AST	0.00178449	0.00114335	1.56076	0.122528	0.991428	NS
gamma-glutamylphenylalanine	Linear regression	GGT	0.0105424	0.00862661	1.22207	0.240537	0.991428	NS
gamma-glutamylthreonine	Linear regression	ALT	0.000514226	0.000720223	0.713981	0.477317	0.991428	NS
gamma-glutamylthreonine	Linear regression	AST	0.00172223	0.00113691	1.51483	0.133757	0.991428	NS
gamma-glutamylthreonine	Linear regression	GGT	0.00901122	0.00685484	1.31458	0.208398	0.991428	NS
gamma-glutamyltyrosine	Linear regression	ALT	0.00104652	0.00071678	1.46002	0.148199	0.991428	NS
gamma-glutamylvaline	Linear regression	ALT	0.000381548	0.000730181	0.522538	0.60274	0.991428	NS
gamma-glutamylvaline	Linear regression	AST	0.00145568	0.00115593	1.25932	0.211578	0.991428	NS
gamma-glutamylvaline	Linear regression	GGT	0.00882884	0.00868766	1.01625	0.325622	0.991428	NS
gamma-tocopherol/beta-tocopherol	Linear regression	ALT	-0.000438923	0.000725782	-0.604758	0.547051	0.991428	NS
gamma-tocopherol/beta-tocopherol	Linear regression	AST	-0.000713575	0.00115822	-0.616096	0.53958	0.991428	NS
gamma-tocopherol/beta-tocopherol	Linear regression	GGT	0.00125408	0.00233063	0.538084	0.598413	0.991428	NS
gamma-tocotrienol	Linear regression	ALT	-0.000342816	0.000718316	-0.477249	0.634486	0.991428	NS
gamma-tocotrienol	Linear regression	AST	-0.000490104	0.00114672	-0.427394	0.67024	0.991428	NS
gamma-tocotrienol	Linear regression	GGT	0.00110501	0.00450288	0.245402	0.809471	0.991428	NS
genistein	Linear regression	ALT	-0.000396806	0.000686507	-0.578007	0.564883	0.991428	NS
genistein	Linear regression	AST	-0.000485204	0.00109658	-0.442469	0.659344	0.991428	NS
genistein	Linear regression	GGT	-0.00575596	0.00720689	-0.798674	0.436943	0.991428	NS
gentisate	Linear regression	GGT	-0.00678669	0.00907127	-0.748152	0.465938	0.991428	NS
gluconate	Linear regression	ALT	0.000482019	0.000681209	0.707594	0.481254	0.991428	NS
gluconate	Linear regression	AST	0.00125007	0.00108159	1.15578	0.251213	0.991428	NS
gluconate	Linear regression	GGT	-0.000517646	0.00221718	-0.233471	0.818552	0.991428	NS
glucose	Linear regression	ALT	0.000108729	0.000704208	0.154399	0.877684	0.991428	NS
glucose	Linear regression	AST	0.000204476	0.00112382	0.181947	0.856085	0.991428	NS
glucose	Linear regression	GGT	-0.00389027	0.00686067	-0.567039	0.579075	0.991428	NS
glucuronate	Linear regression	ALT	-0.000430457	0.000699757	-0.615152	0.5402	0.991428	NS
glucuronate	Linear regression	AST	-0.000603962	0.00111738	-0.540515	0.590344	0.991428	NS
glucuronate	Linear regression	GGT	-0.00173075	0.00480138	-0.36047	0.723521	0.991428	NS
glucuronide of C10H18O2 (7)*	Linear regression	ALT	0.000250889	0.000719921	0.348495	0.728384	0.991428	NS
glucuronide of C10H18O2 (7)*	Linear regression	AST	0.000385639	0.00114903	0.335622	0.738034	0.991428	NS
glucuronide of C10H18O2 (7)*	Linear regression	GGT	-8.39623e-05	0.000281458	-0.298312	0.769558	0.991428	NS
glucuronide of C10H18O2 (8)*	Linear regression	ALT	8.53231e-05	0.000728814	0.117071	0.907097	0.991428	NS
glucuronide of C10H18O2 (8)*	Linear regression	GGT	-2.38575e-06	2.51296e-06	-0.949381	0.357474	0.991428	NS
glutamate	Linear regression	ALT	0.000752558	0.000688658	1.09279	0.277767	0.991428	NS
glutamate, gamma-methyl ester	Linear regression	AST	0.000121946	0.00112113	0.108771	0.913657	0.991428	NS
glutamate, gamma-methyl ester	Linear regression	GGT	-0.00383436	0.00415839	-0.922076	0.371083	0.991428	NS
glutamine	Linear regression	GGT	0.00745292	0.00620669	1.20079	0.248453	0.991428	NS
glutaminylleucine	Linear regression	ALT	0.000360116	0.000704861	0.510903	0.610826	0.991428	NS
glutaminylleucine	Linear regression	AST	0.000680851	0.00112419	0.605637	0.54647	0.991428	NS
glutarate (C5-DC)	Linear regression	ALT	0.000154926	0.000705449	0.219614	0.826731	0.991428	NS
glutarate (C5-DC)	Linear regression	AST	0.000170918	0.00112605	0.151786	0.879738	0.991428	NS
glycerate	Linear regression	ALT	0.000845525	0.000721948	1.17117	0.245006	0.991428	NS
glycerate	Linear regression	GGT	0.0018457	0.0074573	0.247502	0.807875	0.991428	NS
glycerol	Linear regression	ALT	-0.00017092	0.000720811	-0.237122	0.813168	0.991428	NS
glycerol	Linear regression	GGT	0.0046131	0.00323937	1.42408	0.174895	0.991428	NS
glycerol 3-phosphate	Linear regression	ALT	0.00011458	0.000665346	0.172211	0.863706	0.991428	NS
glycerol 3-phosphate	Linear regression	AST	0.000340638	0.00106138	0.320938	0.749094	0.991428	NS
glycerol 3-phosphate	Linear regression	GGT	0.00226904	0.00627736	0.361464	0.722793	0.991428	NS
glycerophosphoethanolamine	Linear regression	ALT	-0.000373178	0.000672343	-0.555041	0.580416	0.991428	NS
glycerophosphoethanolamine	Linear regression	AST	-0.00033328	0.00107445	-0.310187	0.757226	0.991428	NS
glycerophosphoethanolamine	Linear regression	GGT	-0.0016797	0.00511853	-0.328161	0.747326	0.991428	NS
glycerophosphoglycerol	Linear regression	ALT	-0.000307913	0.00065733	-0.46843	0.640751	0.991428	NS
glycerophosphoglycerol	Linear regression	AST	-0.000169519	0.00105034	-0.161395	0.872189	0.991428	NS
glycerophosphoglycerol	Linear regression	GGT	-0.000715601	0.00416897	-0.17165	0.866007	0.991428	NS
glycerophosphorylcholine (GPC)	Linear regression	ALT	-0.000317224	0.000691756	-0.458577	0.647781	0.991428	NS
glycerophosphorylcholine (GPC)	Linear regression	AST	-0.00023283	0.00110516	-0.210676	0.833676	0.991428	NS
glycerophosphorylcholine (GPC)	Linear regression	GGT	0.00109601	0.0038737	0.282937	0.781092	0.991428	NS
glycerophosphoserine*	Linear regression	ALT	-0.000283622	0.000687054	-0.412809	0.680851	0.991428	NS
glycerophosphoserine*	Linear regression	AST	-0.00017304	0.00109751	-0.157666	0.875117	0.991428	NS
glycerophosphoserine*	Linear regression	GGT	0.000561893	0.00199957	0.281006	0.782545	0.991428	NS
glycine	Linear regression	GGT	0.00166161	0.00612088	0.271466	0.789733	0.991428	NS
glycochenodeoxycholate	Linear regression	ALT	0.000799092	0.000721975	1.10681	0.271691	0.991428	NS
glycochenodeoxycholate	Linear regression	AST	0.00163562	0.00114654	1.42658	0.157593	0.991428	NS
glycochenodeoxycholate	Linear regression	GGT	0.00501275	0.00839622	0.597025	0.559395	0.991428	NS
glycochenodeoxycholate sulfate	Linear regression	ALT	0.000415466	0.000727764	0.570881	0.569681	0.991428	NS
glycochenodeoxycholate sulfate	Linear regression	AST	0.00143951	0.00115266	1.24885	0.215361	0.991428	NS
glycochenodeoxycholate sulfate	Linear regression	GGT	0.0124709	0.00894518	1.39415	0.183582	0.991428	NS
glycocholate	Linear regression	GGT	0.00586142	0.00720809	0.813173	0.428838	0.991428	NS
glycocholenate sulfate*	Linear regression	ALT	0.000265789	0.000734247	0.361989	0.718315	0.991428	NS
glycocholenate sulfate*	Linear regression	AST	0.000846928	0.00116896	0.724514	0.470864	0.991428	NS
glycocholenate sulfate*	Linear regression	GGT	0.00665693	0.00931914	0.714329	0.485993	0.991428	NS
glycodeoxycholate	Linear regression	ALT	0.000675479	0.000729987	0.92533	0.357577	0.991428	NS
glycodeoxycholate	Linear regression	AST	0.000773105	0.00116805	0.661874	0.509954	0.991428	NS
glycodeoxycholate	Linear regression	GGT	0.00527469	0.00809589	0.651526	0.524564	0.991428	NS
glycodeoxycholate sulfate	Linear regression	ALT	0.000431781	0.000727002	0.59392	0.554242	0.991428	NS
glycodeoxycholate sulfate	Linear regression	AST	0.00144299	0.00115157	1.25306	0.213834	0.991428	NS
glycodeoxycholate sulfate	Linear regression	GGT	0.0125906	0.00893832	1.40861	0.17934	0.991428	NS
glycolithocholate sulfate*	Linear regression	ALT	0.000312125	0.000727456	0.429063	0.66903	0.991428	NS
glycolithocholate sulfate*	Linear regression	AST	0.00101836	0.00115673	0.880375	0.381293	0.991428	NS
glycolithocholate sulfate*	Linear regression	GGT	0.00934196	0.00887832	1.05222	0.309354	0.991428	NS
glycosyl-N-palmitoyl-sphingosine (d18:1/16:0)	Linear regression	ALT	0.000281184	0.000698411	0.402606	0.688312	0.991428	NS
glycosyl-N-palmitoyl-sphingosine (d18:1/16:0)	Linear regression	AST	0.00107049	0.00110933	0.964987	0.337459	0.991428	NS
glycosyl-N-palmitoyl-sphingosine (d18:1/16:0)	Linear regression	GGT	0.00291274	0.00653627	0.445626	0.662232	0.991428	NS
glycylisoleucine	Linear regression	GGT	0.00771492	0.00585664	1.31729	0.207509	0.991428	NS
glycylleucine	Linear regression	ALT	0.00105889	0.000672212	1.57523	0.11915	0.991428	NS
glycylleucine	Linear regression	GGT	0.00293578	0.00631926	0.464577	0.648906	0.991428	NS
glycylvaline	Linear regression	GGT	0.00641306	0.00442371	1.4497	0.167728	0.991428	NS
guaiacol sulfate	Linear regression	ALT	-0.000214015	0.000704854	-0.30363	0.762198	0.991428	NS
guaiacol sulfate	Linear regression	AST	-0.00013701	0.00112546	-0.121737	0.903413	0.991428	NS
guaiacol sulfate	Linear regression	GGT	-0.00243768	0.00229442	-1.06244	0.304844	0.991428	NS
guanidinoacetate	Linear regression	ALT	0.000597444	0.00065351	0.914209	0.363354	0.991428	NS
guanidinosuccinate	Linear regression	ALT	0.000722871	0.000703739	1.02719	0.307428	0.991428	NS
guanidinosuccinate	Linear regression	AST	0.000919641	0.00112584	0.816852	0.416439	0.991428	NS
guanidinosuccinate	Linear regression	GGT	0.00148545	0.00307891	0.482459	0.636445	0.991428	NS
guanine	Linear regression	AST	0.000398326	0.00112384	0.354433	0.723947	0.991428	NS
guanine	Linear regression	GGT	0.00478656	0.00709192	0.674931	0.50999	0.991428	NS
guanosine	Linear regression	ALT	0.000642264	0.000709164	0.905664	0.367833	0.991428	NS
guanosine	Linear regression	GGT	0.00781301	0.00791475	0.987145	0.339228	0.991428	NS
gulonate*	Linear regression	ALT	-0.000200735	0.000693006	-0.289659	0.772827	0.991428	NS
gulonate*	Linear regression	AST	-0.000153784	0.00110645	-0.138988	0.889809	0.991428	NS
gulonate*	Linear regression	GGT	-0.00211857	0.00338676	-0.625544	0.541015	0.991428	NS
harmane	Linear regression	ALT	-0.000434358	0.000693615	-0.626224	0.532951	0.991428	NS
harmane	Linear regression	AST	-0.000580248	0.00110779	-0.523787	0.601875	0.991428	NS
heptadecasphingosine (d17:1)	Linear regression	ALT	0.000809331	0.000696963	1.16123	0.249003	0.991428	NS
heptadecasphingosine (d17:1)	Linear regression	AST	0.00130539	0.00111212	1.17378	0.243966	0.991428	NS
heptadecasphingosine (d17:1)	Linear regression	GGT	-0.00343356	0.00496587	-0.691432	0.499857	0.991428	NS
heptanoate (7:0)	Linear regression	ALT	0.000605019	0.000713183	0.848336	0.398782	0.991428	NS
heptanoate (7:0)	Linear regression	AST	0.000897873	0.0011389	0.788366	0.432813	0.991428	NS
hesperetin	Linear regression	ALT	-0.000355091	0.000692727	-0.512599	0.609645	0.991428	NS
hesperetin	Linear regression	AST	-0.000608026	0.00110529	-0.550105	0.58378	0.991428	NS
hesperetin	Linear regression	GGT	-7.2373e-06	9.8625e-06	-0.73382	0.474373	0.991428	NS
hesperidin	Linear regression	ALT	-0.000446501	0.000695555	-0.641935	0.522751	0.991428	NS
hesperidin	Linear regression	AST	-0.000592757	0.00111096	-0.533555	0.595129	0.991428	NS
hesperidin	Linear regression	GGT	-7.78116e-05	8.0736e-05	-0.963778	0.350439	0.991428	NS
hexadecanedioate (C16-DC)	Linear regression	ALT	0.00110562	0.000712886	1.55091	0.124871	0.991428	NS
hexadecasphinganine (d16:0)*	Linear regression	ALT	0.000712505	0.000719588	0.990156	0.325083	0.991428	NS
hexadecasphinganine (d16:0)*	Linear regression	AST	0.00147579	0.00114361	1.29047	0.200605	0.991428	NS
hexadecasphinganine (d16:0)*	Linear regression	GGT	-0.00125322	0.00683192	-0.183436	0.856912	0.991428	NS
hexadecasphingosine (d16:1)*	Linear regression	GGT	-0.000735963	0.00670531	-0.109758	0.914056	0.991428	NS
hippurate	Linear regression	ALT	-0.000215234	0.000719227	-0.299257	0.76552	0.991428	NS
hippurate	Linear regression	AST	-0.000500297	0.00114714	-0.436127	0.663919	0.991428	NS
hippurate	Linear regression	GGT	-0.000454405	0.00048233	-0.942104	0.361066	0.991428	NS
histamine	Linear regression	ALT	-0.000283727	0.000721475	-0.39326	0.695173	0.991428	NS
histamine	Linear regression	AST	-0.000606616	0.00115056	-0.527235	0.599489	0.991428	NS
histamine	Linear regression	GGT	-0.00362902	0.00786033	-0.461688	0.65093	0.991428	NS
histidine	Linear regression	GGT	0.00596025	0.00520361	1.14541	0.269987	0.991428	NS
histidylalanine	Linear regression	ALT	0.000917439	0.000705241	1.30089	0.197032	0.991428	NS
histidylalanine	Linear regression	AST	0.00165141	0.00112229	1.47146	0.145088	0.991428	NS
histidylalanine	Linear regression	GGT	0.00646387	0.00717893	0.900394	0.382139	0.991428	NS
homocitrulline	Linear regression	ALT	-0.000109482	0.000712695	-0.153617	0.878299	0.991428	NS
homocitrulline	Linear regression	AST	0.000160458	0.00113746	0.141067	0.888171	0.991428	NS
homocitrulline	Linear regression	GGT	0.00451964	0.00286519	1.57743	0.135549	0.991428	NS
homostachydrine*	Linear regression	ALT	0.000944583	0.000704551	1.34069	0.183816	0.991428	NS
homostachydrine*	Linear regression	GGT	0.000994451	0.0047624	0.208813	0.837403	0.991428	NS
hydantoin-5-propionic acid	Linear regression	ALT	0.00019249	0.000688462	0.279594	0.78051	0.991428	NS
hydantoin-5-propionic acid	Linear regression	AST	0.000790636	0.00109573	0.721558	0.47267	0.991428	NS
hydantoin-5-propionic acid	Linear regression	GGT	-0.00271209	0.00387326	-0.700209	0.494515	0.991428	NS
hydroquinone sulfate	Linear regression	AST	0.00013224	0.00109979	0.120241	0.904594	0.991428	NS
hydroquinone sulfate	Linear regression	GGT	-0.00204097	0.00228128	-0.894662	0.385099	0.991428	NS
hydroxymethylpyrimidine	Linear regression	ALT	-0.00053253	0.000675456	-0.788402	0.432792	0.991428	NS
hydroxymethylpyrimidine	Linear regression	AST	-0.000711298	0.00107925	-0.659065	0.511747	0.991428	NS
hydroxymethylpyrimidine	Linear regression	GGT	-0.00149473	0.00146884	-1.01763	0.324989	0.991428	NS
hyocholate	Linear regression	ALT	0.000202543	0.000733784	0.276026	0.78324	0.991428	NS
hyocholate	Linear regression	AST	0.000200643	0.00117143	0.17128	0.864436	0.991428	NS
hyocholate	Linear regression	GGT	-0.00292786	0.00924866	-0.316572	0.755932	0.991428	NS
hypoxanthine	Linear regression	AST	0.000267652	0.0011145	0.240155	0.810824	0.991428	NS
hypoxanthine	Linear regression	GGT	-0.00356328	0.00657763	-0.541727	0.595963	0.991428	NS
I-urobilinogen	Linear regression	ALT	0.000348642	0.000727448	0.479267	0.633056	0.991428	NS
I-urobilinogen	Linear regression	AST	0.00125826	0.0011541	1.09025	0.278875	0.991428	NS
I-urobilinogen	Linear regression	GGT	0.0104875	0.00891168	1.17683	0.257601	0.991428	NS
imidazole lactate	Linear regression	ALT	0.000638167	0.000702997	0.90778	0.366721	0.991428	NS
imidazole lactate	Linear regression	AST	0.00157457	0.00111389	1.41357	0.161368	0.991428	NS
imidazole lactate	Linear regression	GGT	-0.0010816	0.00097954	-1.10419	0.28691	0.991428	NS
imidazole propionate	Linear regression	ALT	0.000435088	0.000729388	0.596511	0.552518	0.991428	NS
imidazole propionate	Linear regression	AST	0.00126154	0.0011581	1.08932	0.279285	0.991428	NS
imidazole propionate	Linear regression	GGT	0.0018227	0.00463637	0.393131	0.699753	0.991428	NS
indole	Linear regression	ALT	0.000324513	0.000735146	0.441427	0.660095	0.991428	NS
indole	Linear regression	AST	0.000711637	0.00117199	0.607203	0.545436	0.991428	NS
indole	Linear regression	GGT	0.00731395	0.0094301	0.775596	0.450043	0.991428	NS
indole-3-carboxylic acid	Linear regression	ALT	-0.000124331	0.000720094	-0.172659	0.863355	0.991428	NS
indoleacetate	Linear regression	ALT	0.000630424	0.000722402	0.872677	0.385451	0.991428	NS
indoleacetate	Linear regression	AST	0.000679574	0.0011559	0.587916	0.558245	0.991428	NS
indoleacetate	Linear regression	GGT	-0.00735965	0.00897609	-0.819917	0.425101	0.991428	NS
indoleacrylate	Linear regression	AST	0.000370834	0.00114054	0.32514	0.745924	0.991428	NS
indoleacrylate	Linear regression	GGT	0.000968806	0.00158533	0.611106	0.550279	0.991428	NS
indolelactate	Linear regression	ALT	-0.000416064	0.000690402	-0.602641	0.548452	0.991428	NS
indolelactate	Linear regression	AST	-0.000534806	0.00110273	-0.484983	0.629014	0.991428	NS
indolelactate	Linear regression	GGT	-0.000629643	0.000615471	-1.02303	0.322512	0.991428	NS
indolepropionate	Linear regression	ALT	0.0010532	0.000725506	1.45168	0.150501	0.991428	NS
indolepropionylglycine	Linear regression	AST	0.000331468	0.00113469	0.292123	0.770949	0.991428	NS
indolepropionylglycine	Linear regression	GGT	-0.000460729	0.00102293	-0.450402	0.658863	0.991428	NS
indolin-2-one	Linear regression	ALT	-0.000245517	0.000730751	-0.335978	0.737767	0.991428	NS
indolin-2-one	Linear regression	AST	-0.000363508	0.00116636	-0.311659	0.75611	0.991428	NS
indolin-2-one	Linear regression	GGT	0.00374687	0.00352648	1.0625	0.304817	0.991428	NS
inosine	Linear regression	ALT	0.000140623	0.000706191	0.199128	0.842668	0.991428	NS
inosine	Linear regression	AST	0.000514145	0.00112586	0.456667	0.649148	0.991428	NS
inosine	Linear regression	GGT	-0.00107656	0.00709812	-0.151668	0.88147	0.991428	NS
isobutyrylcarnitine (C4)	Linear regression	ALT	0.000531628	0.000667951	0.795908	0.428441	0.991428	NS
isobutyrylcarnitine (C4)	Linear regression	AST	0.00114767	0.00106251	1.08015	0.283323	0.991428	NS
isobutyrylcarnitine (C4)	Linear regression	GGT	-0.00376288	0.00310588	-1.21153	0.244432	0.991428	NS
isobutyrylglycine	Linear regression	ALT	0.000587041	0.000714484	0.821629	0.41373	0.991428	NS
isobutyrylglycine	Linear regression	AST	0.00152262	0.00113236	1.34464	0.182541	0.991428	NS
isobutyrylglycine	Linear regression	GGT	0.00799363	0.00737989	1.08316	0.295841	0.991428	NS
isocaproate (i6:0)	Linear regression	ALT	0.000770758	0.000711552	1.08321	0.28197	0.991428	NS
isocaproate (i6:0)	Linear regression	AST	0.00123462	0.00113555	1.08725	0.280191	0.991428	NS
isocitric lactone	Linear regression	GGT	-0.00155242	0.00151315	-1.02595	0.321176	0.991428	NS
isoleucine	Linear regression	ALT	0.000798802	0.000687366	1.16212	0.248642	0.991428	NS
isoleucine	Linear regression	GGT	0.00492315	0.00669611	0.735225	0.473542	0.991428	NS
isoleucylglycine	Linear regression	GGT	-0.00230048	0.00588866	-0.390663	0.701539	0.991428	NS
isoursodeoxycholate	Linear regression	ALT	0.000969858	0.000703791	1.37805	0.172031	0.991428	NS
isoursodeoxycholate	Linear regression	GGT	0.0106049	0.006979	1.51955	0.149421	0.991428	NS
isovalerate (i5:0)	Linear regression	ALT	0.000835305	0.000710333	1.17593	0.243109	0.991428	NS
isovalerate (i5:0)	Linear regression	AST	0.00166488	0.00112817	1.47574	0.14394	0.991428	NS
isovalerylglycine	Linear regression	ALT	0.000614891	0.00071584	0.858979	0.392919	0.991428	NS
isovalerylglycine	Linear regression	AST	0.00126015	0.00113903	1.10634	0.271895	0.991428	NS
isovalerylglycine	Linear regression	GGT	0.00636525	0.00549261	1.15888	0.264624	0.991428	NS
kynurenate	Linear regression	ALT	-0.000117785	0.000731948	-0.160919	0.872563	0.991428	NS
kynurenate	Linear regression	AST	-0.00012403	0.00116827	-0.106166	0.915717	0.991428	NS
kynurenate	Linear regression	GGT	-0.00542664	0.0076839	-0.706236	0.490866	0.991428	NS
kynurenine	Linear regression	ALT	0.000994947	0.000667676	1.49016	0.140113	0.991428	NS
kynurenine	Linear regression	GGT	0.0013658	0.00702282	0.194481	0.848409	0.991428	NS
L-urobilin	Linear regression	ALT	-0.000581223	0.000720502	-0.806692	0.422236	0.991428	NS
L-urobilin	Linear regression	AST	-0.000895247	0.00115021	-0.778332	0.438669	0.991428	NS
lactate	Linear regression	ALT	-0.000237929	0.000675261	-0.352351	0.725502	0.991428	NS
lactate	Linear regression	AST	-0.000174647	0.00107835	-0.161958	0.871747	0.991428	NS
lactate	Linear regression	GGT	-0.00130049	0.00107857	-1.20575	0.246589	0.991428	NS
lactosyl-N-palmitoyl-sphingosine (d18:1/16:0)	Linear regression	ALT	0.000133222	0.000688962	0.193366	0.847163	0.991428	NS
lactosyl-N-palmitoyl-sphingosine (d18:1/16:0)	Linear regression	AST	0.000434808	0.00109874	0.395734	0.693354	0.991428	NS
lactosyl-N-palmitoyl-sphingosine (d18:1/16:0)	Linear regression	GGT	-0.00194605	0.00337759	-0.576165	0.573048	0.991428	NS
LAHSA (18:2/OH-18:0)*	Linear regression	ALT	0.000423572	0.000711756	0.595108	0.553451	0.991428	NS
LAHSA (18:2/OH-18:0)*	Linear regression	AST	0.00120244	0.00113048	1.06365	0.290686	0.991428	NS
LAHSA (18:2/OH-18:0)*	Linear regression	GGT	0.00416481	0.00446105	0.933595	0.365299	0.991428	NS
lanosterol	Linear regression	ALT	-0.000171816	0.000650235	-0.264237	0.792277	0.991428	NS
lanosterol	Linear regression	AST	-0.000112669	0.00103813	-0.108531	0.913846	0.991428	NS
lanosterol	Linear regression	GGT	-0.000348817	0.00293634	-0.118793	0.907015	0.991428	NS
laurate (12:0)	Linear regression	ALT	0.0003406	0.000726825	0.468614	0.64062	0.991428	NS
laurate (12:0)	Linear regression	AST	0.000545743	0.00115997	0.47048	0.639292	0.991428	NS
laurylcarnitine (C12)	Linear regression	ALT	-0.000261448	0.000687955	-0.380037	0.704925	0.991428	NS
laurylcarnitine (C12)	Linear regression	AST	-0.000372591	0.00109815	-0.33929	0.73528	0.991428	NS
laurylcarnitine (C12)	Linear regression	GGT	-0.00227778	0.0028034	-0.812508	0.429208	0.991428	NS
leucine	Linear regression	ALT	0.000882034	0.000689519	1.2792	0.204524	0.991428	NS
leucine	Linear regression	GGT	0.0068496	0.00740708	0.924737	0.369741	0.991428	NS
leucylalanine	Linear regression	ALT	0.000813667	0.000676776	1.20227	0.232806	0.991428	NS
leucylalanine	Linear regression	AST	0.00152416	0.00107642	1.41596	0.160668	0.991428	NS
leucylalanine	Linear regression	GGT	0.00781625	0.00675051	1.15788	0.26502	0.991428	NS
leucylglutamine*	Linear regression	ALT	0.0010628	0.000684153	1.55345	0.124262	0.991428	NS
leucylglutamine*	Linear regression	GGT	0.00468269	0.00725631	0.645327	0.528464	0.991428	NS
leucylglycine	Linear regression	ALT	0.000587026	0.000715054	0.820954	0.414112	0.991428	NS
leucylglycine	Linear regression	AST	0.000935394	0.00114121	0.81965	0.414851	0.991428	NS
leucylglycine	Linear regression	GGT	0.00452313	0.00853759	0.52979	0.604012	0.991428	NS
levetiracetam	Linear regression	ALT	-0.00020845	0.000733691	-0.284112	0.777059	0.991428	NS
levetiracetam	Linear regression	AST	-0.00038354	0.00117075	-0.327604	0.744067	0.991428	NS
levetiracetam	Linear regression	GGT	-0.00164357	0.00979177	-0.167853	0.868941	0.991428	NS
levulinate (4-oxovalerate)	Linear regression	ALT	-0.000108466	0.000705726	-0.153694	0.878238	0.991428	NS
levulinate (4-oxovalerate)	Linear regression	AST	-0.00017049	0.00112632	-0.15137	0.880065	0.991428	NS
levulinate (4-oxovalerate)	Linear regression	GGT	0.00113067	0.00281387	0.401818	0.693485	0.991428	NS
lignoceroyl ethanolamide (24:0)*	Linear regression	ALT	0.000324478	0.00069974	0.463712	0.644114	0.991428	NS
lignoceroyl ethanolamide (24:0)*	Linear regression	AST	0.000152946	0.00111813	0.136788	0.891542	0.991428	NS
lignoceroyl ethanolamide (24:0)*	Linear regression	GGT	-0.00404804	0.00521116	-0.776803	0.449352	0.991428	NS
linoleate (18:2n6)	Linear regression	ALT	0.000594991	0.000720908	0.825336	0.411635	0.991428	NS
linoleate (18:2n6)	Linear regression	GGT	0.0130166	0.00866925	1.50146	0.153992	0.991428	NS
linolenate [alpha or gamma; (18:3n3 or 6)]	Linear regression	ALT	0.000441945	0.000716141	0.61712	0.538908	0.991428	NS
linolenate [alpha or gamma; (18:3n3 or 6)]	Linear regression	AST	0.00117517	0.00113809	1.03258	0.304913	0.991428	NS
linolenate [alpha or gamma; (18:3n3 or 6)]	Linear regression	GGT	0.00682467	0.00763207	0.894209	0.385333	0.991428	NS
linolenoyl-linolenoyl-glycerol (18:3/18:3) [2]*	Linear regression	ALT	-0.000437584	0.000727534	-0.601462	0.549233	0.991428	NS
linolenoyl-linolenoyl-glycerol (18:3/18:3) [2]*	Linear regression	AST	-0.000674795	0.00116129	-0.581074	0.562824	0.991428	NS
linolenoyl-linolenoyl-glycerol (18:3/18:3) [2]*	Linear regression	GGT	-0.000639958	0.00188825	-0.338916	0.739371	0.991428	NS
linoleoyl ethanolamide	Linear regression	ALT	0.000951288	0.000707162	1.34522	0.182355	0.991428	NS
linoleoyl ethanolamide	Linear regression	GGT	-0.00155137	0.00225969	-0.68654	0.502849	0.991428	NS
linoleoyl-linolenoyl-glycerol (18:2/18:3) [2]*	Linear regression	ALT	-0.000441952	0.000725019	-0.609573	0.543872	0.991428	NS
linoleoyl-linolenoyl-glycerol (18:2/18:3) [2]*	Linear regression	AST	-0.000676211	0.00115732	-0.584291	0.560668	0.991428	NS
linoleoyl-linolenoyl-glycerol (18:2/18:3) [2]*	Linear regression	GGT	0.000536916	0.000803655	0.668093	0.514224	0.991428	NS
linoleoyl-linoleoyl-glycerol (18:2/18:2) [2]*	Linear regression	ALT	-0.000692426	0.000724982	-0.955094	0.342408	0.991428	NS
linoleoyl-linoleoyl-glycerol (18:2/18:2) [2]*	Linear regression	AST	-0.00110306	0.00115707	-0.953324	0.343297	0.991428	NS
linoleoyl-linoleoyl-glycerol (18:2/18:2) [2]*	Linear regression	GGT	-0.000160318	0.000458569	-0.349605	0.731495	0.991428	NS
linoleoylcarnitine (C18:2)*	Linear regression	GGT	-0.000654496	0.00370593	-0.176607	0.862179	0.991428	NS
lithocholate	Linear regression	ALT	-0.000303867	0.000707805	-0.429309	0.668852	0.991428	NS
lithocholate	Linear regression	AST	-0.000455516	0.00112978	-0.40319	0.687884	0.991428	NS
lysine	Linear regression	ALT	0.000891076	0.000704028	1.26568	0.2093	0.991428	NS
lysine	Linear regression	GGT	0.00854904	0.00789037	1.08348	0.295706	0.991428	NS
lysylleucine	Linear regression	ALT	0.000553996	0.000694088	0.798164	0.427138	0.991428	NS
lysylleucine	Linear regression	AST	0.000983702	0.00110669	0.888871	0.376737	0.991428	NS
lysylleucine	Linear regression	GGT	0.00332351	0.00763416	0.435347	0.66951	0.991428	NS
malate	Linear regression	ALT	0.00094969	0.00069058	1.37521	0.172906	0.991428	NS
maleate	Linear regression	ALT	0.000451637	0.000723843	0.623944	0.534439	0.991428	NS
maleate	Linear regression	AST	0.0015862	0.00114437	1.38609	0.16957	0.991428	NS
maleate	Linear regression	GGT	0.0129083	0.00885282	1.4581	0.165432	0.991428	NS
malonylcarnitine	Linear regression	ALT	0.00025675	0.000676887	0.37931	0.705463	0.991428	NS
malonylcarnitine	Linear regression	AST	0.000755104	0.00107795	0.700498	0.485649	0.991428	NS
maltose	Linear regression	ALT	0.000106941	0.000704358	0.151828	0.879705	0.991428	NS
maltose	Linear regression	AST	0.000226228	0.001124	0.20127	0.840998	0.991428	NS
maltose	Linear regression	GGT	-0.00036625	0.000840425	-0.435791	0.669194	0.991428	NS
maltotetraose	Linear regression	ALT	-0.000121106	0.000693566	-0.174613	0.861825	0.991428	NS
maltotetraose	Linear regression	GGT	-0.000532534	0.000862194	-0.617651	0.546069	0.991428	NS
maltotriose	Linear regression	AST	0.000129654	0.00112338	0.115414	0.908406	0.991428	NS
maltotriose	Linear regression	GGT	-0.00051188	0.000938399	-0.545482	0.593442	0.991428	NS
mannitol/sorbitol	Linear regression	ALT	-0.000468069	0.000700576	-0.66812	0.50598	0.991428	NS
mannitol/sorbitol	Linear regression	AST	-0.000629484	0.00111899	-0.562544	0.575319	0.991428	NS
mannitol/sorbitol	Linear regression	GGT	-0.000122049	0.00108888	-0.112087	0.912241	0.991428	NS
mannose	Linear regression	ALT	0.000349101	0.000727745	0.479702	0.632748	0.991428	NS
mannose	Linear regression	AST	0.000480751	0.00116188	0.413771	0.680149	0.991428	NS
mannose	Linear regression	GGT	-0.00468143	0.00898196	-0.521203	0.609835	0.991428	NS
margarate (17:0)	Linear regression	ALT	0.00030669	0.000712459	0.430468	0.668013	0.991428	NS
margarate (17:0)	Linear regression	AST	0.00119586	0.00113049	1.05782	0.293319	0.991428	NS
margarate (17:0)	Linear regression	GGT	0.00859048	0.00838346	1.02469	0.32175	0.991428	NS
margaroylcarnitine (C17)*	Linear regression	ALT	0.000575474	0.000717978	0.80152	0.425205	0.991428	NS
margaroylcarnitine (C17)*	Linear regression	AST	0.00135277	0.00114047	1.18616	0.239072	0.991428	NS
margaroylcarnitine (C17)*	Linear regression	GGT	-0.00278327	0.0035349	-0.787369	0.44333	0.991428	NS
matairesinol	Linear regression	ALT	-0.000812567	0.000708138	-1.14747	0.254607	0.991428	NS
matairesinol	Linear regression	AST	-0.00110058	0.00113276	-0.971589	0.334183	0.991428	NS
matairesinol	Linear regression	GGT	-0.00186097	0.00175006	-1.06337	0.304433	0.991428	NS
mead acid (20:3n9)	Linear regression	ALT	0.000701336	0.000720579	0.973295	0.333341	0.991428	NS
mead acid (20:3n9)	Linear regression	GGT	0.0126786	0.00875242	1.44859	0.168034	0.991428	NS
metformin	Linear regression	ALT	-9.18476e-05	0.000695649	-0.132032	0.895291	0.991428	NS
metformin	Linear regression	AST	0.000120355	0.00111027	0.108402	0.913948	0.991428	NS
metformin	Linear regression	GGT	3.08754e-05	4.67599e-05	0.660297	0.519075	0.991428	NS
methionine	Linear regression	ALT	0.000826009	0.00069454	1.18929	0.237843	0.991428	NS
methionine	Linear regression	GGT	0.00786677	0.00696465	1.12953	0.276415	0.991428	NS
methionine sulfone	Linear regression	GGT	0.000817601	0.00365932	0.22343	0.826215	0.991428	NS
methionine sulfoxide	Linear regression	GGT	0.00469872	0.00557984	0.842088	0.412964	0.991428	NS
methyl-4-hydroxybenzoate	Linear regression	ALT	0.0003859	0.000728104	0.530006	0.597576	0.991428	NS
methyl-4-hydroxybenzoate	Linear regression	AST	0.00144446	0.00115281	1.253	0.213857	0.991428	NS
methyl-4-hydroxybenzoate	Linear regression	GGT	0.0127292	0.00894597	1.42289	0.175232	0.991428	NS
methyl-4-hydroxybenzoate sulfate	Linear regression	AST	0.00033726	0.0011561	0.291721	0.771255	0.991428	NS
methyl-4-hydroxybenzoate sulfate	Linear regression	GGT	0.00667757	0.00458856	1.45526	0.166204	0.991428	NS
methylmalonate (MMA)	Linear regression	ALT	0.000369607	0.000711362	0.519576	0.604794	0.991428	NS
methylmalonate (MMA)	Linear regression	AST	0.000701555	0.00113451	0.618377	0.538083	0.991428	NS
methylphosphate	Linear regression	ALT	-0.000106528	0.000704216	-0.151272	0.880142	0.991428	NS
methylphosphate	Linear regression	AST	0.000526246	0.00112252	0.468808	0.640482	0.991428	NS
methylphosphate	Linear regression	GGT	0.00884975	0.00675836	1.30945	0.210085	0.991428	NS
methylsuccinate	Linear regression	ALT	0.000129225	0.000670877	0.19262	0.847745	0.991428	NS
methylsuccinate	Linear regression	AST	0.000427601	0.00106987	0.399675	0.690461	0.991428	NS
methylsuccinate	Linear regression	GGT	0.00384719	0.0046107	0.834404	0.417144	0.991428	NS
methylurea	Linear regression	ALT	0.00027046	0.000706343	0.382903	0.702808	0.991428	NS
methylurea	Linear regression	AST	0.00113756	0.00112114	1.01465	0.313332	0.991428	NS
methylurea	Linear regression	GGT	0.00335873	0.00279845	1.20021	0.248671	0.991428	NS
mevalonate	Linear regression	ALT	0.000545099	0.000711292	0.766351	0.445723	0.991428	NS
mevalonate	Linear regression	AST	0.00118098	0.00113168	1.04356	0.299831	0.991428	NS
mevalonate	Linear regression	GGT	-0.00122399	0.00633335	-0.193261	0.849347	0.991428	NS
myo-inositol	Linear regression	ALT	-0.000326572	0.00070557	-0.462849	0.644729	0.991428	NS
myo-inositol	Linear regression	AST	-0.000372632	0.0011268	-0.3307	0.741735	0.991428	NS
myo-inositol	Linear regression	GGT	-0.00648591	0.00696205	-0.931609	0.366292	0.991428	NS
myristate (14:0)	Linear regression	ALT	0.000634888	0.000718242	0.883947	0.379373	0.991428	NS
myristate (14:0)	Linear regression	AST	0.00103445	0.00114605	0.902621	0.369437	0.991428	NS
myristate (14:0)	Linear regression	GGT	0.00327502	0.0048236	0.678958	0.507506	0.991428	NS
myristoleate (14:1n5)	Linear regression	GGT	0.000783617	0.00364855	0.214775	0.832835	0.991428	NS
myristoyl sulfate	Linear regression	GGT	0.000965842	0.00230806	0.418465	0.681537	0.991428	NS
myristoylcarnitine (C14)	Linear regression	ALT	0.000701501	0.000713311	0.983443	0.328354	0.991428	NS
myristoylcarnitine (C14)	Linear regression	AST	0.00148519	0.00113317	1.31065	0.193726	0.991428	NS
myristoylcarnitine (C14)	Linear regression	GGT	-0.00295128	0.00548191	-0.538366	0.598223	0.991428	NS
N-(2-furoyl)glycine	Linear regression	ALT	-0.000277357	0.000678683	-0.40867	0.683874	0.991428	NS
N-(2-furoyl)glycine	Linear regression	AST	-0.000300822	0.00108376	-0.277573	0.782056	0.991428	NS
N-(2-furoyl)glycine	Linear regression	GGT	-0.00318141	0.00335104	-0.949381	0.357474	0.991428	NS
N-(2-hydroxypalmitoyl)-sphingosine (d18:1/16:0(2OH))	Linear regression	ALT	0.00035662	0.000699154	0.510074	0.611404	0.991428	NS
N-(2-hydroxypalmitoyl)-sphingosine (d18:1/16:0(2OH))	Linear regression	AST	0.000342188	0.00111698	0.306351	0.760133	0.991428	NS
N-(2-hydroxypalmitoyl)-sphingosine (d18:1/16:0(2OH))	Linear regression	GGT	-0.00298982	0.00421763	-0.708886	0.489267	0.991428	NS
N-acetyl-1-methylhistidine*	Linear regression	ALT	0.000473869	0.000656434	0.721884	0.472471	0.991428	NS
N-acetyl-1-methylhistidine*	Linear regression	AST	0.00126131	0.00104155	1.211	0.229461	0.991428	NS
N-acetyl-3-methylhistidine*	Linear regression	ALT	-0.000630982	0.000729135	-0.865384	0.389416	0.991428	NS
N-acetyl-3-methylhistidine*	Linear regression	AST	-0.000920969	0.00116456	-0.790829	0.431382	0.991428	NS
N-acetyl-3-methylhistidine*	Linear regression	GGT	0.000648137	0.00102447	0.632657	0.536483	0.991428	NS
N-acetyl-aspartyl-glutamate (NAAG)	Linear regression	ALT	0.000104704	0.000715149	0.146408	0.883968	0.991428	NS
N-acetyl-aspartyl-glutamate (NAAG)	Linear regression	AST	0.000120795	0.00114142	0.105829	0.915983	0.991428	NS
N-acetyl-aspartyl-glutamate (NAAG)	Linear regression	GGT	-0.00386288	0.00764034	-0.50559	0.620493	0.991428	NS
N-acetyl-beta-alanine	Linear regression	ALT	0.0008663	0.000700794	1.23617	0.220013	0.991428	NS
N-acetyl-beta-alanine	Linear regression	GGT	0.00176467	0.00481844	0.366232	0.719306	0.991428	NS
N-acetyl-beta-glucosaminylamine	Linear regression	GGT	0.00118033	0.00770192	0.153251	0.880243	0.991428	NS
N-acetyl-cadaverine	Linear regression	ALT	0.000165017	0.000695707	0.237193	0.813113	0.991428	NS
N-acetyl-cadaverine	Linear regression	AST	0.00049123	0.00110935	0.442808	0.6591	0.991428	NS
N-acetyl-cadaverine	Linear regression	GGT	-0.00694474	0.00552901	-1.25605	0.228308	0.991428	NS
N-acetylalanine	Linear regression	ALT	0.000620105	0.000682995	0.90792	0.366647	0.991428	NS
N-acetylalanine	Linear regression	AST	0.00134782	0.00108522	1.24198	0.217873	0.991428	NS
N-acetylalanine	Linear regression	GGT	0.00280311	0.00671612	0.41737	0.68232	0.991428	NS
N-acetylarginine	Linear regression	ALT	-0.000124206	0.000712143	-0.174412	0.861982	0.991428	NS
N-acetylarginine	Linear regression	AST	-0.000545586	0.00113513	-0.480638	0.632086	0.991428	NS
N-acetylasparagine	Linear regression	ALT	-8.65963e-05	0.000719228	-0.120402	0.904467	0.991428	NS
N-acetylasparagine	Linear regression	AST	0.000172142	0.0011478	0.149976	0.881161	0.991428	NS
N-acetylasparagine	Linear regression	GGT	-0.00230024	0.00511543	-0.449666	0.659381	0.991428	NS
N-acetylaspartate (NAA)	Linear regression	ALT	0.00027459	0.000724986	0.378753	0.705875	0.991428	NS
N-acetylaspartate (NAA)	Linear regression	AST	0.000861318	0.00115407	0.746328	0.457657	0.991428	NS
N-acetylaspartate (NAA)	Linear regression	GGT	-0.00318879	0.00369107	-0.863919	0.401236	0.991428	NS
N-acetylcarnosine	Linear regression	ALT	9.92089e-05	0.000664544	0.149289	0.881702	0.991428	NS
N-acetylcarnosine	Linear regression	AST	0.000183112	0.00106054	0.17266	0.863355	0.991428	NS
N-acetylcitrulline	Linear regression	ALT	0.00053872	0.000712488	0.756112	0.451803	0.991428	NS
N-acetylcitrulline	Linear regression	AST	0.00124528	0.00113263	1.09946	0.274865	0.991428	NS
N-acetylcitrulline	Linear regression	GGT	0.00627829	0.0063297	0.991877	0.336989	0.991428	NS
N-acetylcysteine	Linear regression	ALT	-0.000195399	0.000672654	-0.290489	0.772194	0.991428	NS
N-acetylcysteine	Linear regression	AST	-0.000128705	0.001074	-0.119838	0.904912	0.991428	NS
N-acetylglucosamine 6-sulfate	Linear regression	ALT	-0.000428962	0.000698098	-0.614472	0.540647	0.991428	NS
N-acetylglucosamine 6-sulfate	Linear regression	AST	-0.000650937	0.00111439	-0.58412	0.560783	0.991428	NS
N-acetylglucosamine 6-sulfate	Linear regression	GGT	-0.00124333	0.00276048	-0.450402	0.658863	0.991428	NS
N-acetylglucosamine/N-acetylgalactosamine	Linear regression	ALT	0.000500427	0.000714516	0.700372	0.485727	0.991428	NS
N-acetylglucosamine/N-acetylgalactosamine	Linear regression	AST	0.00105648	0.00113771	0.928604	0.355888	0.991428	NS
N-acetylglucosamine/N-acetylgalactosamine	Linear regression	GGT	-0.00178682	0.00803901	-0.222269	0.827103	0.991428	NS
N-acetylglucosaminylasparagine	Linear regression	ALT	-0.000102345	0.000722133	-0.141726	0.887653	0.991428	NS
N-acetylglucosaminylasparagine	Linear regression	AST	-0.000236407	0.00115234	-0.205154	0.837973	0.991428	NS
N-acetylglucosaminylasparagine	Linear regression	GGT	-0.00428094	0.0081351	-0.52623	0.606422	0.991428	NS
N-acetylglutamate	Linear regression	AST	0.000330827	0.00114146	0.289828	0.772697	0.991428	NS
N-acetylglutamate	Linear regression	GGT	-0.00303876	0.00374179	-0.812113	0.429427	0.991428	NS
N-acetylglutamine	Linear regression	ALT	-0.0005144	0.000723741	-0.710752	0.479305	0.991428	NS
N-acetylglutamine	Linear regression	AST	-0.000330058	0.00115811	-0.284996	0.776383	0.991428	NS
N-acetylglutamine	Linear regression	GGT	0.00355994	0.00462129	0.770334	0.453064	0.991428	NS
N-acetylglycine	Linear regression	ALT	0.000515645	0.000728347	0.707967	0.481024	0.991428	NS
N-acetylglycine	Linear regression	AST	0.00115165	0.00115892	0.993728	0.323352	0.991428	NS
N-acetylglycine	Linear regression	GGT	0.000407624	0.00374269	0.108912	0.914716	0.991428	NS
N-acetylhistamine	Linear regression	ALT	-0.00016093	0.000697367	-0.230768	0.818084	0.991428	NS
N-acetylhistamine	Linear regression	AST	-0.00022768	0.00111305	-0.204555	0.838439	0.991428	NS
N-acetylhistamine	Linear regression	GGT	-0.00175563	0.00387879	-0.452622	0.657298	0.991428	NS
N-acetylhistidine	Linear regression	GGT	0.00168023	0.00455834	0.368607	0.717571	0.991428	NS
N-acetylisoleucine	Linear regression	ALT	0.000273019	0.000705267	0.387115	0.699699	0.991428	NS
N-acetylisoleucine	Linear regression	AST	0.000874884	0.00112238	0.779492	0.43799	0.991428	NS
N-acetylleucine	Linear regression	ALT	0.000465923	0.000707576	0.658478	0.512122	0.991428	NS
N-acetylleucine	Linear regression	AST	0.00134991	0.00112221	1.20289	0.232565	0.991428	NS
N-acetylleucine	Linear regression	GGT	0.00200651	0.00587642	0.341451	0.737501	0.991428	NS
N-acetylmethionine	Linear regression	ALT	0.000515405	0.000698891	0.737461	0.463	0.991428	NS
N-acetylmethionine	Linear regression	AST	0.00129317	0.00110981	1.16522	0.247393	0.991428	NS
N-acetylmethionine	Linear regression	GGT	0.00152532	0.00663661	0.229834	0.821325	0.991428	NS
N-acetylmethionine sulfoxide	Linear regression	ALT	0.00104528	0.000694333	1.50545	0.136146	0.991428	NS
N-acetylmethionine sulfoxide	Linear regression	GGT	-0.00288811	0.00348209	-0.829418	0.419872	0.991428	NS
N-acetylmuramate	Linear regression	GGT	-0.00262046	0.00915505	-0.286231	0.778617	0.991428	NS
N-acetylneuraminate	Linear regression	ALT	0.000481919	0.000688911	0.699537	0.486245	0.991428	NS
N-acetylneuraminate	Linear regression	AST	0.00122777	0.00109426	1.12201	0.265213	0.991428	NS
N-acetylneuraminate	Linear regression	GGT	-0.00146698	0.00442839	-0.331267	0.745026	0.991428	NS
N-acetylphenylalanine	Linear regression	ALT	0.000962429	0.000704617	1.36589	0.175802	0.991428	NS
N-acetylproline	Linear regression	AST	0.000212316	0.00111376	0.190629	0.849299	0.991428	NS
N-acetylproline	Linear regression	GGT	0.00174307	0.00747652	0.23314	0.818804	0.991428	NS
N-acetylputrescine	Linear regression	ALT	0.000811984	0.000697523	1.1641	0.247845	0.991428	NS
N-acetylputrescine	Linear regression	GGT	-0.00537801	0.00346862	-1.55047	0.141867	0.991428	NS
N-acetylpyrraline	Linear regression	ALT	0.000261232	0.000706149	0.369939	0.712405	0.991428	NS
N-acetylpyrraline	Linear regression	AST	0.000597248	0.00112597	0.53043	0.597283	0.991428	NS
N-acetylpyrraline	Linear regression	GGT	-0.00643929	0.00622083	-1.03512	0.317015	0.991428	NS
N-acetylserine	Linear regression	GGT	0.00131686	0.00255056	0.516302	0.613171	0.991428	NS
N-acetylsphingosine	Linear regression	ALT	-0.000422218	0.000718086	-0.587977	0.558204	0.991428	NS
N-acetylsphingosine	Linear regression	AST	-0.000705862	0.0011458	-0.616045	0.539614	0.991428	NS
N-acetylsphingosine	Linear regression	GGT	-0.00292654	0.00292766	-0.999618	0.333349	0.991428	NS
N-acetyltaurine	Linear regression	ALT	0.000594229	0.000726682	0.817729	0.415941	0.991428	NS
N-acetyltaurine	Linear regression	AST	0.00139403	0.00115412	1.20788	0.230652	0.991428	NS
N-acetyltaurine	Linear regression	GGT	-0.00306279	0.00546126	-0.560822	0.5832	0.991428	NS
N-acetylthreonine	Linear regression	ALT	0.000271658	0.00068729	0.39526	0.693703	0.991428	NS
N-acetylthreonine	Linear regression	AST	0.000728901	0.00109493	0.665707	0.507513	0.991428	NS
N-acetylthreonine	Linear regression	GGT	-0.00087699	0.00655556	-0.133778	0.895356	0.991428	NS
N-acetyltryptophan	Linear regression	ALT	0.000885283	0.000690751	1.28162	0.203677	0.991428	NS
N-acetyltryptophan	Linear regression	GGT	0.00439152	0.00559887	0.784358	0.445041	0.991428	NS
N-acetyltyrosine	Linear regression	ALT	0.000944056	0.000706445	1.33635	0.185224	0.991428	NS
N-acetylvaline	Linear regression	ALT	0.000457698	0.000708451	0.646054	0.520093	0.991428	NS
N-acetylvaline	Linear regression	AST	0.00104455	0.00112757	0.92637	0.35704	0.991428	NS
N-acetylvaline	Linear regression	GGT	0.00251831	0.00775704	0.324649	0.74993	0.991428	NS
N-alpha-acetylornithine	Linear regression	ALT	0.000962033	0.000710721	1.3536	0.179676	0.991428	NS
N-alpha-acetylornithine	Linear regression	AST	0.00120053	0.00113932	1.05372	0.295182	0.991428	NS
N-alpha-acetylornithine	Linear regression	GGT	-0.00172772	0.00547229	-0.315722	0.756564	0.991428	NS
N-carbamoylglutamate	Linear regression	ALT	-0.00042321	0.00071431	-0.592474	0.555204	0.991428	NS
N-carbamoylglutamate	Linear regression	AST	-0.000555727	0.00114082	-0.487131	0.627498	0.991428	NS
N-carbamoylglutamate	Linear regression	GGT	-0.00588175	0.00835227	-0.70421	0.492091	0.991428	NS
N-carbamoylsarcosine	Linear regression	ALT	-0.000240245	0.000715557	-0.335745	0.737942	0.991428	NS
N-carbamoylsarcosine	Linear regression	AST	-0.000238703	0.00114249	-0.208932	0.835032	0.991428	NS
N-delta-acetylornithine	Linear regression	ALT	9.49871e-05	0.000710743	0.133645	0.894019	0.991428	NS
N-delta-acetylornithine	Linear regression	GGT	-0.00282172	0.00582625	-0.484312	0.63516	0.991428	NS
N-formylanthranilic acid	Linear regression	ALT	0.000433695	0.000702056	0.61775	0.538495	0.991428	NS
N-formylanthranilic acid	Linear regression	AST	0.00093364	0.00111826	0.834904	0.406258	0.991428	NS
N-formylmethionine	Linear regression	ALT	0.000629787	0.000704531	0.89391	0.374051	0.991428	NS
N-formylmethionine	Linear regression	GGT	0.00721145	0.00717134	1.00559	0.330559	0.991428	NS
N-formylphenylalanine	Linear regression	ALT	0.00063461	0.000719498	0.882018	0.38041	0.991428	NS
N-formylphenylalanine	Linear regression	AST	0.00171875	0.00113775	1.51066	0.134814	0.991428	NS
N-formylphenylalanine	Linear regression	GGT	0.0134922	0.00842058	1.60228	0.129938	0.991428	NS
N-methyl-GABA	Linear regression	ALT	-0.000318195	0.000730742	-0.435441	0.664415	0.991428	NS
N-methyl-GABA	Linear regression	AST	-0.000381319	0.00116684	-0.326797	0.744675	0.991428	NS
N-methyl-GABA	Linear regression	GGT	0.0045684	0.00390328	1.1704	0.2601	0.991428	NS
N-methylglutamate	Linear regression	ALT	-0.000520466	0.000718385	-0.724495	0.470876	0.991428	NS
N-methylglutamate	Linear regression	AST	-0.000502991	0.00114889	-0.437805	0.662708	0.991428	NS
N-methylglutamate	Linear regression	GGT	-0.00537501	0.0047481	-1.13203	0.275394	0.991428	NS
N-methylhydantoin	Linear regression	ALT	0.000749175	0.000683034	1.09683	0.276005	0.991428	NS
N-methylhydantoin	Linear regression	GGT	-0.000400743	0.00205739	-0.194782	0.848177	0.991428	NS
N-methylleucine	Linear regression	ALT	0.000908598	0.000719635	1.26258	0.210408	0.991428	NS
N-methylleucine	Linear regression	GGT	0.000149765	0.00107047	0.139906	0.890596	0.991428	NS
N-methylphenylalanine	Linear regression	ALT	0.000225668	0.000707408	0.319007	0.750552	0.991428	NS
N-methylphenylalanine	Linear regression	AST	0.000283758	0.00112927	0.251276	0.802245	0.991428	NS
N-methylpipecolate	Linear regression	ALT	-0.000386326	0.00067214	-0.57477	0.56706	0.991428	NS
N-methylpipecolate	Linear regression	AST	-0.000448262	0.00107375	-0.417473	0.677451	0.991428	NS
N-methylproline	Linear regression	ALT	-0.000383647	0.000720925	-0.53216	0.59609	0.991428	NS
N-methylproline	Linear regression	AST	-0.00081948	0.00114895	-0.713241	0.477772	0.991428	NS
N-methylproline	Linear regression	GGT	0.00207211	0.00833898	0.248485	0.807129	0.991428	NS
N-monomethylarginine	Linear regression	ALT	0.00089852	0.00072018	1.24763	0.215806	0.991428	NS
N-monomethylarginine	Linear regression	AST	0.00178087	0.0011433	1.55766	0.123261	0.991428	NS
N-monomethylarginine	Linear regression	GGT	-0.00148634	0.00715378	-0.20777	0.838203	0.991428	NS
N-oleoyltaurine	Linear regression	GGT	0.001326	0.00444099	0.298582	0.769355	0.991428	NS
N-palmitoyl-sphingadienine (d18:2/16:0)*	Linear regression	ALT	0.000540605	0.000674579	0.801397	0.425276	0.991428	NS
N-palmitoyl-sphingadienine (d18:2/16:0)*	Linear regression	AST	0.00168443	0.00106438	1.58254	0.117471	0.991428	NS
N-palmitoyl-sphingadienine (d18:2/16:0)*	Linear regression	GGT	0.00474783	0.00678466	0.699789	0.49477	0.991428	NS
N-palmitoyl-sphinganine (d18:0/16:0)	Linear regression	ALT	0.000176165	0.000710974	0.24778	0.804939	0.991428	NS
N-palmitoyl-sphinganine (d18:0/16:0)	Linear regression	AST	0.00100393	0.00112956	0.888781	0.376786	0.991428	NS
N-palmitoyl-sphinganine (d18:0/16:0)	Linear regression	GGT	0.00780212	0.00809621	0.963675	0.350489	0.991428	NS
N-palmitoyl-sphingosine (d18:1/16:0)	Linear regression	ALT	0.00058527	0.000691839	0.845963	0.400097	0.991428	NS
N-palmitoyl-sphingosine (d18:1/16:0)	Linear regression	AST	0.00155124	0.00109543	1.4161	0.160627	0.991428	NS
N-palmitoyl-sphingosine (d18:1/16:0)	Linear regression	GGT	0.00400832	0.00680083	0.589386	0.564375	0.991428	NS
N-palmitoylglycine	Linear regression	ALT	0.00049841	0.000725121	0.687347	0.493852	0.991428	NS
N-palmitoylglycine	Linear regression	AST	0.00166569	0.00114564	1.45394	0.149875	0.991428	NS
N-palmitoylglycine	Linear regression	GGT	0.0127674	0.00862934	1.47953	0.159693	0.991428	NS
N-palmitoyltaurine	Linear regression	ALT	0.000609118	0.000718885	0.847309	0.399351	0.991428	NS
N-palmitoyltaurine	Linear regression	GGT	0.01021	0.00782802	1.30429	0.211795	0.991428	NS
N-pentadecanoyl-sphingosine (d18:1/15:0)*	Linear regression	ALT	-0.00029719	0.000723078	-0.411007	0.682167	0.991428	NS
N-pentadecanoyl-sphingosine (d18:1/15:0)*	Linear regression	AST	-0.000353719	0.00115454	-0.306371	0.760118	0.991428	NS
N-pentadecanoyl-sphingosine (d18:1/15:0)*	Linear regression	GGT	-0.0073561	0.00728492	-1.00977	0.328617	0.991428	NS
N-propionylmethionine	Linear regression	ALT	0.000949407	0.000706505	1.34381	0.182809	0.991428	NS
N-propionylmethionine	Linear regression	GGT	0.00669969	0.00459947	1.45662	0.165834	0.991428	NS
N-stearoyl-sphingosine (d18:1/18:0)*	Linear regression	ALT	0.000361874	0.000702101	0.515417	0.607683	0.991428	NS
N-stearoyl-sphingosine (d18:1/18:0)*	Linear regression	AST	0.000684274	0.00111977	0.611083	0.542877	0.991428	NS
N-stearoyltaurine	Linear regression	ALT	-7.38577e-05	0.000719906	-0.102594	0.918542	0.991428	NS
N-stearoyltaurine	Linear regression	GGT	-0.00420769	0.00489656	-0.859315	0.403691	0.991428	NS
N-trimethyl 5-aminovalerate	Linear regression	ALT	-0.000191842	0.000710519	-0.270002	0.787854	0.991428	NS
N-trimethyl 5-aminovalerate	Linear regression	AST	-0.000347731	0.00113381	-0.306692	0.759874	0.991428	NS
N-trimethyl 5-aminovalerate	Linear regression	GGT	0.00426195	0.00555097	0.767785	0.454533	0.991428	NS
N(1)-acetylspermine	Linear regression	ALT	0.000308597	0.000719825	0.428711	0.669286	0.991428	NS
N(1)-acetylspermine	Linear regression	AST	0.00081351	0.00114653	0.709542	0.480051	0.991428	NS
N(1)-acetylspermine	Linear regression	GGT	-0.0013443	0.00777022	-0.173006	0.864959	0.991428	NS
N1-Methyl-2-pyridone-5-carboxamide	Linear regression	ALT	0.000812011	0.000667558	1.21639	0.227413	0.991428	NS
N1-Methyl-2-pyridone-5-carboxamide	Linear regression	GGT	0.00582246	0.00577185	1.00877	0.329082	0.991428	NS
N1-methyladenosine	Linear regression	AST	0.000342094	0.00111156	0.307759	0.759065	0.991428	NS
N1-methyladenosine	Linear regression	GGT	0.0055076	0.00625915	0.879927	0.392778	0.991428	NS
N1,N12-diacetylspermine	Linear regression	ALT	0.000578805	0.000702666	0.823727	0.412543	0.991428	NS
N1,N12-diacetylspermine	Linear regression	AST	0.00138758	0.00111544	1.24398	0.217141	0.991428	NS
N1,N12-diacetylspermine	Linear regression	GGT	-0.0048156	0.00533505	-0.902635	0.380986	0.991428	NS
N2-acetyllysine	Linear regression	ALT	0.00100731	0.000713261	1.41227	0.16175	0.991428	NS
N2-acetyllysine	Linear regression	AST	0.00163749	0.0011378	1.43917	0.154004	0.991428	NS
N2-acetyllysine	Linear regression	GGT	-0.00283396	0.00538414	-0.526353	0.606339	0.991428	NS
N2,N5-diacetylornithine	Linear regression	ALT	-0.000393259	0.000711644	-0.552606	0.582074	0.991428	NS
N2,N5-diacetylornithine	Linear regression	AST	-0.000366305	0.00113718	-0.322116	0.748205	0.991428	NS
N2,N5-diacetylornithine	Linear regression	GGT	-0.00343174	0.00420716	-0.81569	0.427441	0.991428	NS
N6-acetyllysine	Linear regression	ALT	0.000456035	0.000721411	0.632143	0.529096	0.991428	NS
N6-acetyllysine	Linear regression	AST	0.00152411	0.00114157	1.3351	0.18563	0.991428	NS
N6-acetyllysine	Linear regression	GGT	0.00552695	0.00826748	0.668517	0.51396	0.991428	NS
N6-carbamoylthreonyladenosine	Linear regression	ALT	-0.000274117	0.000687972	-0.398442	0.691366	0.991428	NS
N6-carbamoylthreonyladenosine	Linear regression	AST	-0.00021184	0.00109881	-0.192791	0.847611	0.991428	NS
N6-carboxyethyllysine	Linear regression	ALT	0.000476941	0.00073229	0.651301	0.516719	0.991428	NS
N6-carboxyethyllysine	Linear regression	AST	0.000942598	0.00116705	0.807675	0.421673	0.991428	NS
N6-carboxyethyllysine	Linear regression	GGT	-0.00226317	0.00742396	-0.304847	0.764672	0.991428	NS
N6-carboxymethyllysine	Linear regression	ALT	0.000108477	0.000701631	0.154607	0.877521	0.991428	NS
N6-carboxymethyllysine	Linear regression	AST	0.000471167	0.0011187	0.421173	0.674758	0.991428	NS
N6-carboxymethyllysine	Linear regression	GGT	-0.00142344	0.00424822	-0.335068	0.742213	0.991428	NS
N6-formyllysine	Linear regression	ALT	0.000881943	0.000706164	1.24892	0.215336	0.991428	NS
N6-formyllysine	Linear regression	GGT	0.00061037	0.00225104	0.27115	0.789971	0.991428	NS
N6-succinyladenosine	Linear regression	ALT	0.000318432	0.000694449	0.45854	0.647808	0.991428	NS
N6-succinyladenosine	Linear regression	AST	0.000785455	0.00110629	0.709992	0.479774	0.991428	NS
N6-succinyladenosine	Linear regression	GGT	-0.00382494	0.00443172	-0.863081	0.401682	0.991428	NS
N6,N6,N6-trimethyllysine	Linear regression	ALT	0.000789081	0.000694544	1.13611	0.259301	0.991428	NS
N6,N6,N6-trimethyllysine	Linear regression	AST	0.00158178	0.00110329	1.4337	0.155556	0.991428	NS
N6,N6,N6-trimethyllysine	Linear regression	GGT	-0.00230492	0.00442435	-0.520962	0.609999	0.991428	NS
naringenin	Linear regression	ALT	-0.00019704	0.000688537	-0.286172	0.775486	0.991428	NS
naringenin	Linear regression	AST	-0.000605886	0.00109735	-0.552136	0.582395	0.991428	NS
nicotianamine	Linear regression	ALT	0.00105423	0.000716413	1.47153	0.14507	0.991428	NS
nicotianamine	Linear regression	GGT	-0.00424481	0.00413963	-1.02541	0.321424	0.991428	NS
nicotinamide	Linear regression	ALT	-0.000355805	0.000673347	-0.528412	0.598676	0.991428	NS
nicotinamide	Linear regression	AST	-0.000286266	0.00107603	-0.266039	0.790894	0.991428	NS
nicotinamide adenine dinucleotide (NAD+)	Linear regression	ALT	-7.57761e-05	0.000700843	-0.108121	0.91417	0.991428	NS
nicotinamide adenine dinucleotide (NAD+)	Linear regression	AST	-0.000246041	0.00111826	-0.220021	0.826415	0.991428	NS
nicotinamide adenine dinucleotide (NAD+)	Linear regression	GGT	-0.00544622	0.00526693	-1.03404	0.317501	0.991428	NS
nicotinamide ribonucleotide (NMN)	Linear regression	ALT	-0.000508813	0.000686994	-0.740637	0.461082	0.991428	NS
nicotinamide ribonucleotide (NMN)	Linear regression	AST	-0.000666129	0.00109764	-0.606872	0.545654	0.991428	NS
nicotinamide ribonucleotide (NMN)	Linear regression	GGT	-0.00077032	0.000636484	-1.21027	0.244901	0.991428	NS
nicotinamide riboside	Linear regression	ALT	-0.000457528	0.000671405	-0.681448	0.497556	0.991428	NS
nicotinamide riboside	Linear regression	AST	-0.000716015	0.00107165	-0.66814	0.505967	0.991428	NS
nicotinamide riboside	Linear regression	GGT	-0.0025054	0.00281731	-0.889286	0.387889	0.991428	NS
nicotinate	Linear regression	ALT	0.00051665	0.000725652	0.71198	0.478548	0.991428	NS
nicotinate	Linear regression	AST	0.00122201	0.00115371	1.05919	0.292699	0.991428	NS
nicotinate	Linear regression	GGT	-0.002299	0.00631505	-0.36405	0.720901	0.991428	NS
nicotinate ribonucleoside	Linear regression	ALT	-0.000410062	0.000686117	-0.597657	0.551757	0.991428	NS
nicotinate ribonucleoside	Linear regression	AST	-0.000441798	0.00109634	-0.402974	0.688042	0.991428	NS
nicotinate ribonucleoside	Linear regression	GGT	-0.00249189	0.00593944	-0.41955	0.680761	0.991428	NS
nonadecanoate (19:0)	Linear regression	ALT	0.000308614	0.000694698	0.444242	0.658067	0.991428	NS
nonadecanoate (19:0)	Linear regression	AST	0.000731178	0.00110706	0.660467	0.510852	0.991428	NS
norvaline	Linear regression	ALT	0.00044205	0.000698451	0.6329	0.528604	0.991428	NS
norvaline	Linear regression	AST	0.00100462	0.00111183	0.90358	0.368931	0.991428	NS
norvaline	Linear regression	GGT	0.0077435	0.0072656	1.06578	0.30338	0.991428	NS
O-sulfo-L-tyrosine	Linear regression	GGT	-0.00196272	0.00940256	-0.208743	0.837457	0.991428	NS
oleate/vaccenate (18:1)	Linear regression	ALT	0.000471101	0.000724022	0.650672	0.517123	0.991428	NS
oleate/vaccenate (18:1)	Linear regression	AST	0.00165202	0.00114375	1.4444	0.152532	0.991428	NS
oleate/vaccenate (18:1)	Linear regression	GGT	0.0131765	0.00878022	1.50071	0.154185	0.991428	NS
oleoyl ethanolamide	Linear regression	ALT	0.000871365	0.000715094	1.21853	0.226603	0.991428	NS
oleoyl ethanolamide	Linear regression	AST	0.00178303	0.00113442	1.57176	0.119954	0.991428	NS
oleoyl ethanolamide	Linear regression	GGT	-0.00397315	0.00578679	-0.68659	0.502818	0.991428	NS
oleoyl-linoleoyl-glycerol (18:1/18:2) [2]	Linear regression	ALT	-0.000464968	0.000721134	-0.644773	0.520919	0.991428	NS
oleoyl-linoleoyl-glycerol (18:1/18:2) [2]	Linear regression	AST	-0.000808931	0.00115034	-0.703212	0.483965	0.991428	NS
oleoyl-linoleoyl-glycerol (18:1/18:2) [2]	Linear regression	GGT	-0.00122341	0.00137681	-0.888583	0.388255	0.991428	NS
oleoylcarnitine (C18:1)	Linear regression	ALT	0.000769824	0.000729087	1.05587	0.294204	0.991428	NS
oleoylcarnitine (C18:1)	Linear regression	AST	0.00153323	0.00115907	1.32281	0.189666	0.991428	NS
oleoylcarnitine (C18:1)	Linear regression	GGT	-0.00196986	0.00773339	-0.254721	0.802398	0.991428	NS
orotate	Linear regression	ALT	0.000285341	0.000717916	0.397457	0.692089	0.991428	NS
orotate	Linear regression	AST	0.00105663	0.0011408	0.926224	0.357116	0.991428	NS
orotate	Linear regression	GGT	-0.00165784	0.00248377	-0.66747	0.51461	0.991428	NS
orotidine	Linear regression	ALT	0.0004366	0.000696321	0.627009	0.532439	0.991428	NS
orotidine	Linear regression	AST	0.00131516	0.00110428	1.19097	0.237189	0.991428	NS
orotidine	Linear regression	GGT	-0.000754145	0.00373717	-0.201796	0.842788	0.991428	NS
p-cresol	Linear regression	ALT	0.000390119	0.00071265	0.54742	0.585614	0.991428	NS
p-cresol	Linear regression	AST	0.00051722	0.00113802	0.454491	0.650706	0.991428	NS
p-cresol sulfate	Linear regression	ALT	-0.000386212	0.000671184	-0.575419	0.566623	0.991428	NS
p-cresol sulfate	Linear regression	AST	-0.00050564	0.00107191	-0.47172	0.638411	0.991428	NS
p-hydroxybenzaldehyde	Linear regression	GGT	0.00266165	0.00244021	1.09074	0.292597	0.991428	NS
palmitate (16:0)	Linear regression	ALT	0.000274508	0.000719153	0.38171	0.703688	0.991428	NS
palmitate (16:0)	Linear regression	AST	0.00122517	0.00114059	1.07415	0.285983	0.991428	NS
palmitate (16:0)	Linear regression	GGT	0.0116446	0.00833682	1.39677	0.182807	0.991428	NS
palmitic amide	Linear regression	AST	0.000343108	0.00115059	0.298201	0.766323	0.991428	NS
palmitoleate (16:1n7)	Linear regression	ALT	0.00103011	0.000682382	1.50957	0.135092	0.991428	NS
palmitoleate (16:1n7)	Linear regression	GGT	0.00533041	0.00440196	1.21092	0.244662	0.991428	NS
palmitoleoylcarnitine (C16:1)*	Linear regression	ALT	0.000879196	0.00071928	1.22233	0.225173	0.991428	NS
palmitoleoylcarnitine (C16:1)*	Linear regression	AST	0.00179752	0.00114105	1.57532	0.119129	0.991428	NS
palmitoleoylcarnitine (C16:1)*	Linear regression	GGT	-0.00289148	0.00549188	-0.526502	0.606238	0.991428	NS
palmitoyl dihydrosphingomyelin (d18:0/16:0)*	Linear regression	ALT	0.000308033	0.000701474	0.439122	0.661757	0.991428	NS
palmitoyl dihydrosphingomyelin (d18:0/16:0)*	Linear regression	AST	0.00120888	0.00111269	1.08644	0.280546	0.991428	NS
palmitoyl dihydrosphingomyelin (d18:0/16:0)*	Linear regression	GGT	0.00428347	0.00722901	0.592539	0.562316	0.991428	NS
palmitoyl ethanolamide	Linear regression	ALT	0.00104158	0.000671604	1.55088	0.124877	0.991428	NS
palmitoyl ethanolamide	Linear regression	GGT	-0.0022276	0.00552012	-0.403541	0.692244	0.991428	NS
palmitoyl sphingomyelin (d18:1/16:0)	Linear regression	ALT	0.000379058	0.000685643	0.55285	0.581908	0.991428	NS
palmitoyl sphingomyelin (d18:1/16:0)	Linear regression	AST	0.00125513	0.00108733	1.15433	0.251803	0.991428	NS
palmitoyl sphingomyelin (d18:1/16:0)	Linear regression	GGT	0.00246494	0.00628834	0.391986	0.700582	0.991428	NS
palmitoyl-linoleoyl-glycerol (16:0/18:2) [2]*	Linear regression	ALT	-0.00042144	0.000713989	-0.590262	0.556679	0.991428	NS
palmitoyl-linoleoyl-glycerol (16:0/18:2) [2]*	Linear regression	AST	-0.000848053	0.00113803	-0.745193	0.458339	0.991428	NS
palmitoyl-linoleoyl-glycerol (16:0/18:2) [2]*	Linear regression	GGT	-0.00297308	0.00259062	-1.14763	0.269096	0.991428	NS
palmitoylcarnitine (C16)	Linear regression	ALT	0.000746071	0.000727939	1.02491	0.308495	0.991428	NS
palmitoylcarnitine (C16)	Linear regression	AST	0.00153535	0.0011567	1.32735	0.188167	0.991428	NS
palmitoylcarnitine (C16)	Linear regression	GGT	-0.00176491	0.00779262	-0.226484	0.823882	0.991428	NS
pantetheine	Linear regression	ALT	-0.000754429	0.000664261	-1.13574	0.259456	0.991428	NS
pantetheine	Linear regression	AST	-0.0010795	0.00106181	-1.01666	0.31238	0.991428	NS
pantetheine	Linear regression	GGT	-0.00468106	0.00370651	-1.26293	0.225895	0.991428	NS
pantothenate	Linear regression	ALT	0.000476044	0.00070311	0.677055	0.500324	0.991428	NS
pantothenate	Linear regression	AST	0.00116341	0.0011178	1.0408	0.301102	0.991428	NS
pantothenate	Linear regression	GGT	-0.00231213	0.00617091	-0.374682	0.713141	0.991428	NS
pentadecanoate (15:0)	Linear regression	GGT	0.00338602	0.00490061	0.690939	0.500157	0.991428	NS
phenethylamine	Linear regression	ALT	-0.000173772	0.000736567	-0.235922	0.814096	0.991428	NS
phenethylamine	Linear regression	AST	-0.000467556	0.00117478	-0.397996	0.691693	0.991428	NS
phenethylamine	Linear regression	GGT	-0.00226275	0.00916585	-0.246868	0.808357	0.991428	NS
phenol sulfate	Linear regression	ALT	0.000617425	0.000719061	0.858656	0.393096	0.991428	NS
phenol sulfate	Linear regression	GGT	0.0120851	0.00867308	1.39341	0.183802	0.991428	NS
phenylacetate	Linear regression	ALT	0.000325205	0.00069635	0.467014	0.641759	0.991428	NS
phenylacetate	Linear regression	AST	0.000585224	0.00111093	0.526785	0.5998	0.991428	NS
phenylacetylglutamate	Linear regression	ALT	0.000190463	0.000729125	0.261221	0.794594	0.991428	NS
phenylacetylglutamate	Linear regression	AST	0.000406502	0.00116326	0.34945	0.72767	0.991428	NS
phenylacetylglutamate	Linear regression	GGT	-0.00270376	0.00739304	-0.365718	0.719682	0.991428	NS
phenylacetylglutamine	Linear regression	ALT	-0.00024148	0.000702541	-0.343723	0.731956	0.991428	NS
phenylacetylglutamine	Linear regression	AST	-0.000528748	0.0011205	-0.471887	0.638292	0.991428	NS
phenylacetylglutamine	Linear regression	GGT	-0.0010301	0.00111073	-0.927412	0.368396	0.991428	NS
phenylacetylglycine	Linear regression	ALT	0.000205376	0.000737163	0.278603	0.781268	0.991428	NS
phenylacetylglycine	Linear regression	AST	0.000139741	0.00117695	0.118731	0.905786	0.991428	NS
phenylacetylglycine	Linear regression	GGT	-0.00483641	0.00943253	-0.512738	0.615602	0.991428	NS
phenylalanine	Linear regression	ALT	0.000947872	0.000698819	1.35639	0.178791	0.991428	NS
phenylalanine	Linear regression	GGT	0.00940383	0.00755342	1.24498	0.23224	0.991428	NS
phenylalanylalanine	Linear regression	ALT	0.00066851	0.000694303	0.962852	0.338523	0.991428	NS
phenylalanylalanine	Linear regression	AST	0.00145977	0.00110247	1.32409	0.189243	0.991428	NS
phenylalanylalanine	Linear regression	GGT	0.00868988	0.00595804	1.45851	0.16532	0.991428	NS
phenylalanylglycine	Linear regression	ALT	0.000334472	0.000680109	0.491793	0.624213	0.991428	NS
phenylalanylglycine	Linear regression	AST	0.00047638	0.00108576	0.438753	0.662023	0.991428	NS
phenylalanylglycine	Linear regression	GGT	-0.00309826	0.00797447	-0.388523	0.703088	0.991428	NS
phenyllactate (PLA)	Linear regression	ALT	-0.000251575	0.000656168	-0.3834	0.70244	0.991428	NS
phenyllactate (PLA)	Linear regression	AST	-0.00027468	0.00104773	-0.262167	0.793867	0.991428	NS
phenyllactate (PLA)	Linear regression	GGT	-0.000414651	0.00222078	-0.186715	0.854386	0.991428	NS
phenylpyruvate	Linear regression	GGT	0.0027703	0.00471676	0.587332	0.565718	0.991428	NS
phosphate	Linear regression	ALT	0.00028603	0.000714909	0.400094	0.690154	0.991428	NS
phosphate	Linear regression	AST	0.00133686	0.00113228	1.18068	0.24123	0.991428	NS
phosphate	Linear regression	GGT	0.0107946	0.0085261	1.26607	0.224799	0.991428	NS
phosphoenolpyruvate (PEP)	Linear regression	ALT	-0.000222086	0.000706951	-0.314147	0.754227	0.991428	NS
phosphoenolpyruvate (PEP)	Linear regression	AST	-0.000186795	0.00112877	-0.165486	0.868979	0.991428	NS
phosphoenolpyruvate (PEP)	Linear regression	GGT	-0.000945048	0.000644808	-1.46563	0.163397	0.991428	NS
phytosphingosine	Linear regression	ALT	0.000739237	0.000692649	1.06726	0.289064	0.991428	NS
phytosphingosine	Linear regression	AST	0.00137932	0.00110255	1.25103	0.21457	0.991428	NS
phytosphingosine	Linear regression	GGT	-0.00506596	0.00519304	-0.97553	0.344769	0.991428	NS
picolinate	Linear regression	ALT	0.000706293	0.000708865	0.996371	0.322074	0.991428	NS
picolinate	Linear regression	AST	0.00171572	0.00112204	1.52911	0.130183	0.991428	NS
picolinate	Linear regression	GGT	-0.000401176	0.00227967	-0.17598	0.862664	0.991428	NS
pimelate (C7-DC)	Linear regression	ALT	0.000370707	0.000715934	0.517794	0.606031	0.991428	NS
pimelate (C7-DC)	Linear regression	AST	0.000776684	0.00114122	0.680576	0.498105	0.991428	NS
pimelate (C7-DC)	Linear regression	GGT	0.00737654	0.00625678	1.17897	0.256775	0.991428	NS
pipecolate	Linear regression	ALT	0.000578987	0.000688615	0.8408	0.402966	0.991428	NS
pipecolate	Linear regression	AST	0.000973823	0.00109846	0.886532	0.377988	0.991428	NS
piperidine	Linear regression	ALT	0.000345759	0.000721271	0.479375	0.63298	0.991428	NS
piperidine	Linear regression	AST	0.000271894	0.00115237	0.235943	0.81408	0.991428	NS
piperidine	Linear regression	GGT	-0.00360761	0.00498499	-0.723695	0.480388	0.991428	NS
piperine	Linear regression	ALT	-0.000441321	0.000694583	-0.635376	0.526997	0.991428	NS
piperine	Linear regression	AST	-0.000600077	0.00110929	-0.540955	0.590042	0.991428	NS
piperine	Linear regression	GGT	-0.000200641	0.000440292	-0.455701	0.655133	0.991428	NS
ponciretin	Linear regression	ALT	-0.000261517	0.000704012	-0.371467	0.711272	0.991428	NS
ponciretin	Linear regression	AST	-0.000570277	0.00112273	-0.507936	0.612896	0.991428	NS
ponciretin	Linear regression	GGT	1.16665e-19	1.25322e-19	0.930924	0.366635	0.991428	NS
pregn steroid monosulfate C21H34O5S*	Linear regression	ALT	0.000114529	0.000735471	0.155722	0.876645	0.991428	NS
pregn steroid monosulfate C21H34O5S*	Linear regression	GGT	-0.00310067	0.00934084	-0.331948	0.744521	0.991428	NS
pregnen-diol disulfate C21H34O8S2*	Linear regression	GGT	-0.0017067	0.00949915	-0.179669	0.859817	0.991428	NS
proline	Linear regression	GGT	0.00431878	0.00621336	0.69508	0.497632	0.991428	NS
prolylglycine	Linear regression	ALT	0.000313281	0.000676663	0.46298	0.644636	0.991428	NS
prolylglycine	Linear regression	AST	0.000798677	0.00107768	0.741109	0.460798	0.991428	NS
propionylcarnitine (C3)	Linear regression	ALT	0.000362118	0.000675408	0.536147	0.593345	0.991428	NS
propionylcarnitine (C3)	Linear regression	AST	0.000731402	0.00107676	0.679263	0.498932	0.991428	NS
propionylcarnitine (C3)	Linear regression	GGT	-0.0102186	0.00674203	-1.51566	0.150393	0.991428	NS
propionylglycine	Linear regression	ALT	0.000434018	0.000721396	0.601635	0.549118	0.991428	NS
propionylglycine	Linear regression	AST	0.00121532	0.00114589	1.06058	0.292071	0.991428	NS
propionylglycine	Linear regression	GGT	-0.00122594	0.00316209	-0.387698	0.703686	0.991428	NS
pseudouridine	Linear regression	AST	0.000165103	0.0010808	0.152759	0.878973	0.991428	NS
pterin	Linear regression	ALT	0.000112712	0.000719779	0.156593	0.87596	0.991428	NS
pterin	Linear regression	AST	0.000305703	0.00114841	0.266198	0.790772	0.991428	NS
pterin	Linear regression	GGT	0.00619152	0.00631028	0.98118	0.342066	0.991428	NS
putrescine	Linear regression	ALT	7.12699e-05	0.000691614	0.103049	0.918182	0.991428	NS
putrescine	Linear regression	AST	0.000123055	0.00110378	0.111486	0.911511	0.991428	NS
putrescine	Linear regression	GGT	-0.00547453	0.0065494	-0.835883	0.416338	0.991428	NS
pyridoxal	Linear regression	ALT	0.000516407	0.000689836	0.748594	0.456297	0.991428	NS
pyridoxal	Linear regression	AST	0.00130669	0.0010951	1.19322	0.236312	0.991428	NS
pyridoxal	Linear regression	GGT	0.00537931	0.00450007	1.19539	0.250494	0.991428	NS
pyridoxamine	Linear regression	ALT	0.000707641	0.000699559	1.01155	0.314802	0.991428	NS
pyridoxamine	Linear regression	AST	0.00166279	0.0011081	1.50058	0.137401	0.991428	NS
pyridoxate	Linear regression	ALT	0.00082504	0.000722517	1.1419	0.256904	0.991428	NS
pyridoxate	Linear regression	AST	0.00171002	0.00114664	1.49134	0.139806	0.991428	NS
pyridoxate	Linear regression	GGT	0.000973589	0.00580268	0.167783	0.868995	0.991428	NS
pyroglutamine*	Linear regression	ALT	0.00014512	0.000684985	0.211859	0.832756	0.991428	NS
pyroglutamine*	Linear regression	AST	0.000564653	0.00109169	0.517228	0.606424	0.991428	NS
pyroglutamine*	Linear regression	GGT	-0.00238778	0.00286418	-0.833667	0.417547	0.991428	NS
pyrraline	Linear regression	GGT	-0.00600126	0.00946075	-0.634332	0.53542	0.991428	NS
pyruvate	Linear regression	GGT	-0.0036919	0.00688572	-0.536167	0.599705	0.991428	NS
quinate	Linear regression	ALT	-0.000455949	0.000724882	-0.628997	0.531143	0.991428	NS
quinate	Linear regression	AST	-0.000707384	0.00115704	-0.611375	0.542685	0.991428	NS
quinolinate	Linear regression	ALT	0.000202307	0.000634509	0.31884	0.750679	0.991428	NS
quinolinate	Linear regression	AST	0.000831008	0.00100903	0.823574	0.41263	0.991428	NS
quinolinate	Linear regression	GGT	-0.000575345	0.00371979	-0.154672	0.879142	0.991428	NS
ribitol	Linear regression	ALT	0.000767431	0.000690171	1.11194	0.269493	0.991428	NS
ribitol	Linear regression	GGT	0.000477796	0.00425057	0.112408	0.911991	0.991428	NS
riboflavin (Vitamin B2)	Linear regression	ALT	0.000545319	0.000710189	0.767849	0.444837	0.991428	NS
riboflavin (Vitamin B2)	Linear regression	AST	0.00141848	0.00112649	1.2592	0.211619	0.991428	NS
riboflavin (Vitamin B2)	Linear regression	GGT	0.00314031	0.00620182	0.506352	0.61997	0.991428	NS
ribonate	Linear regression	ALT	0.000536136	0.000694376	0.772111	0.442324	0.991428	NS
ribonate	Linear regression	AST	0.00119141	0.00110431	1.07887	0.283889	0.991428	NS
ribonate	Linear regression	GGT	-0.000526177	0.000605538	-0.868942	0.398569	0.991428	NS
ribose	Linear regression	ALT	0.000495542	0.000727194	0.681444	0.497559	0.991428	NS
ribose	Linear regression	AST	0.00118088	0.00115642	1.02115	0.310262	0.991428	NS
ribose	Linear regression	GGT	0.00160157	0.0068564	0.233588	0.818463	0.991428	NS
ribulonate/xylulonate*	Linear regression	ALT	-9.94481e-05	0.000691256	-0.143866	0.885968	0.991428	NS
ribulonate/xylulonate*	Linear regression	GGT	-0.000680406	0.00180027	-0.377947	0.710765	0.991428	NS
ribulose/xylulose	Linear regression	ALT	0.000516523	0.00072606	0.711406	0.478902	0.991428	NS
ribulose/xylulose	Linear regression	AST	0.000963388	0.00115742	0.832358	0.407685	0.991428	NS
ribulose/xylulose	Linear regression	GGT	-0.00500979	0.00756038	-0.662638	0.517615	0.991428	NS
S-carboxymethyl-L-cysteine	Linear regression	ALT	-0.000183839	0.000722607	-0.254411	0.799831	0.991428	NS
S-carboxymethyl-L-cysteine	Linear regression	AST	-0.000402631	0.00115284	-0.349251	0.727818	0.991428	NS
S-carboxymethyl-L-cysteine	Linear regression	GGT	-0.00563	0.00831708	-0.67692	0.508762	0.991428	NS
S-methylcysteine	Linear regression	ALT	0.000151793	0.000703971	0.215624	0.82983	0.991428	NS
S-methylcysteine	Linear regression	AST	0.000539655	0.00112221	0.480884	0.631911	0.991428	NS
S-methylcysteine	Linear regression	GGT	-0.00667036	0.00694971	-0.959804	0.352371	0.991428	NS
saccharin	Linear regression	AST	-0.000297306	0.00117271	-0.253521	0.800516	0.991428	NS
saccharin	Linear regression	GGT	-0.00427676	0.00949539	-0.450404	0.658861	0.991428	NS
saccharopine	Linear regression	ALT	-0.000440794	0.000724405	-0.608491	0.544585	0.991428	NS
saccharopine	Linear regression	AST	-0.000799756	0.00115534	-0.692226	0.4908	0.991428	NS
saccharopine	Linear regression	GGT	-0.0036334	0.00320083	-1.13514	0.274129	0.991428	NS
salicylate	Linear regression	ALT	0.000666366	0.000718545	0.927382	0.356518	0.991428	NS
salicylate	Linear regression	AST	0.00148773	0.00114085	1.30405	0.195957	0.991428	NS
salicylate	Linear regression	GGT	-0.00158635	0.00532457	-0.29793	0.769843	0.991428	NS
sarcosine	Linear regression	ALT	0.00016261	0.000706252	0.230243	0.81849	0.991428	NS
sarcosine	Linear regression	AST	0.000615612	0.00112542	0.547006	0.585897	0.991428	NS
sarcosine	Linear regression	GGT	-0.00455006	0.0038775	-1.17345	0.258912	0.991428	NS
sebacate (C10-DC)	Linear regression	ALT	0.000451625	0.00071821	0.62882	0.531258	0.991428	NS
sebacate (C10-DC)	Linear regression	AST	0.000959753	0.00114404	0.838915	0.404017	0.991428	NS
sedoheptulose	Linear regression	ALT	0.000430791	0.000688354	0.625828	0.533209	0.991428	NS
sedoheptulose	Linear regression	AST	0.00111779	0.00109416	1.0216	0.31005	0.991428	NS
sedoheptulose	Linear regression	GGT	-0.00527594	0.00583102	-0.904806	0.379871	0.991428	NS
serine	Linear regression	GGT	0.00486294	0.00380083	1.27944	0.220179	0.991428	NS
solanidine	Linear regression	ALT	-0.000494887	0.000724991	-0.682612	0.496824	0.991428	NS
solanidine	Linear regression	AST	-0.000869362	0.00115634	-0.75182	0.454366	0.991428	NS
solanidine	Linear regression	GGT	-0.00109239	0.00409588	-0.266704	0.793329	0.991428	NS
spermidine	Linear regression	GGT	-0.00301074	0.00927951	-0.324451	0.750077	0.991428	NS
sphingadienine	Linear regression	ALT	0.000979318	0.000688668	1.42205	0.1589	0.991428	NS
sphinganine	Linear regression	ALT	0.00027737	0.000720524	0.384955	0.701292	0.991428	NS
sphinganine	Linear regression	AST	0.000453181	0.00114988	0.394113	0.694546	0.991428	NS
sphinganine	Linear regression	GGT	-0.00281651	0.00805358	-0.349721	0.73141	0.991428	NS
sphingomyelin (d18:1/18:1, d18:2/18:0)	Linear regression	ALT	0.000446235	0.000727269	0.613576	0.541236	0.991428	NS
sphingomyelin (d18:1/18:1, d18:2/18:0)	Linear regression	AST	0.000773415	0.0011602	0.666622	0.506932	0.991428	NS
sphingomyelin (d18:1/18:1, d18:2/18:0)	Linear regression	GGT	0.00282879	0.00424873	0.665796	0.51565	0.991428	NS
sphingosine	Linear regression	ALT	0.000800521	0.000673072	1.18936	0.237818	0.991428	NS
sphingosine	Linear regression	AST	0.00144095	0.00107161	1.34466	0.182534	0.991428	NS
sphingosine	Linear regression	GGT	-0.00432597	0.00503114	-0.85984	0.403411	0.991428	NS
stachydrine	Linear regression	ALT	-0.000296027	0.00069652	-0.425008	0.671972	0.991428	NS
stachydrine	Linear regression	AST	-0.000345573	0.0011122	-0.310711	0.756828	0.991428	NS
stachydrine	Linear regression	GGT	-0.00146074	0.00201746	-0.724051	0.480176	0.991428	NS
stearate (18:0)	Linear regression	ALT	0.000182834	0.000726521	0.251657	0.801952	0.991428	NS
stearate (18:0)	Linear regression	AST	0.00107754	0.00115368	0.933997	0.353116	0.991428	NS
stearate (18:0)	Linear regression	GGT	0.0105772	0.00853269	1.23961	0.234164	0.991428	NS
stearoyl ethanolamide	Linear regression	ALT	0.000409693	0.000710144	0.576916	0.565616	0.991428	NS
stearoyl ethanolamide	Linear regression	AST	0.000635708	0.00113349	0.560842	0.576473	0.991428	NS
stearoyl ethanolamide	Linear regression	GGT	-0.00317913	0.00407552	-0.780057	0.447492	0.991428	NS
suberate (C8-DC)	Linear regression	ALT	0.000311906	0.000717593	0.434655	0.664983	0.991428	NS
suberate (C8-DC)	Linear regression	AST	0.000742183	0.00114359	0.648991	0.518203	0.991428	NS
suberate (C8-DC)	Linear regression	GGT	0.00608324	0.00489905	1.24172	0.233407	0.991428	NS
succinate	Linear regression	ALT	-0.000145454	0.000724131	-0.200867	0.841313	0.991428	NS
succinate	Linear regression	AST	-0.000340385	0.00115535	-0.294617	0.769049	0.991428	NS
succinate	Linear regression	GGT	-0.00254511	0.00828583	-0.307164	0.762941	0.991428	NS
succinimide	Linear regression	ALT	0.000313924	0.000714853	0.439145	0.66174	0.991428	NS
succinimide	Linear regression	AST	0.000664158	0.00113983	0.582679	0.561748	0.991428	NS
succinylcarnitine (C4-DC)	Linear regression	ALT	0.000229049	0.000702663	0.325973	0.745296	0.991428	NS
succinylcarnitine (C4-DC)	Linear regression	AST	0.000295549	0.00112168	0.263488	0.792852	0.991428	NS
succinylcarnitine (C4-DC)	Linear regression	GGT	-0.000312756	0.00129247	-0.241983	0.812071	0.991428	NS
succinylglutamine	Linear regression	ALT	0.000107365	0.000735011	0.146073	0.884231	0.991428	NS
succinylglutamine	Linear regression	GGT	-0.003892	0.00941295	-0.413473	0.685111	0.991428	NS
sucralose	Linear regression	ALT	-0.000422457	0.000724626	-0.583	0.561533	0.991428	NS
sucralose	Linear regression	AST	-0.00063813	0.00115673	-0.551668	0.582714	0.991428	NS
sulfate*	Linear regression	ALT	0.000696204	0.000665115	1.04674	0.298371	0.991428	NS
sulfate*	Linear regression	AST	0.00141756	0.00105692	1.34122	0.183645	0.991428	NS
sulfate*	Linear regression	GGT	0.000642339	0.0042633	0.150667	0.882246	0.991428	NS
syringic acid	Linear regression	ALT	0.000676436	0.000710308	0.952315	0.343806	0.991428	NS
syringic acid	Linear regression	AST	0.00152655	0.00112718	1.3543	0.179452	0.991428	NS
taurine	Linear regression	ALT	0.000852735	0.000696274	1.22471	0.224277	0.991428	NS
taurine	Linear regression	GGT	-0.00206624	0.00658424	-0.313816	0.757983	0.991428	NS
taurochenodeoxycholate	Linear regression	ALT	0.000474304	0.000726037	0.653278	0.51545	0.991428	NS
taurochenodeoxycholate	Linear regression	AST	0.0015655	0.00114855	1.36302	0.176701	0.991428	NS
taurochenodeoxycholate	Linear regression	GGT	0.0126408	0.00892992	1.41556	0.177331	0.991428	NS
taurocholate	Linear regression	ALT	0.000524001	0.000725043	0.722717	0.471961	0.991428	NS
taurocholate	Linear regression	AST	0.00161093	0.00114685	1.40465	0.163995	0.991428	NS
taurocholate	Linear regression	GGT	0.0126551	0.00891404	1.41968	0.176148	0.991428	NS
taurocholenate sulfate	Linear regression	ALT	0.000123781	0.000736269	0.16812	0.866914	0.991428	NS
taurocholenate sulfate	Linear regression	AST	0.000298202	0.00117479	0.253834	0.800275	0.991428	NS
taurocholenate sulfate	Linear regression	GGT	0.00147413	0.00949495	0.155254	0.878691	0.991428	NS
taurodeoxycholate	Linear regression	ALT	0.000536523	0.000724403	0.740643	0.461078	0.991428	NS
taurodeoxycholate	Linear regression	AST	0.00151768	0.0011476	1.32249	0.189774	0.991428	NS
taurodeoxycholate	Linear regression	GGT	0.0123984	0.00887134	1.39758	0.182568	0.991428	NS
tauroursodeoxycholate	Linear regression	ALT	0.000713244	0.000722188	0.987615	0.326319	0.991428	NS
tauroursodeoxycholate	Linear regression	GGT	0.012026	0.00873856	1.3762	0.188957	0.991428	NS
tetradecanedioate (C14-DC)	Linear regression	ALT	0.000965773	0.000702358	1.37504	0.172957	0.991428	NS
theobromine	Linear regression	ALT	-0.000387656	0.000720919	-0.537725	0.59226	0.991428	NS
theobromine	Linear regression	AST	-0.000536711	0.00115107	-0.466271	0.642289	0.991428	NS
theobromine	Linear regression	GGT	0.00162014	0.00473239	0.34235	0.736837	0.991428	NS
theophylline	Linear regression	ALT	0.000894998	0.00069039	1.29637	0.198576	0.991428	NS
theophylline	Linear regression	AST	0.00142739	0.00110185	1.29545	0.198892	0.991428	NS
theophylline	Linear regression	GGT	0.00142268	0.00423985	0.335549	0.741858	0.991428	NS
thiamin (Vitamin B1)	Linear regression	ALT	0.000495229	0.000722045	0.68587	0.494778	0.991428	NS
thiamin (Vitamin B1)	Linear regression	AST	0.00114319	0.00114865	0.995247	0.322617	0.991428	NS
thioproline	Linear regression	ALT	0.000276537	0.000699265	0.395468	0.69355	0.991428	NS
thioproline	Linear regression	AST	0.000714573	0.00111423	0.641316	0.52315	0.991428	NS
thioproline	Linear regression	GGT	0.00478244	0.0050968	0.938322	0.362943	0.991428	NS
threonate	Linear regression	ALT	0.000618004	0.000693912	0.890609	0.37581	0.991428	NS
threonate	Linear regression	AST	0.00127101	0.00110382	1.15146	0.252973	0.991428	NS
threonate	Linear regression	GGT	-0.00377726	0.00599206	-0.630379	0.537933	0.991428	NS
threonine	Linear regression	GGT	0.00528926	0.00578923	0.913637	0.37536	0.991428	NS
threonylphenylalanine	Linear regression	ALT	0.000619094	0.000706996	0.875667	0.383832	0.991428	NS
threonylphenylalanine	Linear regression	AST	0.00116756	0.00112619	1.03673	0.302985	0.991428	NS
threonylphenylalanine	Linear regression	GGT	0.00255552	0.00852378	0.299811	0.768436	0.991428	NS
thymidine	Linear regression	ALT	0.000503339	0.000727819	0.691572	0.491208	0.991428	NS
thymidine	Linear regression	AST	0.00084699	0.00116118	0.72942	0.467875	0.991428	NS
thymidine	Linear regression	GGT	0.00159461	0.00924021	0.172573	0.865294	0.991428	NS
thymine	Linear regression	ALT	0.000809773	0.000710436	1.13983	0.25776	0.991428	NS
thymine	Linear regression	AST	0.00132093	0.00113342	1.16544	0.247302	0.991428	NS
thymine	Linear regression	GGT	0.00510044	0.00794508	0.641962	0.530587	0.991428	NS
trans-4-hydroxyproline	Linear regression	ALT	0.000384047	0.000664119	0.57828	0.564699	0.991428	NS
trans-4-hydroxyproline	Linear regression	AST	0.000897829	0.00105737	0.849119	0.398349	0.991428	NS
trans-4-hydroxyproline	Linear regression	GGT	-0.00171382	0.00444354	-0.385689	0.705142	0.991428	NS
trans-urocanate	Linear regression	ALT	0.00100793	0.000712326	1.41499	0.160953	0.991428	NS
trans-urocanate	Linear regression	AST	0.00170044	0.00113517	1.49795	0.138081	0.991428	NS
trans-urocanate	Linear regression	GGT	0.00460403	0.00385853	1.19321	0.251319	0.991428	NS
tricarballylate	Linear regression	ALT	-0.000471519	0.000698753	-0.674801	0.501748	0.991428	NS
tricarballylate	Linear regression	AST	-0.000794529	0.00111482	-0.712699	0.478106	0.991428	NS
tricarballylate	Linear regression	GGT	-0.00137336	0.00535307	-0.256556	0.801007	0.991428	NS
trigonelline (Nprime-methylnicotinate)	Linear regression	ALT	0.000497698	0.000665235	0.748153	0.456561	0.991428	NS
trigonelline (Nprime-methylnicotinate)	Linear regression	AST	0.00137617	0.00105423	1.30539	0.195504	0.991428	NS
trigonelline (Nprime-methylnicotinate)	Linear regression	GGT	-0.00171294	0.00323726	-0.529131	0.604457	0.991428	NS
trimethylamine N-oxide	Linear regression	ALT	0.000754816	0.000692234	1.0904	0.278808	0.991428	NS
trimethylamine N-oxide	Linear regression	AST	0.00143308	0.00110136	1.30118	0.19693	0.991428	NS
trimethylamine N-oxide	Linear regression	GGT	-0.00687712	0.00704728	-0.975855	0.344613	0.991428	NS
tryptamine	Linear regression	ALT	-0.000207836	0.000710887	-0.292362	0.770767	0.991428	NS
tryptamine	Linear regression	AST	-0.000439467	0.00113409	-0.387507	0.69941	0.991428	NS
tryptamine	Linear regression	GGT	-0.00350709	0.00843818	-0.415622	0.683571	0.991428	NS
tryptophan	Linear regression	ALT	0.000722111	0.0006934	1.04141	0.300824	0.991428	NS
tryptophan	Linear regression	GGT	0.00772912	0.00780137	0.990738	0.337527	0.991428	NS
tryptophan betaine	Linear regression	ALT	-0.000270511	0.000704305	-0.384083	0.701936	0.991428	NS
tryptophan betaine	Linear regression	GGT	-0.00592766	0.00755598	-0.784499	0.444961	0.991428	NS
tryptophylglycine	Linear regression	ALT	0.000592226	0.000703703	0.841585	0.402529	0.991428	NS
tryptophylglycine	Linear regression	AST	0.000754285	0.00112489	0.670544	0.504442	0.991428	NS
tyramine	Linear regression	ALT	-0.000434589	0.000710734	-0.611465	0.542626	0.991428	NS
tyramine	Linear regression	AST	-0.000912944	0.00113236	-0.806232	0.422499	0.991428	NS
tyramine	Linear regression	GGT	-0.00558273	0.00798615	-0.699052	0.495217	0.991428	NS
tyramine O-sulfate	Linear regression	AST	-0.000271573	0.00116809	-0.232494	0.816748	0.991428	NS
tyrosol	Linear regression	ALT	0.000559203	0.000721559	0.774992	0.440629	0.991428	NS
tyrosol	Linear regression	AST	0.00137111	0.00114568	1.19676	0.234933	0.991428	NS
undecanoate (11:0)	Linear regression	ALT	0.000583787	0.000695782	0.839036	0.403949	0.991428	NS
undecanoate (11:0)	Linear regression	AST	0.000904376	0.00111072	0.814224	0.417934	0.991428	NS
uracil	Linear regression	ALT	0.000291826	0.000730772	0.399339	0.690707	0.991428	NS
uracil	Linear regression	AST	0.00067028	0.00116504	0.57533	0.566683	0.991428	NS
urate	Linear regression	ALT	-8.32991e-05	0.000665188	-0.125226	0.900659	0.991428	NS
urate	Linear regression	AST	0.000269689	0.00106129	0.254115	0.800059	0.991428	NS
urate	Linear regression	GGT	0.00186177	0.00345508	0.53885	0.597897	0.991428	NS
urea	Linear regression	ALT	-0.000227577	0.000707827	-0.321515	0.748658	0.991428	NS
urea	Linear regression	AST	-0.000559819	0.00112866	-0.496004	0.621252	0.991428	NS
urea	Linear regression	GGT	0.000940724	0.00180915	0.519983	0.610665	0.991428	NS
uridine	Linear regression	ALT	0.000620928	0.000691961	0.897346	0.372227	0.991428	NS
uridine	Linear regression	AST	0.00155705	0.00109615	1.42047	0.159356	0.991428	NS
uridine	Linear regression	GGT	-0.00168203	0.00614129	-0.273889	0.787905	0.991428	NS
uridine-2prime,3prime-cyclic monophosphate	Linear regression	ALT	0.000300683	0.000727498	0.413312	0.680484	0.991428	NS
uridine-2prime,3prime-cyclic monophosphate	Linear regression	AST	0.00130601	0.00115309	1.13262	0.260756	0.991428	NS
uridine-2prime,3prime-cyclic monophosphate	Linear regression	GGT	0.0119211	0.00881175	1.35287	0.19614	0.991428	NS
ursocholate	Linear regression	GGT	0.0026156	0.00373458	0.700375	0.494414	0.991428	NS
ursodeoxycholate	Linear regression	ALT	0.000541517	0.000727951	0.743893	0.459121	0.991428	NS
ursodeoxycholate	Linear regression	AST	0.00102654	0.00116013	0.884849	0.37889	0.991428	NS
ursodeoxycholate	Linear regression	GGT	-0.000892364	0.00844407	-0.105679	0.917237	0.991428	NS
ursodeoxycholate sulfate (1)	Linear regression	ALT	0.000510867	0.000710004	0.719527	0.473913	0.991428	NS
ursodeoxycholate sulfate (1)	Linear regression	AST	0.000679909	0.00113425	0.599433	0.550578	0.991428	NS
[truncated: 191 more rows]
